# Supplementary material for: Wnt11 directs nephron progenitor polarity and motile behavior ultimately determining nephron endowment
Source: eLife. 2018 Dec 5;7:e40392. doi: 10.7554/eLife.40392 (PMC6281319; doi:10.7554/eLife.40392)
Supplement: Figure 3—source data 2. [file elife-40392-fig3-data2.xlsx]

## Sheet: Group Index
Group1	WT.xlsx	WT
Group2	Wnt11-Het.xlsx	Wnt11-Het
Group3	Wnt11-KO.xlsx	Wnt11-KO

## Sheet: Raw Complete Summary
Mean					85.5535	41.2975	143187	0.0101314	53.9132	103.505	98.3259	81.0084	83.4376			61.131		67.0796		-5.17948
Median					79.5274	42.4137	117734	0.0103842	53.1229	103.041	100.13	79.9901	83.4803			64.5569		71.3249		-2.30612
SD					37.233	15.6138	104743	0.00791892	21.8355	22.2272	24.2112	34.0669	28.3116			20.1968		17.8667		29.4007
SEM					0.264323	0.110845	743.588	5.62177e-05	0.155014	0.223516	0.243467	0.342784	0.284873			0.203222		0.179776		0.295652
N	4864	4864			19842	19842	19842	19842	19842	9889	9889	9877	9877	0	9945	9877		9877		9889
Max		14			446.719	205	1.73712e+06	0.0830692	166.091	178.166	178.112	177.56	178.303			89.9978		90		88.5863
Min					3.21275	0	99.4837	0	8.53774e-07	4.36052	24.2354	1.37561	2.25687			1.37561		1.69736		-115.224
Total					1.69755e+06	819425	2.84111e+09	201.028	1.06975e+06	1.02357e+06	972345	800120	824113			603791		662545		-51219.9
Segment ID	Predecessor Segment ID	Generation	Inverse generation	Name	Length (microns)	Median diameter (microns)	Volume (cubic microns)	Curvature (per-micron)	Angle (degrees)	Local Bifurcation Angle (degrees)	Global Bifurcation Angle (degrees)	Local Dihedral (p-)Angle (degrees)	Global Dihedral (p-)Angle (degrees)	Offshoot	Terminal	Local Dihedral to Perpendicular	Local Dihedral Evaluation	Global Dihedral to Perpendicular	Global Dihedral Evaluation	Delta Bifurcation	VisRow	Dataset	Group
1	0	1	14	1	146.736	122.727	903345	0.0233955	62.827	63.75	55.3887	100.103	28.3416	N	N	79.8971	orthogonal	28.3416	planar	-8.36133	1	085m	WT
2	0	1	12	2	27.8232	170.918	84627.5	0	23.4532	69.6522	65.9893	78.1455	59.5778	N	N	78.1455	orthogonal	59.5778	oblique	-3.66288	1	085m	WT
3	2	2	9	2.1	86.9381	68.7528	346535	0.0185544	18.8651	113.308	60.152	93.5988	103.284	N	N	86.4012	orthogonal	76.7159	orthogonal	-53.1564	1	085m	WT
4	2	2	11	2.2	98.2196	123.37	558037	0.0206738	77.529	103.606	53.7589	74.809	90.5836	N	N	74.809	orthogonal	89.4164	orthogonal	-49.847	1	085m	WT
5	3	3	7	2.1.1	113.858	39.8381	141400	0.0177878	52.8892	148.5	65.649	116.056	105.051	N	N	63.9441	orthogonal	74.9492	orthogonal	-82.8512	1	085m	WT
6	3	3	8	2.1.2	37.6195	35.9828	26761.1	0	60.8033	57.8176	49.6498	7.1955	20.9129	N	N	7.1955	planar	20.9129	planar	-8.16776	1	085m	WT
7	4	3	9	2.2.1	66.27	42.4083	132943	0.0219063	60.0468	100.839	71.6643	72.5938	51.7557	N	N	72.5938	orthogonal	51.7557	oblique	-29.1749	1	085m	WT
8	4	3	10	2.2.2	196.409	47.5487	452087	0.00901395	54.4632	91.2558	46.9671	79.5615	76.0882	N	N	79.5615	orthogonal	76.0882	orthogonal	-44.2887	1	085m	WT
9	1	2	13	1.1	38.8494	80.3187	46127.3	0	12.4507	76.813	73.4138	23.4034	73.0805	N	N	23.4034	planar	73.0805	orthogonal	-3.3992	1	085m	WT
10	1	2	9	1.2	155.913	21.8467	214785	0.0193131	62.5048	52.6584	57.3366	66.2147	36.36	N	N	66.2147	orthogonal	36.36	oblique	4.67823	1	085m	WT
11	6	4	5	2.1.2.1	198.349	23.7743	170084	0.0025125	8.03038	105.376	49.2952	50.1328	36.2189	N	N	50.1328	oblique	36.2189	oblique	-56.081	1	085m	WT
12	6	4	7	2.1.2.2	67.1985	3.21275	23710.3	0.0024199	50.7663	147.929	73.8562	76.5032	62.9476	N	N	76.5032	orthogonal	62.9476	orthogonal	-74.0724	1	085m	WT
13	9	3	12	1.1.1	63.5035	3.21275	57435.3	0.02241	14.4889	111.524	105.141	15.8094	8.9165	N	N	15.8094	planar	8.9165	planar	-6.3827	1	085m	WT
14	9	3	6	1.1.2	219.48	3.21275	151580	0.0013565	65.695	137.23	59.3375	97.966	88.2717	N	N	82.034	orthogonal	88.2717	orthogonal	-77.8922	1	085m	WT
15	7	4	7	2.2.1.1	125.723	43.6934	165242	0.0177119	77.6809	124.402	43.5711	68.9144	92.6586	N	N	68.9144	orthogonal	87.3414	orthogonal	-80.8314	1	085m	WT
16	7	4	8	2.2.1.2	105.896	27.6297	81079.2	0.017431	23.315	132.241	59.294	57.4108	72.061	N	N	57.4108	oblique	72.061	orthogonal	-72.9472	1	085m	WT
17	12	5	5	2.1.2.2.1	148.72	37.2679	150088	0.0108985	88.3966	119.907	58.9584	71.4081	44.5874	N	N	71.4081	orthogonal	44.5874	oblique	-60.9484	1	085m	WT
18	12	5	6	2.1.2.2.2	219.126	33.4126	194292	0.0181259	60.4817	86.0571	80.7825	129.07	132.239	N	N	50.9303	oblique	47.7613	oblique	-5.27451	1	085m	WT
19	5	4	5	2.1.1.1	146.22	36.6253	151845	0.0125759	59.2163	128.009	43.6154	29.6524	45.5985	N	N	29.6524	planar	45.5985	oblique	-84.3936	1	085m	WT
20	5	4	6	2.1.1.2	52.349	41.7657	65029.2	0.022843	93.0689	85.1515	55.0141	31.1823	83.2635	N	N	31.1823	oblique	83.2635	orthogonal	-30.1374	1	085m	WT
21	13	4	10	1.1.1.1	13.2465	3.21275	99.4837	0	59.73	65.3996	73.0131	29.9763	35.868	N	N	29.9763	planar	35.868	oblique	7.61354	1	085m	WT
22	13	4	11	1.1.1.2	45.1166	2.5702	994.837	0	58.5854	94.2324	79.0979	11.5628	11.375	N	N	11.5628	planar	11.375	planar	-15.1345	1	085m	WT
23	21	5	9	1.1.1.1.1	89.3056	1.92765	5073.67	0.00566419	32.7166	61.4498	63.9546	33.66	80.8026	N	N	33.66	oblique	80.8026	orthogonal	2.50479	1	085m	WT
24	21	5	8	1.1.1.1.2	157.555	9.63825	39461.9	0.0130308	39.2768	150.428	79.4318	76.5852	69.6772	N	N	76.5852	orthogonal	69.6772	orthogonal	-70.9964	1	085m	WT
25	20	5	4	2.1.1.2.1	251.135	35.3402	243503	0.0105645	64.1081	93.0314	80.2529	65.5615	85.5122	N	N	65.5615	orthogonal	85.5122	orthogonal	-12.7785	1	085m	WT
26	20	5	5	2.1.1.2.2	185.227	39.8381	225397	0.0112607	33.4765	116.52	65.2683	56.5444	24.014	N	N	56.5444	oblique	24.014	planar	-51.2518	1	085m	WT
27	22	5	10	1.1.1.2.1	70.6786	20.5616	49078.6	0.0201362	17.7852	73.6825	70.5598	111.583	135.7	N	N	68.4171	orthogonal	44.2996	oblique	-3.12267	1	085m	WT
28	22	5	7	1.1.1.2.2	110.792	1.92765	3050.83	0.00472915	76.823	97.6287	76.7847	77.1979	76.7688	N	N	77.1979	orthogonal	76.7688	orthogonal	-20.8439	1	085m	WT
29	10	3	8	1.2.1	98.4376	3.21275	34255.6	0.00245058	15.722	154.808	69.4993	76.2866	99.1564	N	N	76.2866	orthogonal	80.8436	orthogonal	-85.3085	1	085m	WT
30	10	3	5	1.2.2	164.97	31.4849	133076	0.00728847	36.9674	107.478	44.4521	111.74	109.63	N	N	68.2595	orthogonal	70.3698	orthogonal	-63.0259	1	085m	WT
31	15	5	6	2.2.1.1.1	153.54	37.9104	174892	0.0172775	53.4829	103.262	60.2231	59.7874	58.996	N	N	59.7874	oblique	58.996	oblique	-43.0387	1	085m	WT
32	15	5	4	2.2.1.1.2	223.561	35.9828	236738	0.0102049	74.4477	107.031	74.2738	34.0378	69.8225	N	N	34.0378	oblique	69.8225	orthogonal	-32.757	1	085m	WT
33	16	5	6	2.2.1.2.1	170.489	35.3402	156223	0.0139097	81.5171	131.57	50.8393	35.8126	21.9946	N	N	35.8126	oblique	21.9946	planar	-80.7311	1	085m	WT
34	16	5	7	2.2.1.2.2	82.3721	37.9104	90563.4	0.010894	68.2377	112.644	45.8395	34.0255	67.1291	N	N	34.0255	oblique	67.1291	orthogonal	-66.8044	1	085m	WT
35	8	4	9	2.2.2.1	163.912	52.0465	337780	0.00965846	85.2091	113.756	46.5319	69.2141	58.6616	N	N	69.2141	orthogonal	58.6616	oblique	-67.224	1	085m	WT
36	8	4	8	2.2.2.2	50.5757	46.9061	65559.8	0.0124949	16.3446	110.056	64.5386	122.17	121.319	N	N	57.8301	oblique	58.681	oblique	-45.517	1	085m	WT
37	23	6	8	1.1.1.1.1.1	118.434	19.2765	44436.1	0.0277942	32.8498	137.905	62.666	115.169	66.8381	N	N	64.831	orthogonal	66.8381	orthogonal	-75.2387	1	085m	WT
38	23	6	6	1.1.1.1.1.2	213.22	14.7787	87910.5	0.0150944	36.4486	98.6605	51.0783	28.5066	51.6994	N	N	28.5066	planar	51.6994	oblique	-47.5822	1	085m	WT
39	36	5	7	2.2.2.2.1	112.775	48.8338	182088	0.0159434	81.4497	110.287	64.3303	88.9294	83.5372	N	N	88.9294	orthogonal	83.5372	orthogonal	-45.9567	1	085m	WT
40	36	5	6	2.2.2.2.2	99.0527	44.3359	144649	0.00704827	28.6075	106.2	56.1812	17.8047	45.3579	N	N	17.8047	planar	45.3579	oblique	-50.0189	1	085m	WT
41	27	6	9	1.1.1.2.1.1	95.9115	30.1998	83533.2	0.0119554	9.35544	122.467	57.5989	36.386	63.33	N	N	36.386	oblique	63.33	orthogonal	-64.8681	1	085m	WT
42	27	6	9	1.1.1.2.1.2	95.1931	21.2041	68743.3	0.0148595	65.145	96.3302	48.4939	104.845	85.9413	N	N	75.1555	orthogonal	85.9413	orthogonal	-47.8363	1	085m	WT
43	17	6	4	2.1.2.2.1.1	105.868	42.4083	149226	0.0108697	46.0721	60.6936	56.9334	95.5278	60.2565	N	N	84.4722	orthogonal	60.2565	orthogonal	-3.76025	1	085m	WT
44	17	6	4	2.1.2.2.1.2	113.284	41.1232	131650	0.0114819	74.7096	130.251	100.758	105.869	69.9966	N	N	74.1309	orthogonal	69.9966	orthogonal	-29.4936	1	085m	WT
45	28	6	6	1.1.1.2.2.1	163.969	26.3446	92254.6	0.00739667	46.6486	96.1829	67.9772	47.7263	23.753	N	N	47.7263	oblique	23.753	planar	-28.2057	1	085m	WT
46	28	6	5	1.1.1.2.2.2	284.198	35.3402	294870	0.00859685	51.3598	100.633	58.2973	92.4106	90.6989	N	N	87.5894	orthogonal	89.3011	orthogonal	-42.3355	1	085m	WT
47	14	4	5	1.1.2.1	147.929	30.8424	105088	0.0177535	55.0304	130.071	76.5956	106.065	53.6875	N	N	73.9352	orthogonal	53.6875	oblique	-53.4755	1	085m	WT
48	14	4	5	1.1.2.2	179.78	28.2722	118286	0.0161098	99.4435	119.739	65.9389	50.4232	70.106	N	N	50.4232	oblique	70.106	orthogonal	-53.7999	1	085m	WT
49	11	5	3	2.1.2.1.1	154.36	42.4083	204638	0.00976529	95.8944	93.0462	74.6145	51.4998	74.6366	N	N	51.4998	oblique	74.6366	orthogonal	-18.4317	1	085m	WT
50	11	5	4	2.1.2.1.2	76.3889	46.9061	110891	0.0126017	24.5025	109.332	80.9303	48.4744	51.6489	N	N	48.4744	oblique	51.6489	oblique	-28.4016	1	085m	WT
51	34	6	5	2.2.1.2.2.1	142.324	39.8381	163717	0.0106605	53.8021	135.956	65.8878	93.8824	64.0813	N	N	86.1176	orthogonal	64.0813	orthogonal	-70.0684	1	085m	WT
52	34	6	6	2.2.1.2.2.2	130.729	37.9104	142892	0.00923183	60.5804	125.905	57.8051	65.748	70.8119	N	N	65.748	orthogonal	70.8119	orthogonal	-68.1002	1	085m	WT
53	19	5	4	2.1.1.1.1	157.041	39.8381	190644	0.00665065	55.6521	77.3607	70.4002	142.704	97.1269	N	N	37.2956	oblique	82.8731	orthogonal	-6.96048	1	085m	WT
54	19	5	3	2.1.1.1.2	172.818	39.8381	215250	0.011336	72.3963	88.6586	74.509	75.3827	72.0538	N	N	75.3827	orthogonal	72.0538	orthogonal	-14.1496	1	085m	WT
55	29	4	7	1.2.1.1	75.5542	39.8381	96432.9	0.0186559	113.585	133.533	50.9298	156.612	140.329	N	N	23.3877	planar	39.6715	oblique	-82.6032	1	085m	WT
56	29	4	5	1.2.1.2	213.494	34.0551	205301	0.0106885	42.9528	111.151	58.0559	88.5749	75.3983	N	N	88.5749	orthogonal	75.3983	orthogonal	-53.0955	1	085m	WT
57	24	6	6	1.1.1.1.2.1	155.61	26.9871	108537	0.0233422	87.792	155.478	54.2938	55.6139	20.9974	N	N	55.6139	oblique	20.9974	planar	-101.184	1	085m	WT
58	24	6	7	1.1.1.1.2.2	168.586	39.8381	204804	0.00956983	62.6694	120.43	39.6001	105.313	81.8962	N	N	74.6868	orthogonal	81.8962	orthogonal	-80.8297	1	085m	WT
59	40	6	5	2.2.2.2.2.1	144.531	46.2636	224435	0.0148399	72.769	114.851	70.881	20.6117	37.658	N	N	20.6117	planar	37.658	oblique	-43.9703	1	085m	WT
60	40	6	5	2.2.2.2.2.2	109.097	48.1912	183813	0.0119902	39.6538	104.025	72.0798	135.226	131.284	N	N	44.7744	oblique	48.7159	oblique	-31.9449	1	085m	WT
61	31	6	5	2.2.1.1.1.1	11.1293	50.7614	4443.61	0	8.64056	104.665	74.2639	105.702	93.9079	N	N	74.2978	orthogonal	86.0921	orthogonal	-30.4014	1	085m	WT
62	31	6	3	2.2.1.1.1.2	195.584	39.8381	239524	0.0166967	97.3371	95.1373	97.4599	105.782	112.116	N	N	74.2177	orthogonal	67.8837	orthogonal	2.32254	1	085m	WT
63	37	7	7	1.1.1.1.1.1.1	131.439	34.6977	121834	0.0229948	112.168	114.451	47.9513	48.8763	34.1723	N	N	48.8763	oblique	34.1723	oblique	-66.4997	1	085m	WT
64	37	7	6	1.1.1.1.1.1.2	114.088	35.3402	110626	0.0132123	27.2686	113.646	53.0521	56.7814	79.8784	N	N	56.7814	oblique	79.8784	orthogonal	-60.5939	1	085m	WT
65	41	7	7	1.1.1.2.1.1.1	110.375	46.9061	171974	0.00776078	40.9873	138.397	49.0544	94.4855	73.3624	N	N	85.5145	orthogonal	73.3624	orthogonal	-89.3421	1	085m	WT
66	41	7	8	1.1.1.2.1.1.2	121.992	18.6339	54782.4	0.0164875	82.5215	132.297	55.6475	52.7494	39.0225	N	N	52.7494	oblique	39.0225	oblique	-76.6498	1	085m	WT
67	61	7	4	2.2.1.1.1.1.1	125.114	40.4806	142825	0.00703117	69.9576	82.0374	92.7162	121.907	135.754	N	N	58.0933	oblique	44.2456	oblique	10.6788	1	085m	WT
68	61	7	3	2.2.1.1.1.1.2	173.103	35.3402	166370	0.00803645	52.683	95.4334	88.4916	79.854	86.8952	N	N	79.854	orthogonal	86.8952	orthogonal	-6.94183	1	085m	WT
69	18	6	5	2.1.2.2.2.1	41.23	50.7614	51499.4	0	28.1829	96.0059	68.2112	73.7361	98.7822	N	N	73.7361	orthogonal	81.2178	orthogonal	-27.7947	1	085m	WT
70	18	6	3	2.1.2.2.2.2	100.894	43.6934	137818	0.0112785	60.2807	132.461	87.1169	148.891	143.417	N	N	31.1087	oblique	36.5834	oblique	-45.3441	1	085m	WT
71	50	6	3	2.1.2.1.2.1	128.565	43.6934	196746	0.0141023	69.645	123.118	113.631	80.4739	82.9028	N	N	80.4739	orthogonal	82.9028	orthogonal	-9.48669	1	085m	WT
72	50	6	3	2.1.2.1.2.2	62.8437	48.1912	94376.9	0.00510535	40.1402	122.33	90.1121	68.4547	99.763	N	N	68.4547	orthogonal	80.237	orthogonal	-32.2175	1	085m	WT
73	43	7	3	2.1.2.2.1.1.1	148.852	42.4083	217969	0.00461892	38.4357	132.566	100.693	107.129	86.4022	N	N	72.8705	orthogonal	86.4022	orthogonal	-31.873	1	085m	WT
74	43	7	3	2.1.2.2.1.1.2	78.5081	48.1912	116893	0.0101015	24.4357	99.9423	90.2524	114.28	102.345	N	N	65.7197	orthogonal	77.6545	orthogonal	-9.68994	1	085m	WT
75	39	6	4	2.2.2.2.1.1	137.855	44.3359	204837	0.0119311	39.6589	90.952	62.0529	63.1548	103.216	N	N	63.1548	orthogonal	76.7845	orthogonal	-28.8991	1	085m	WT
76	39	6	6	2.2.2.2.1.2	130.343	43.6934	177512	0.00920186	83.204	123.716	70.922	57.2712	63.0454	N	N	57.2712	oblique	63.0454	orthogonal	-52.7944	1	085m	WT
77	42	7	8	1.1.1.2.1.2.1	147.42	39.8381	175821	0.0170395	75.9808	148.541	56.8189	108.157	66.3312	N	N	71.8433	orthogonal	66.3312	orthogonal	-91.7219	1	085m	WT
78	42	7	8	1.1.1.2.1.2.2	153.736	44.9785	219992	0.00964918	20.3843	110.813	46.2215	101.222	57.7533	N	N	78.7776	orthogonal	57.7533	oblique	-64.5918	1	085m	WT
79	30	4	4	1.2.2.1	137.009	35.9828	142859	0.00833596	22.4275	95.4753	46.9484	123.895	52.0661	N	N	56.1051	oblique	52.0661	oblique	-48.527	1	085m	WT
80	30	4	4	1.2.2.2	169.514	36.6253	178971	0.0102977	85.3162	70.8906	75.8693	114.098	102.462	N	N	65.9024	orthogonal	77.5377	orthogonal	4.9787	1	085m	WT
81	44	7	3	2.1.2.2.1.2.1	107.827	39.1955	127372	0.0160294	94.382	94.027	93.4714	79.5466	58.3668	N	N	79.5466	orthogonal	58.3668	oblique	-0.555527	1	085m	WT
82	44	7	3	2.1.2.2.1.2.2	91.1272	41.7657	115467	0.0118644	36.3729	133.716	113.446	135.981	114.941	N	N	44.0192	oblique	65.0588	orthogonal	-20.2698	1	085m	WT
83	35	5	8	2.2.2.1.1	60.6759	57.8295	127737	0.0185824	67.9425	115.038	74.284	76.6699	88.4566	N	N	76.6699	orthogonal	88.4566	orthogonal	-40.7537	1	085m	WT
84	35	5	8	2.2.2.1.2	142.762	50.7614	275139	0.0090164	48.3156	80.3602	38.2946	59.5703	55.3702	N	N	59.5703	oblique	55.3702	oblique	-42.0656	1	085m	WT
85	26	6	3	2.1.1.2.2.1	122.97	45.621	183249	0.0161317	132.191	108.39	95.8058	90.9838	92.2747	N	N	89.0162	orthogonal	87.7253	orthogonal	-12.5838	1	085m	WT
86	26	6	4	2.1.1.2.2.2	76.0266	46.9061	112483	0.00919282	28.2718	83.8883	63.8267	87.7882	96.1562	N	N	87.7882	orthogonal	83.8438	orthogonal	-20.0616	1	085m	WT
87	33	6	5	2.2.1.2.1.1	175.017	39.1955	210076	0.0111083	38.8424	106.483	65.1257	37.7391	67.1501	N	N	37.7391	oblique	67.1501	orthogonal	-41.3576	1	085m	WT
88	33	6	5	2.2.1.2.1.2	149.971	38.553	186333	0.0138534	93.3343	80.4579	72.9037	41.4233	65.5923	N	N	41.4233	oblique	65.5923	orthogonal	-7.55424	1	085m	WT
89	55	5	4	1.2.1.1.1	234.794	35.9828	242674	0.0120292	76.7574	86.0173	81.0966	20.5724	53.9159	N	N	20.5724	planar	53.9159	oblique	-4.92068	1	085m	WT
90	55	5	6	1.2.1.1.2	150.448	36.6253	155559	0.00820178	63.3919	104.38	55.5521	62.2361	76.3844	N	N	62.2361	orthogonal	76.3844	orthogonal	-48.8278	1	085m	WT
91	69	7	4	2.1.2.2.2.1.1	105.097	44.9785	161661	0.0145895	30.09	111.833	83.9443	35.6822	23.142	N	N	35.6822	oblique	23.142	planar	-27.8887	1	085m	WT
92	69	7	3	2.1.2.2.2.1.2	152.058	37.9104	164612	0.00997014	66.189	89.1788	62.5517	38.8301	54.1935	N	N	38.8301	oblique	54.1935	oblique	-26.6271	1	085m	WT
93	32	6	3	2.2.1.1.2.1	138.953	43.6934	195386	0.0140699	49.6113	111.512	103.794	86.6592	77.851	N	N	86.6592	orthogonal	77.851	orthogonal	-7.71736	1	085m	WT
94	32	6	3	2.2.1.1.2.2	111.021	43.6934	160202	0.00922977	65.6567	105.395	80.7156	69.8896	85.1948	N	N	69.8896	orthogonal	85.1948	orthogonal	-24.6796	1	085m	WT
95	51	7	4	2.2.1.2.2.1.1	102.478	40.4806	121536	0.0121539	57.7781	116.196	83.7492	119.332	86.4892	N	N	60.6678	orthogonal	86.4892	orthogonal	-32.4464	1	085m	WT
96	51	7	4	2.2.1.2.2.1.2	131.604	40.4806	158610	0.00953828	78.1796	100.019	75.0891	101.051	78.9742	N	N	78.9493	orthogonal	78.9742	orthogonal	-24.9303	1	085m	WT
97	52	7	4	2.2.1.2.2.2.1	113.932	42.4083	157317	0.00788811	63.9037	90.3641	71.5593	34.116	31.0223	N	N	34.116	oblique	31.0223	oblique	-18.8048	1	085m	WT
98	52	7	5	2.2.1.2.2.2.2	129.065	41.7657	172273	0.0108491	62.9533	103.194	70.0668	46.2883	74.8038	N	N	46.2883	oblique	74.8038	orthogonal	-33.1276	1	085m	WT
99	47	5	3	1.1.2.1.1	105.672	34.0551	92387.2	0.00838157	85.0704	123.018	100.413	101.917	92.1482	N	N	78.0833	orthogonal	87.8518	orthogonal	-22.6053	1	085m	WT
100	47	5	4	1.1.2.1.2	79.7931	33.4126	65858.2	0.0149525	45.9491	115.72	87.75	43.4589	55.15	N	N	43.4589	oblique	55.15	oblique	-27.97	1	085m	WT
101	53	6	3	2.1.1.1.1.1	96.478	46.9061	142825	0.00593582	31.3481	99.0709	104.476	125.886	105.62	N	N	54.1141	oblique	74.3795	orthogonal	5.40491	1	085m	WT
102	53	6	3	2.1.1.1.1.2	116.614	44.3359	164745	0.00982083	46.0257	136.679	94.9001	105.899	69.597	N	N	74.1013	orthogonal	69.597	orthogonal	-41.7789	1	085m	WT
103	72	7	2	2.1.2.1.2.2.1	55.1918	57.1869	112450	0.0171929	49.8838	108.527	110.876	48.0084	56.7004	N	N	48.0084	oblique	56.7004	oblique	2.34899	1	085m	WT
104	72	7	2	2.1.2.1.2.2.2	99.915	52.6891	240983	0.0122117	72.7126	127.738	127.931	57.3666	66.5202	N	N	57.3666	oblique	66.5202	orthogonal	0.193144	1	085m	WT
105	38	7	4	1.1.1.1.1.2.1	137.813	28.9148	90165.4	0.00815782	38.9908	88.716	61.9145	106.831	92.8551	N	N	73.1685	orthogonal	87.1449	orthogonal	-26.8016	1	085m	WT
106	38	7	5	1.1.1.1.1.2.2	152.06	30.1998	107376	0.00920602	64.2085	111.943	61.2104	57.81	89.714	N	N	57.81	oblique	89.714	orthogonal	-50.7328	1	085m	WT
107	45	7	4	1.1.1.2.2.1.1	161.312	31.4849	125018	0.00798643	41.6393	89.1964	71.2068	43.3264	40.817	N	N	43.3264	oblique	40.817	oblique	-17.9896	1	085m	WT
108	45	7	5	1.1.1.2.2.1.2	142.404	33.4126	127107	0.00727871	54.587	57.4193	48.1728	124.813	98.0532	N	N	55.1865	oblique	81.9468	orthogonal	-9.24647	1	085m	WT
109	49	6	2	2.1.2.1.1.1	94.8563	46.2636	140338	0.0138749	52.6691	99.8204	86.7719	61.6231	105.617	N	N	61.6231	orthogonal	74.3831	orthogonal	-13.0486	1	085m	WT
110	49	6	2	2.1.2.1.1.2	85.1263	46.2636	136425	0.00595059	41.0284	89.3691	95.1671	73.1714	79.9047	N	N	73.1714	orthogonal	79.9047	orthogonal	5.79799	1	085m	WT
111	74	8	1	2.1.2.2.1.1.2.1	121.097	53.9742	469596	0.0179685	63.2688					N	Y						1	085m	WT
112	74	8	2	2.1.2.2.1.1.2.2	35.3402	58.472	55313	0	36.6961	112.615	112.883	101.305	101.003	N	N	78.6953	orthogonal	78.997	orthogonal	0.267595	1	085m	WT
113	83	6	6	2.2.2.1.1.1	139.807	48.8338	246156	0.0124951	95.9742	110.005	63.1984	40.504	42.8194	N	N	40.504	oblique	42.8194	oblique	-46.8065	1	085m	WT
114	83	6	7	2.2.2.1.1.2	113.181	49.4763	194988	0.0120032	19.5679	85.0279	64.7414	55.1264	56.1427	N	N	55.1264	oblique	56.1427	oblique	-20.2864	1	085m	WT
115	60	7	4	2.2.2.2.2.2.1	125.708	43.6934	175755	0.0158758	79.1508	96.2222	61.8349	28.1878	56.965	N	N	28.1878	planar	56.965	oblique	-34.3873	1	085m	WT
116	60	7	4	2.2.2.2.2.2.2	102.046	51.404	188057	0.00682505	24.9936	128.781	88.615	146.104	126.347	N	N	33.8956	oblique	53.6535	oblique	-40.1656	1	085m	WT
117	66	8	6	1.1.1.2.1.1.2.1	203.937	39.8381	246852	0.0117839	74.18	120.054	53.9625	57.5593	41.3786	N	N	57.5593	oblique	41.3786	oblique	-66.0917	1	085m	WT
118	66	8	7	1.1.1.2.1.1.2.2	96.9071	48.1912	161661	0.0129558	61.2388	141.122	59.5881	32.5784	51.9073	N	N	32.5784	oblique	51.9073	oblique	-81.5343	1	085m	WT
119	25	6	3	2.1.1.2.1.1	73.8344	45.621	98886.8	0.00783597	56.6431	119.933	99.8238	95.891	104.447	N	N	84.109	orthogonal	75.5527	orthogonal	-20.1093	1	085m	WT
120	25	6	3	2.1.1.2.1.2	76.1997	44.3359	101739	0.00629074	40.726	77.6571	97.7995	103.382	118.319	N	N	76.6181	orthogonal	61.6813	orthogonal	20.1423	1	085m	WT
121	70	7	2	2.1.2.2.2.2.1	55.8951	50.1189	103231	0.0210448	64.4069	118.636	130.503	32.1386	51.1675	N	N	32.1386	oblique	51.1675	oblique	11.8669	1	085m	WT
122	70	7	2	2.1.2.2.2.2.2	87.6234	45.621	161396	0.0121695	69.1007	99.3094	103.555	85.9565	72.7834	N	N	85.9565	orthogonal	72.7834	orthogonal	4.24518	1	085m	WT
123	67	8	3	2.2.1.1.1.1.1.1	90.8918	39.8381	100047	0.00534735	52.0118	102.288	110.551	73.8281	88.8886	N	N	73.8281	orthogonal	88.8886	orthogonal	8.26331	1	085m	WT
124	67	8	3	2.2.1.1.1.1.1.2	85.9252	43.6934	110991	0.00862921	30.026	85.0462	103.633	110.288	132.5	N	N	69.7125	orthogonal	47.4999	oblique	18.5869	1	085m	WT
125	54	6	2	2.1.1.1.2.1	90.9644	48.8338	163419	0.00441658	24.3917	87.2861	100.443	116.609	122.745	N	N	63.3914	orthogonal	57.2547	oblique	13.1573	1	085m	WT
126	54	6	2	2.1.1.1.2.2	61.8722	50.7614	93912.6	0.0130036	65.492	106.364	111.447	92.8113	96.4441	N	N	87.1887	orthogonal	83.5559	orthogonal	5.08271	1	085m	WT
127	64	8	4	1.1.1.1.1.1.2.1	113.424	31.4849	81742.5	0.0157399	81.5356	125.339	68.8157	72.2001	74.3204	N	N	72.2001	orthogonal	74.3204	orthogonal	-56.5236	1	085m	WT
128	64	8	5	1.1.1.1.1.1.2.2	184.994	31.4849	149491	0.00980963	32.2088	144.481	75.1314	57.3481	64.5758	N	N	57.3481	oblique	64.5758	orthogonal	-69.3493	1	085m	WT
129	86	7	3	2.1.1.2.2.2.1	74.8433	52.0465	120011	0.00976894	37.7584	118.538	96.4487	67.2785	74.0991	N	N	67.2785	orthogonal	74.0991	orthogonal	-22.0893	1	085m	WT
130	86	7	2	2.1.1.2.2.2.2	122.937	48.8338	244365	0.0099873	49.6671	101.391	98.0495	106.042	105.28	N	N	73.9582	orthogonal	74.7195	orthogonal	-3.34149	1	085m	WT
131	82	8	2	2.1.2.2.1.2.2.1	33.0714	48.8338	42181.1	0	49.1647	115.18	122.787	73.4496	81.076	N	N	73.4496	orthogonal	81.076	orthogonal	7.60735	1	085m	WT
132	82	8	2	2.1.2.2.1.2.2.2	62.1051	46.9061	86749.8	0.0169809	89.1699	130.437	127.075	85.503	85.44	N	N	85.503	orthogonal	85.44	orthogonal	-3.36179	1	085m	WT
133	65	8	6	1.1.1.2.1.1.1.1	135.417	41.7657	186035	0.0178061	90.3442	106.623	61.9057	120.067	85.6561	N	N	59.9333	oblique	85.6561	orthogonal	-44.7176	1	085m	WT
134	65	8	5	1.1.1.2.1.1.1.2	159.631	37.2679	169819	0.00890352	48.4808	90.7113	53.6054	124.062	85.2756	N	N	55.938	oblique	85.2756	orthogonal	-37.1059	1	085m	WT
135	103	8	1	2.1.2.1.2.2.1.1	71.9616	0	356251	0	44.0935					N	Y						1	085m	WT
136	103	8	1	2.1.2.1.2.2.1.2	93.4322	47.5487	377010	0.00883362	74.1911					N	Y						1	085m	WT
137	112	9	1	2.1.2.2.1.1.2.2.1	83.9184	7.06805	222446	0	55.9349					N	Y						1	085m	WT
138	112	9	1	2.1.2.2.1.1.2.2.2	73.1939	46.9061	239059	0	56.9658					N	Y						1	085m	WT
139	76	7	3	2.2.2.2.1.2.1	176.949	41.1232	223838	0.0068297	74.2131	106.628	92.6422	112.175	105.109	N	N	67.8253	orthogonal	74.8913	orthogonal	-13.9854	1	085m	WT
140	76	7	5	2.2.2.2.1.2.2	63.4699	49.4763	99583.2	0.0134162	50.3179	122.101	82.7784	121.608	89.7234	N	N	58.3922	oblique	89.7234	orthogonal	-39.3227	1	085m	WT
141	57	7	5	1.1.1.1.2.1.1	146.247	30.8424	119281	0.0144242	78.9615	144.533	82.1091	69.1882	74.0766	N	N	69.1882	orthogonal	74.0766	orthogonal	-62.4241	1	085m	WT
142	57	7	5	1.1.1.1.2.1.2	192.609	30.8424	139675	0.0121856	78.5159	128.099	77.4227	126.209	65.0681	N	N	53.7914	oblique	65.0681	orthogonal	-50.6762	1	085m	WT
143	58	7	5	1.1.1.1.2.2.1	169.396	37.2679	176351	0.0132717	122.067	69.6719	56.3637	95.9698	95.3325	N	N	84.0302	orthogonal	84.6675	orthogonal	-13.3082	1	085m	WT
144	58	7	6	1.1.1.1.2.2.2	34.2165	46.9061	42413.2	0	3.69008	130.68	62.5237	81.6553	89.0291	N	N	81.6553	orthogonal	89.0291	orthogonal	-68.1565	1	085m	WT
145	48	5	4	1.1.2.2.1	100.373	39.8381	113909	0.0103183	36.5356	102.885	81.4957	56.3235	72.1253	N	N	56.3235	oblique	72.1253	orthogonal	-21.3898	1	085m	WT
146	48	5	4	1.1.2.2.2	127.781	37.9104	145644	0.0104163	87.5372	88.3428	80.2937	26.6631	66.3523	N	N	26.6631	planar	66.3523	orthogonal	-8.04917	1	085m	WT
147	73	8	2	2.1.2.2.1.1.1.1	58.2088	56.5444	147800	0.00956504	50.7812	127.536	131.021	117.278	99.527	N	N	62.7224	orthogonal	80.473	orthogonal	3.48444	1	085m	WT
148	73	8	2	2.1.2.2.1.1.1.2	74.0071	50.1189	131650	0.0128326	83.9394	104.303	113.393	107.304	104.846	N	N	72.6964	orthogonal	75.1545	orthogonal	9.0903	1	085m	WT
149	63	8	6	1.1.1.1.1.1.1.1	104.038	35.9828	101109	0.013533	8.6774	121.035	69.0826	142.981	92.7921	N	N	37.0193	oblique	87.2079	orthogonal	-51.9522	1	085m	WT
150	63	8	4	1.1.1.1.1.1.1.2	207.517	32.77	182188	0.0122154	107.737	85.4085	73.2857	112.674	123.01	N	N	67.3261	orthogonal	56.9904	oblique	-12.1228	1	085m	WT
151	100	6	2	1.1.2.1.2.1	65.9887	37.2679	78194.2	0.00763049	59.7524	105.437	113.657	49.7333	54.7874	N	N	49.7333	oblique	54.7874	oblique	8.21963	1	085m	WT
152	100	6	3	1.1.2.1.2.2	71.0799	36.6253	66952.5	0.0133849	55.9823	91.0015	106.342	81.9295	90.3979	N	N	81.9295	orthogonal	89.6021	orthogonal	15.3403	1	085m	WT
153	81	8	2	2.1.2.2.1.2.1.1	77.2459	46.9061	112516	0.00738988	58.8204	136.291	136.342	98.1187	84.0709	N	N	81.8813	orthogonal	84.0709	orthogonal	0.0516194	1	085m	WT
154	81	8	2	2.1.2.2.1.2.1.2	61.1643	51.404	93813.2	0.014564	36.5406	143.314	136.911	78.8114	76.6687	N	N	78.8114	orthogonal	76.6687	orthogonal	-6.40238	1	085m	WT
155	91	8	2	2.1.2.2.2.1.1.1	81.3721	44.3359	105221	0.0124721	73.9441	103.835	121.923	78.7748	84.9971	N	N	78.7748	orthogonal	84.9971	orthogonal	18.0887	1	085m	WT
156	91	8	3	2.1.2.2.2.1.1.2	70.5222	47.5487	109432	0.0102874	44.514	112.794	112.953	80.3849	81.753	N	N	80.3849	orthogonal	81.753	orthogonal	0.159186	1	085m	WT
157	59	7	4	2.2.2.2.2.1.1	69.7711	50.1189	114340	0.00875805	62.0324	113.457	82.1052	91.7498	105.65	N	N	88.2502	orthogonal	74.3496	orthogonal	-31.3516	1	085m	WT
158	59	7	3	2.2.2.2.2.1.2	112.653	48.8338	227420	0.0137629	54.5295	122.466	97.0196	47.7795	43.2273	N	N	47.7795	oblique	43.2273	oblique	-25.4464	1	085m	WT
159	95	8	2	2.2.1.2.2.1.1.1	113.56	41.1232	149425	0.0146541	61.6977	110.359	111.112	82.4266	83.1862	N	N	82.4266	orthogonal	83.1862	orthogonal	0.753344	1	085m	WT
160	95	8	3	2.2.1.2.2.1.1.2	78.2215	43.6934	105353	0.0129096	65.107	115.509	107.394	59.564	41.7361	N	N	59.564	oblique	41.7361	oblique	-8.11446	1	085m	WT
161	79	5	3	1.2.2.1.1	140.699	40.4806	173632	0.00832295	36.3539	93.4065	86.3054	25.403	63.1308	N	N	25.403	planar	63.1308	orthogonal	-7.10112	1	085m	WT
162	79	5	3	1.2.2.1.2	137.918	39.1955	155493	0.00944464	60.052	122.03	83.2586	39.0084	73.3706	N	N	39.0084	oblique	73.3706	orthogonal	-38.7718	1	085m	WT
163	78	8	7	1.1.1.2.1.2.2.1	159.718	48.1912	262935	0.0132218	79.3825	140.049	57.7287	58.3826	67.4835	N	N	58.3826	oblique	67.4835	orthogonal	-82.3208	1	085m	WT
164	78	8	7	1.1.1.2.1.2.2.2	127.018	48.1912	210806	0.00620375	32.922	110.185	53.7065	57.9682	68.0157	N	N	57.9682	oblique	68.0157	orthogonal	-56.4786	1	085m	WT
165	71	7	2	2.1.2.1.2.1.1	39.3796	61.6848	62144.2	0	89.8224	111.359	133.689	120.164	100.787	N	N	59.8355	oblique	79.2127	orthogonal	22.3304	1	085m	WT
166	71	7	2	2.1.2.1.2.1.2	60.7114	52.6891	128931	0.0102727	33.4347	101.509	135.179	102.946	85.973	N	N	77.0544	orthogonal	85.973	orthogonal	33.6697	1	085m	WT
167	131	9	1	2.1.2.2.1.2.2.1.1	75.4763	0	235146	0	63.551					N	Y						1	085m	WT
168	131	9	1	2.1.2.2.1.2.2.1.2	89.5284	0	227155	0	51.7197					N	Y						1	085m	WT
169	75	7	3	2.2.2.2.1.1.1	118.688	48.1912	199432	0.00660944	21.4886	115.358	89.3946	60.8544	99.6218	N	N	60.8544	orthogonal	80.3782	orthogonal	-25.9637	1	085m	WT
170	75	7	3	2.2.2.2.1.1.2	86.4536	50.7614	166735	0.00723919	69.8201	99.3128	91.221	92.0162	80.6316	N	N	87.9838	orthogonal	80.6316	orthogonal	-8.09188	1	085m	WT
171	144	8	4	1.1.1.1.2.2.2.1	146.766	43.6934	199432	0.0177037	78.3538	96.3944	70.0434	37.0946	35.3934	N	N	37.0946	oblique	35.3934	oblique	-26.3511	1	085m	WT
172	144	8	5	1.1.1.1.2.2.2.2	173.902	41.1232	225795	0.00732872	52.8145	96.5884	66.3005	140.003	110.889	N	N	39.9972	oblique	69.1114	orthogonal	-30.288	1	085m	WT
173	77	8	7	1.1.1.2.1.2.1.1	105.346	50.1189	200592	0.0138933	47.5098	116.595	44.488	87.8247	88.4608	N	N	87.8247	orthogonal	88.4608	orthogonal	-72.1072	1	085m	WT
174	77	8	6	1.1.1.2.1.2.1.2	140.645	39.1955	165574	0.014215	105.513	107.077	55.9372	39.6977	43.9352	N	N	39.6977	oblique	43.9352	oblique	-51.1397	1	085m	WT
175	68	8	2	2.2.1.1.1.1.2.1	45.994	45.621	55943	0.0175228	35.436	110.698	121.431	101.811	97.5949	N	N	78.1889	orthogonal	82.4051	orthogonal	10.7329	1	085m	WT
176	68	8	2	2.2.1.1.1.1.2.2	87.4891	42.4083	109598	0.0158145	61.0245	126.161	131.777	78.3712	72.9447	N	N	78.3712	orthogonal	72.9447	orthogonal	5.61644	1	085m	WT
177	85	7	1	2.1.1.2.2.1.1	170.201	53.9742	631058	0.00903992	64.2886					N	Y						1	085m	WT
178	85	7	2	2.1.1.2.2.1.2	96.0095	50.1189	175854	0.00624834	45.2496	118.074	122.713	107.693	140.071	N	N	72.3072	orthogonal	39.9291	oblique	4.63909	1	085m	WT
179	84	6	7	2.2.2.1.2.1	105.144	53.9742	184542	0.0142958	83.3991	107.078	56.4167	103.834	95.9917	N	N	76.1665	orthogonal	84.0083	orthogonal	-50.6617	1	085m	WT
180	84	6	6	2.2.2.1.2.2	70.5379	53.9742	121271	0.00661629	6.47769	136.488	73.4338	85.817	98.6235	N	N	85.817	orthogonal	81.3765	orthogonal	-63.054	1	085m	WT
181	56	5	4	1.2.1.2.1	177.427	41.7657	237501	0.0103158	79.0175	149.981	87.4658	77.8146	74.0727	N	N	77.8146	orthogonal	74.0727	orthogonal	-62.5149	1	085m	WT
182	56	5	4	1.2.1.2.2	125.263	41.1232	157416	0.00567575	36.3202	99.5177	84.5535	125.448	104.278	N	N	54.5515	oblique	75.722	orthogonal	-14.9642	1	085m	WT
183	119	7	2	2.1.1.2.1.1.1	46.8991	56.5444	96963.5	0.0177109	67.0041	93.7496	109.305	107.429	107.532	N	N	72.5706	orthogonal	72.4682	orthogonal	15.5554	1	085m	WT
184	119	7	2	2.1.1.2.1.1.2	71.0645	50.7614	114638	0.00800461	53.7582	102.378	113.689	48.3292	58.7682	N	N	48.3292	oblique	58.7682	oblique	11.3108	1	085m	WT
185	121	8	1	2.1.2.2.2.2.1.1	100.593	0	354527	0.00128741	44.3675					N	Y						1	085m	WT
186	121	8	1	2.1.2.2.2.2.1.2	224.136	0	285850	0	74.3429					N	Y						1	085m	WT
187	94	7	2	2.2.1.1.2.2.1	50.4631	55.2593	75773.4	0	30.3956	116.333	115.087	70.5231	74.7244	N	N	70.5231	orthogonal	74.7244	orthogonal	-1.24544	1	085m	WT
188	94	7	1	2.2.1.1.2.2.2	171.157	46.9061	524180	0.00844773	75.7989					N	Y						1	085m	WT
189	80	5	3	1.2.2.2.1	121.366	44.9785	177943	0.0116205	42.4162	107.504	95.0013	141.313	126.109	N	N	38.6868	oblique	53.891	oblique	-12.5024	1	085m	WT
190	80	5	3	1.2.2.2.2	110.259	39.8381	130158	0.0125238	29.0663	107.796	95.5404	88.2026	84.1276	N	N	88.2026	orthogonal	84.1276	orthogonal	-12.2559	1	085m	WT
191	110	7	1	2.1.2.1.1.2.1	135.375	52.6891	551737	0.0119086	50.9675					N	Y						1	085m	WT
192	110	7	1	2.1.2.1.1.2.2	84.9395	52.6891	357246	0	39.8391					N	Y						1	085m	WT
193	132	9	1	2.1.2.2.1.2.2.2.1	59.6094	34.0551	110759	0	74.0602					N	Y						1	085m	WT
194	132	9	1	2.1.2.2.1.2.2.2.2	64.6943	0	194292	0	57.7935					N	Y						1	085m	WT
195	99	6	1	1.1.2.1.1.1	143.216	35.3402	398267	0.00689228	41.5029					N	Y						1	085m	WT
196	99	6	2	1.1.2.1.1.2	58.5721	39.8381	53489.1	0.0142117	82.3465	136.528	124.456	81.5373	89.4829	N	N	81.5373	orthogonal	89.4829	orthogonal	-12.0712	1	085m	WT
197	126	7	1	2.1.1.1.2.2.1	132.856	49.4763	495329	0.008576	41.1602					N	Y						1	085m	WT
198	126	7	1	2.1.1.1.2.2.2	434.746	0	532570	0.00377275	67.8688					N	Y						1	085m	WT
199	120	7	2	2.1.1.2.1.2.1	61.9382	53.9742	100578	0.0183524	44.7713	119.364	117.192	91.6598	85.5019	N	N	88.3402	orthogonal	85.5019	orthogonal	-2.17197	1	085m	WT
200	120	7	1	2.1.1.2.1.2.2	116.418	47.5487	373595	0.00919795	33.0183					N	Y						1	085m	WT
201	104	8	1	2.1.2.1.2.2.2.1	61.0626	0	262935	0	51.4858					N	Y						1	085m	WT
202	104	8	1	2.1.2.1.2.2.2.2	91.3918	49.4763	371306	0	77.7322					N	Y						1	085m	WT
203	97	8	3	2.2.1.2.2.2.1.1	62.661	48.1912	93614.2	0.0180843	53.7359	89.9538	72.1105	114.273	94.1206	N	N	65.7273	orthogonal	85.8794	orthogonal	-17.8433	1	085m	WT
204	97	8	3	2.2.1.2.2.2.1.2	126.771	44.3359	185802	0.00542833	38.2532	101.872	94.4542	76.0296	93.1562	N	N	76.0296	orthogonal	86.8438	orthogonal	-7.41734	1	085m	WT
205	116	8	3	2.2.2.2.2.2.2.1	53.5551	60.3997	111853	0.0202957	77.5751	109.922	113.844	68.6499	76.9447	N	N	68.6499	orthogonal	76.9447	orthogonal	3.92184	1	085m	WT
206	116	8	3	2.2.2.2.2.2.2.2	49.9995	66.8252	157615	0.0125908	55.8078	111.478	96.4084	30.515	34.9782	N	N	30.515	oblique	34.9782	oblique	-15.0696	1	085m	WT
207	101	7	2	2.1.1.1.1.1.1	51.3122	53.9742	84892.8	0.0117318	44.7622	117.645	131.347	132.751	124.274	N	N	47.2485	oblique	55.7259	oblique	13.7023	1	085m	WT
208	101	7	1	2.1.1.1.1.1.2	125.602	44.9785	397172	0.0157235	57.8753					N	Y						1	085m	WT
209	124	9	2	2.2.1.1.1.1.1.2.1	10.113	70.6805	4808.38	0	3.20032	115.195	117.087	38.5997	69.7017	N	N	38.5997	oblique	69.7017	orthogonal	1.89196	1	085m	WT
210	124	9	1	2.2.1.1.1.1.1.2.2	87.5369	45.621	175522	0.0117856	87.0845					N	Y						1	085m	WT
211	90	6	4	1.2.1.1.2.1	113.568	43.0508	148164	0.0116965	74.164	91.9924	87.3943	65.9257	75.9229	N	N	65.9257	orthogonal	75.9229	orthogonal	-4.59809	1	085m	WT
212	90	6	5	1.2.1.1.2.2	87.1945	43.0508	115136	0.00537711	30.8627	83.0006	63.24	91.0701	78.7453	N	N	88.9299	orthogonal	78.7453	orthogonal	-19.7606	1	085m	WT
213	87	7	4	2.2.1.2.1.1.1	44.5093	52.0465	84727	0	27.8257	71.0931	75.7238	106.153	99.2414	N	N	73.8473	orthogonal	80.7586	orthogonal	4.63071	1	085m	WT
214	87	7	3	2.2.1.2.1.1.2	179.614	37.2679	224734	0.0100955	78.8395	107.758	98.0626	127.149	112.235	N	N	52.8511	oblique	67.7647	orthogonal	-9.69575	1	085m	WT
215	98	8	3	2.2.1.2.2.2.2.1	118.143	42.4083	159307	0.010096	28.2134	102.112	94.5189	22.2418	36.7143	N	N	22.2418	planar	36.7143	oblique	-7.59269	1	085m	WT
216	98	8	4	2.2.1.2.2.2.2.2	118.913	40.4806	144450	0.00934542	75.3663	97.2982	73.1851	50.0545	64.3901	N	N	50.0545	oblique	64.3901	orthogonal	-24.113	1	085m	WT
217	102	7	1	2.1.1.1.1.2.1	107.181	49.4763	400323	0.00991346	53.4424					N	Y						1	085m	WT
218	102	7	2	2.1.1.1.1.2.2	45.4838	57.8295	78293.7	0.0202441	83.5692	101.808	114.479	78.8251	85.5909	N	N	78.8251	orthogonal	85.5909	orthogonal	12.6717	1	085m	WT
219	109	7	1	2.1.2.1.1.1.1	118.679	53.3316	522057	0.00669195	59.4078					N	Y						1	085m	WT
220	109	7	1	2.1.2.1.1.1.2	128.346	55.2593	502724	0.0119568	47.1445					N	Y						1	085m	WT
221	209	10	1	2.2.1.1.1.1.1.2.1.1	81.4096	46.2636	160633	0	76.8346					N	Y						1	085m	WT
222	209	10	1	2.2.1.1.1.1.1.2.1.2	78.4745	41.1232	125747	0	41.0946					N	Y						1	085m	WT
223	114	7	5	2.2.2.1.1.2.1	158.31	45.621	236738	0.00765304	91.5261	85.8928	72.604	88.3048	107.891	N	N	88.3048	orthogonal	72.1089	orthogonal	-13.2888	1	085m	WT
224	114	7	6	2.2.2.1.1.2.2	47.9984	50.7614	69307	0	9.39268	91.954	64.9984	134.404	131.112	N	N	45.5959	oblique	48.8882	oblique	-26.9557	1	085m	WT
225	165	8	1	2.1.2.1.2.1.1.1	88.0674	55.9018	298418	0.0166134	77.9073					N	Y						1	085m	WT
226	165	8	1	2.1.2.1.2.1.1.2	64.497	0	211735	0	33.5565					N	Y						1	085m	WT
227	123	9	1	2.2.1.1.1.1.1.1.1	83.2537	40.4806	165607	0	60.7565					N	Y						1	085m	WT
228	123	9	2	2.2.1.1.1.1.1.1.2	36.0011	49.4763	46856.8	0	48.1987	119.838	117.039	90.7529	79.9865	N	N	89.2471	orthogonal	79.9865	orthogonal	-2.79907	1	085m	WT
229	140	8	3	2.2.2.2.1.2.2.1	115.282	44.9785	172604	0.00958262	62.9776	109.533	92.3546	130.995	103.672	N	N	49.005	oblique	76.3282	orthogonal	-17.1784	1	085m	WT
230	140	8	4	2.2.2.2.1.2.2.2	80.2447	52.6891	149292	0.0144942	60.6114	87.5882	92.6012	115.829	113.309	N	N	64.171	orthogonal	66.6913	orthogonal	5.013	1	085m	WT
231	147	9	1	2.1.2.2.1.1.1.1.1	89.4488	0	251959	0	49.2603					N	Y						1	085m	WT
232	147	9	1	2.1.2.2.1.1.1.1.2	75.9379	0	218698	0	78.3177					N	Y						1	085m	WT
233	96	8	3	2.2.1.2.2.1.2.1	83.3443	43.6934	114904	0.0099836	48.5342	109.521	106.66	102.44	102.846	N	N	77.5596	orthogonal	77.1545	orthogonal	-2.86181	1	085m	WT
234	96	8	2	2.2.1.2.2.1.2.2	97.4277	43.0508	123957	0.00854961	51.8929	132.701	134.037	108.08	83.4536	N	N	71.9195	orthogonal	83.4536	orthogonal	1.33563	1	085m	WT
235	129	8	2	2.1.1.2.2.2.1.1	48.8587	61.0422	96068.1	0.00582063	46.1435	118.141	118.469	70.21	98.1416	N	N	70.21	orthogonal	81.8584	orthogonal	0.327902	1	085m	WT
236	129	8	1	2.1.1.2.2.2.1.2	99.6615	46.9061	450893	0.0101078	73.0252					N	Y						1	085m	WT
237	92	8	2	2.1.2.2.2.1.2.1	106.088	44.9785	154266	0.00763626	34.436	114.062	110.402	89.2197	77.4509	N	N	89.2197	orthogonal	77.4509	orthogonal	-3.66044	1	085m	WT
238	92	8	2	2.1.2.2.2.1.2.2	69.6116	47.5487	104358	0.0142083	55.453	95.4518	91.9437	113.142	86.2073	N	N	66.8575	orthogonal	86.2073	orthogonal	-3.50808	1	085m	WT
239	88	7	3	2.2.1.2.1.2.1	145.756	41.7657	187262	0.00603003	48.537	124.284	110.409	39.7848	51.7708	N	N	39.7848	oblique	51.7708	oblique	-13.8752	1	085m	WT
240	88	7	4	2.2.1.2.1.2.2	90.0239	48.1912	140438	0.0132483	48.3149	97.5364	78.3027	59.9519	67.0261	N	N	59.9519	oblique	67.0261	orthogonal	-19.2337	1	085m	WT
241	125	7	1	2.1.1.1.2.1.1	86.674	50.7614	241580	0.00304322	66.2522					N	Y						1	085m	WT
242	125	7	1	2.1.1.1.2.1.2	75.0267	0	284457	0	21.0351					N	Y						1	085m	WT
243	153	9	1	2.1.2.2.1.2.1.1.1	99.6281	46.2636	316159	0.00452019	37.2868					N	Y						1	085m	WT
244	153	9	1	2.1.2.2.1.2.1.1.2	81.4352	0	213061	0	102.242					N	Y						1	085m	WT
245	154	9	1	2.1.2.2.1.2.1.2.1	76.8987	0	224568	0	72.7226					N	Y						1	085m	WT
246	154	9	1	2.1.2.2.1.2.1.2.2	69.5503	0	188787	0	71.1753					N	Y						1	085m	WT
247	93	7	2	2.2.1.1.2.1.1	35.6327	53.9742	50570.9	0	77.2379	90.0171	110.947	130.439	110.813	N	N	49.5614	oblique	69.187	orthogonal	20.9302	1	085m	WT
248	93	7	2	2.2.1.1.2.1.2	71.3944	46.9061	106448	0.0105069	35.4998	103.471	125.651	120.592	123.646	N	N	59.4075	oblique	56.354	oblique	22.1797	1	085m	WT
249	118	9	5	1.1.1.2.1.1.2.2.1	158.905	43.6934	219660	0.0159256	128.317	136.676	59.3879	33.3604	49.4613	N	N	33.3604	oblique	49.4613	oblique	-77.2884	1	085m	WT
250	118	9	6	1.1.1.2.1.1.2.2.2	105.049	44.3359	157715	0.00785625	17.3135	102.09	57.4072	8.89841	63.0114	N	N	8.89841	planar	63.0114	orthogonal	-44.6831	1	085m	WT
251	122	8	1	2.1.2.2.2.2.2.1	69.0977	0	256104	0	38.0946					N	Y						1	085m	WT
252	122	8	1	2.1.2.2.2.2.2.2	115.826	57.1869	397073	0.00744456	61.726					N	Y						1	085m	WT
253	187	8	1	2.2.1.1.2.2.1.1	80.7524	0	235246	0	59.441					N	Y						1	085m	WT
254	187	8	1	2.2.1.1.2.2.1.2	95.5457	48.8338	245791	0.0130726	58.4635					N	Y						1	085m	WT
255	108	8	4	1.1.1.2.2.1.2.1	4.54351	55.9018	497.419	0	21.6589	92.8585	72.4654	83.0839	79.1202	N	N	83.0839	orthogonal	79.1202	orthogonal	-20.3931	1	085m	WT
256	108	8	4	1.1.1.2.2.1.2.2	89.0489	40.4806	92221.4	0.00613551	69.0082	140.665	118.221	85.0591	73.1778	N	N	85.0591	orthogonal	73.1778	orthogonal	-22.4446	1	085m	WT
257	148	9	1	2.1.2.2.1.1.1.2.1	91.2231	56.5444	315363	0.0056907	60.3664					N	Y						1	085m	WT
258	148	9	1	2.1.2.2.1.1.1.2.2	67.1837	0	177943	0	46.57					N	Y						1	085m	WT
259	175	9	1	2.2.1.1.1.1.2.1.1	88.7871	45.621	188290	0.00481742	55.7116					N	Y						1	085m	WT
260	175	9	1	2.2.1.1.1.1.2.1.2	89.527	44.9785	167464	0	55.0882					N	Y						1	085m	WT
261	62	7	2	2.2.1.1.1.2.1	43.5678	59.7571	74811.8	0	37.1207	105.188	122.181	104.903	85.0431	N	N	75.097	orthogonal	85.0431	orthogonal	16.9925	1	085m	WT
262	62	7	2	2.2.1.1.1.2.2	62.8596	50.1189	90895	0.00686861	67.7461	122.253	126.235	48.2132	57.2606	N	N	48.2132	oblique	57.2606	oblique	3.98181	1	085m	WT
263	105	8	3	1.1.1.1.1.2.1.1	100.987	29.5573	66388.8	0.00941225	48.8767	113.361	99.4709	119.539	98.2633	N	N	60.4612	orthogonal	81.7367	orthogonal	-13.8897	1	085m	WT
264	105	8	3	1.1.1.1.1.2.1.2	157.688	30.8424	129528	0.00754461	40.939	134.087	108.51	104.592	84.5658	N	N	75.4083	orthogonal	84.5658	orthogonal	-25.5768	1	085m	WT
265	255	9	3	1.1.1.2.2.1.2.1.1	145.659	35.9828	148894	0.0103356	59.368	120.44	122.903	33.5388	66.9968	N	N	33.5388	oblique	66.9968	orthogonal	2.46288	1	085m	WT
266	255	9	2	1.1.1.2.2.1.2.1.2	145	39.8381	172107	0.00873076	69.5843	133.689	129.939	17.9411	6.85763	N	N	17.9411	planar	6.85763	planar	-3.7506	1	085m	WT
267	151	7	1	1.1.2.1.2.1.1	70.7445	0	199034	0	58.7401					N	Y						1	085m	WT
268	151	7	1	1.1.2.1.2.1.2	116.564	44.3359	194590	0.00953725	46.7937					N	Y						1	085m	WT
269	183	8	1	2.1.1.2.1.1.1.1	75.9479	48.1912	209082	0	41.7939					N	Y						1	085m	WT
270	183	8	1	2.1.1.2.1.1.1.2	57.0757	57.1869	123393	0	65.2418					N	Y						1	085m	WT
271	166	8	1	2.1.2.1.2.1.2.1	83.3707	0	254314	0	64.0609					N	Y						1	085m	WT
272	166	8	1	2.1.2.1.2.1.2.2	82.8062	0	238462	0	39.1952					N	Y						1	085m	WT
273	155	9	1	2.1.2.2.2.1.1.1.1	91.1507	46.2636	247350	0.0106121	46.6284					N	Y						1	085m	WT
274	155	9	1	2.1.2.2.2.1.1.1.2	81.5887	0	245194	0	57.2781					N	Y						1	085m	WT
275	156	9	2	2.1.2.2.2.1.1.2.1	36.51	66.1826	70102.9	0	31.2471	115.484	130.894	75.2396	57.1963	N	N	75.2396	orthogonal	57.1963	oblique	15.4105	1	085m	WT
276	156	9	1	2.1.2.2.2.1.1.2.2	113.201	50.7614	282799	0.00746637	83.1883					N	Y						1	085m	WT
277	152	7	1	1.1.2.1.2.2.1	93.5288	35.9828	229642	0.0110823	42.5674					N	Y						1	085m	WT
278	152	7	2	1.1.2.1.2.2.2	66.6762	48.1912	96200.8	0.0109492	50.1148	148.607	148.607	121.061	120.32	N	N	58.9387	oblique	59.6798	oblique	-9.9476e-13	1	085m	WT
279	157	8	2	2.2.2.2.2.1.1.1	123.137	57.8295	395746	0.00461488	53.1062	110.222	136.058	120.305	123.196	N	N	59.6954	oblique	56.8042	oblique	25.8359	1	085m	WT
280	157	8	3	2.2.2.2.2.1.1.2	58.5556	60.3997	132678	0.00853319	61.158	123.494	111.081	40.3387	43.7285	N	N	40.3387	oblique	43.7285	oblique	-12.4137	1	085m	WT
281	127	9	3	1.1.1.1.1.1.2.1.1	107.915	32.77	91757.2	0.0081956	65.4591	101.923	93.232	42.7833	52.229	N	N	42.7833	oblique	52.229	oblique	-8.69144	1	085m	WT
282	127	9	3	1.1.1.1.1.1.2.1.2	120.965	29.5573	86219.2	0.0111789	60.3107	104.067	85.4563	114.139	113.127	N	N	65.861	orthogonal	66.8731	orthogonal	-18.6102	1	085m	WT
283	196	7	1	1.1.2.1.1.2.1	98.9375	38.553	177512	0.0120403	70.2252					N	Y						1	085m	WT
284	196	7	1	1.1.2.1.1.2.2	66.9347	38.553	165972	0	71.0481					N	Y						1	085m	WT
285	207	8	1	2.1.1.1.1.1.1.1	73.568	50.7614	199001	0	73.8045					N	Y						1	085m	WT
286	207	8	1	2.1.1.1.1.1.1.2	95.5257	46.2636	281904	0.00602452	44.6044					N	Y						1	085m	WT
287	213	8	3	2.2.1.2.1.1.1.1	92.6509	46.9061	124355	0.00484641	43.3658	126.32	101.1	94.0428	100.227	N	N	85.9572	orthogonal	79.7731	orthogonal	-25.2201	1	085m	WT
288	213	8	3	2.2.1.2.1.1.1.2	100.702	44.9785	132214	0.00390983	28.0877	125.589	100.019	88.8891	72.6211	N	N	88.8891	orthogonal	72.6211	orthogonal	-25.5694	1	085m	WT
289	180	7	5	2.2.2.1.2.2.1	118.458	52.0465	237236	0.0160427	83.3875	114.037	76.2429	71.1569	86.5631	N	N	71.1569	orthogonal	86.5631	orthogonal	-37.794	1	085m	WT
290	180	7	5	2.2.2.1.2.2.2	74.7357	53.3316	144848	0.00976092	53.8382	98.8935	63.9231	149.943	140.486	N	N	30.0567	oblique	39.5136	oblique	-34.9704	1	085m	WT
291	206	9	1	2.2.2.2.2.2.2.2.1	118.572	56.5444	513767	0.0130411	51.6407					N	Y						1	085m	WT
292	206	9	2	2.2.2.2.2.2.2.2.2	62.7987	65.5401	145876	0.0126852	64.3158	124.269	107.675	81.0371	69.7365	N	N	81.0371	orthogonal	69.7365	orthogonal	-16.594	1	085m	WT
293	199	8	1	2.1.1.2.1.2.1.1	72.2264	0	198901	0	70.8374					N	Y						1	085m	WT
294	199	8	1	2.1.1.2.1.2.1.2	88.4015	44.3359	192203	0.0065657	51.0223					N	Y						1	085m	WT
295	130	8	1	2.1.1.2.2.2.2.1	92.6744	0	365835	0	82.9975					N	Y						1	085m	WT
296	130	8	1	2.1.1.2.2.2.2.2	52.1383	73.8932	249472	0	30.0884					N	Y						1	085m	WT
297	224	8	5	2.2.2.1.1.2.2.1	106.958	44.9785	156322	0.00760538	49.4554	97.8923	73.986	155.027	127.772	N	N	24.973	planar	52.2279	oblique	-23.9063	1	085m	WT
298	224	8	4	2.2.2.1.1.2.2.2	175.545	41.1232	221948	0.0068687	48.6076	120.434	79.615	130.009	137.892	N	N	49.9913	oblique	42.1082	oblique	-40.8186	1	085m	WT
299	149	9	4	1.1.1.1.1.1.1.1.1	84.5293	39.1955	97527.2	0.0163132	66.2142	87.0354	67.9893	141.304	134.613	N	N	38.6958	oblique	45.3871	oblique	-19.0461	1	085m	WT
300	149	9	5	1.1.1.1.1.1.1.1.2	163.995	37.9104	177976	0.010139	55.8458	110.123	79.0743	34.2301	84.5487	N	N	34.2301	oblique	84.5487	orthogonal	-31.0488	1	085m	WT
301	145	6	2	1.1.2.2.1.1	61.8529	48.8338	88540.5	0.00687867	52.5687	159.159	132.404	131.484	129.724	N	N	48.5156	oblique	50.2758	oblique	-26.755	1	085m	WT
302	145	6	3	1.1.2.2.1.2	78.8808	44.3359	110128	0.00995618	51.7677	97.1742	107.444	74.8799	72.1327	N	N	74.8799	orthogonal	72.1327	orthogonal	10.2702	1	085m	WT
303	228	10	1	2.2.1.1.1.1.1.1.2.1	48.965	41.7657	81278.2	0	63.7294					N	Y						1	085m	WT
304	228	10	1	2.2.1.1.1.1.1.1.2.2	49.2396	48.1912	121834	0	56.1092					N	Y						1	085m	WT
305	113	7	5	2.2.2.1.1.1.1	116.975	47.5487	182486	0.0111408	29.1412	113.208	74.3407	124.648	128.597	N	N	55.3519	oblique	51.4028	oblique	-38.8674	1	085m	WT
306	113	7	5	2.2.2.1.1.1.2	117.659	49.4763	212763	0.0121119	81.3621	103.101	65.9175	115.088	92.9951	N	N	64.9117	orthogonal	87.0049	orthogonal	-37.184	1	085m	WT
307	115	8	3	2.2.2.2.2.2.1.1	109.75	44.9785	162059	0.0144584	24.3383	98.6053	79.2646	25.1401	57.2444	N	N	25.1401	planar	57.2444	oblique	-19.3407	1	085m	WT
308	115	8	2	2.2.2.2.2.2.1.2	112.605	48.8338	223772	0.0095242	72.1444	128.754	120.279	171.151	154.987	N	N	8.8492	planar	25.0131	planar	-8.47493	1	085m	WT
309	218	8	1	2.1.1.1.1.2.2.1	81.0076	0	213459	0	55.2594					N	Y						1	085m	WT
310	218	8	1	2.1.1.1.1.2.2.2	201.772	0	276532	0.00918111	47.1907					N	Y						1	085m	WT
311	247	8	1	2.2.1.1.2.1.1.1	104.376	44.9785	220887	0.00700803	57.6003					N	Y						1	085m	WT
312	247	8	1	2.2.1.1.2.1.1.2	80.6599	0	228978	0	34.0008					N	Y						1	085m	WT
313	205	9	2	2.2.2.2.2.2.2.1.1	61.9831	71.9656	164811	0.0129812	66.4322	115.588	119.539	44.86	35.234	N	N	44.86	oblique	35.234	oblique	3.95058	1	085m	WT
314	205	9	1	2.2.2.2.2.2.2.1.2	119.566	55.9018	558833	0.00692402	44.4884					N	Y						1	085m	WT
315	160	9	2	2.2.1.2.2.1.1.2.1	54.5083	50.1189	78227.4	0.0128832	44.8616	119.492	122.619	46.9444	52.391	N	N	46.9444	oblique	52.391	oblique	3.1265	1	085m	WT
316	160	9	2	2.2.1.2.2.1.1.2.2	26.391	57.1869	25766.3	0	71.0083	110.486	104.704	100.232	90.8722	N	N	79.7679	orthogonal	89.1278	orthogonal	-5.78182	1	085m	WT
317	106	8	4	1.1.1.1.1.2.2.1	75.7883	43.0508	95504.4	0.00790243	52.9833	120.14	79.394	86.0022	90.0345	N	N	86.0022	orthogonal	89.9655	orthogonal	-40.7463	1	085m	WT
318	106	8	3	1.1.1.1.1.2.2.2	183.337	36.6253	202516	0.00968249	59.0612	123.016	103.783	45.5769	62.3132	N	N	45.5769	oblique	62.3132	orthogonal	-19.2338	1	085m	WT
319	176	9	1	2.2.1.1.1.1.2.2.1	67.2425	41.7657	86981.9	0	100.119					N	Y						1	085m	WT
320	176	9	1	2.2.1.1.1.1.2.2.2	66.6187	45.621	133043	0	28.1263					N	Y						1	085m	WT
321	203	9	2	2.2.1.2.2.2.1.1.1	66.2117	48.1912	98190.4	0.0115072	22.8078	83.0361	111.918	123.036	113.714	N	N	56.9645	oblique	66.2859	orthogonal	28.8822	1	085m	WT
322	203	9	2	2.2.1.2.2.2.1.1.2	86.3706	44.3359	109432	0.0162155	68.2825	115.909	137.22	137.098	121.921	N	N	42.9017	oblique	58.079	oblique	21.3106	1	085m	WT
323	184	8	1	2.1.1.2.1.1.2.1	72.2744	0	200427	0	42.7365					N	Y						1	085m	WT
324	184	8	1	2.1.1.2.1.1.2.2	83.1641	44.3359	175224	0	62.5979					N	Y						1	085m	WT
325	235	9	1	2.1.1.2.2.2.1.1.1	84.9917	51.404	248809	0.0101681	51.7027					N	Y						1	085m	WT
326	235	9	1	2.1.1.2.2.2.1.1.2	70.8023	0	226259	0	68.9279					N	Y						1	085m	WT
327	275	10	1	2.1.2.2.2.1.1.2.1.1	71.4713	47.5487	218698	0	64.0561					N	Y						1	085m	WT
328	275	10	1	2.1.2.2.2.1.1.2.1.2	77.377	0	173234	0	53.2113					N	Y						1	085m	WT
329	170	8	2	2.2.2.2.1.1.2.1	65.8309	62.9699	194424	0.00721536	61.3476	65.5838	104.657	83.0314	95.175	N	N	83.0314	orthogonal	84.825	orthogonal	39.0728	1	085m	WT
330	170	8	2	2.2.2.2.1.1.2.2	75.0573	55.9018	184509	0.00797349	40.9431	104.97	123.95	90.3058	87.4154	N	N	89.6942	orthogonal	87.4154	orthogonal	18.9793	1	085m	WT
331	173	9	6	1.1.1.2.1.2.1.1.1	66.1575	46.9061	99848.5	0.0172203	87.1112	123.405	72.5595	106.9	90.7138	N	N	73.0999	orthogonal	89.2862	orthogonal	-50.8459	1	085m	WT
332	173	9	5	1.1.1.2.1.2.1.1.2	156.343	44.3359	227619	0.0103045	30.2917	101.414	66.6932	76.3769	57.9391	N	N	76.3769	orthogonal	57.9391	oblique	-34.7203	1	085m	WT
333	178	8	1	2.1.1.2.2.1.2.1	107.785	0	331115	0.00832563	57.3757					N	Y						1	085m	WT
334	178	8	1	2.1.1.2.2.1.2.2	107.358	50.7614	286447	0.0140903	61.2348					N	Y						1	085m	WT
335	261	8	1	2.2.1.1.1.2.1.1	75.4623	0	267810	0	63.6105					N	Y						1	085m	WT
336	261	8	1	2.2.1.1.1.2.1.2	95.8287	44.3359	209778	0.0087891	41.7322					N	Y						1	085m	WT
337	46	7	4	1.1.1.2.2.2.1	33.2451	54.6167	48183.3	0	18.7733	97.3415	69.236	114.281	110.387	N	N	65.7185	orthogonal	69.613	orthogonal	-28.1055	1	085m	WT
338	46	7	3	1.1.1.2.2.2.2	144.233	42.4083	190511	0.0131371	86.5859	99.9755	98.2981	45.0891	55.9756	N	N	45.0891	oblique	55.9756	oblique	-1.67746	1	085m	WT
339	89	6	3	1.2.1.1.1.1	130.879	41.7657	164214	0.0099522	47.6964	117.902	107.807	47.8412	73.5821	N	N	47.8412	oblique	73.5821	orthogonal	-10.0957	1	085m	WT
340	89	6	2	1.2.1.1.1.2	107.102	44.9785	150254	0.0073075	39.5915	118.819	108.313	36.6418	18.0402	N	N	36.6418	oblique	18.0402	planar	-10.5061	1	085m	WT
341	179	7	5	2.2.2.1.2.1.1	195.537	48.1912	349055	0.0103338	84.2859	86.6598	55.9859	42.0949	47.432	N	N	42.0949	oblique	47.432	oblique	-30.674	1	085m	WT
342	179	7	6	2.2.2.1.2.1.2	36.9944	50.1189	47884.8	0	23.9477	78.0016	54.9996	29.2401	19.9364	N	N	29.2401	planar	19.9364	planar	-23.002	1	085m	WT
343	158	8	2	2.2.2.2.2.1.2.1	70.5313	66.1826	191838	0.00568007	45.8029	130.08	142.152	57.2079	72.8305	N	N	57.2079	oblique	72.8305	orthogonal	12.0716	1	085m	WT
344	158	8	2	2.2.2.2.2.1.2.2	50.751	90.5995	150055	0.0212052	77.6549	125.734	126	82.236	85.3732	N	N	82.236	orthogonal	85.3732	orthogonal	0.26605	1	085m	WT
345	133	9	4	1.1.1.2.1.1.1.1.1	188.192	39.1955	220953	0.0100974	23.7026	105.248	77.8035	40.5444	61.3007	N	N	40.5444	oblique	61.3007	orthogonal	-27.4443	1	085m	WT
346	133	9	5	1.1.1.2.1.1.1.1.2	134.146	48.8338	222015	0.00699024	83.0023	104.208	58.2765	131.403	114.275	N	N	48.5974	oblique	65.7253	orthogonal	-45.9314	1	085m	WT
347	107	8	3	1.1.1.2.2.1.1.1	126.225	37.9104	147402	0.00590411	26.6546	134.77	118.219	144.899	144.382	N	N	35.1013	oblique	35.6178	oblique	-16.5513	1	085m	WT
348	107	8	3	1.1.1.2.2.1.1.2	130.639	35.3402	131186	0.0117187	63.3988	88.0203	106.458	48.7193	51.1845	N	N	48.7193	oblique	51.1845	oblique	18.4379	1	085m	WT
349	316	10	1	2.2.1.2.2.1.1.2.2.1	84.0808	44.3359	210773	0.00382989	48.3558					N	Y						1	085m	WT
350	316	10	1	2.2.1.2.2.1.1.2.2.2	108.147	46.2636	228116	0.00964721	62.3466					N	Y						1	085m	WT
351	212	7	2	1.2.1.1.2.2.1	127.619	43.0508	178275	0.0070615	23.1866	121.267	107.531	114.933	109.701	N	N	65.0672	orthogonal	70.2986	orthogonal	-13.7364	1	085m	WT
352	212	7	4	1.2.1.1.2.2.2	131.35	41.1232	163186	0.0110578	60.1674	120.857	121.224	140.891	134.537	N	N	39.1087	oblique	45.4631	oblique	0.367276	1	085m	WT
353	248	8	1	2.2.1.1.2.1.2.1	75.6197	48.8338	193164	0	27.1113					N	Y						1	085m	WT
354	248	8	1	2.2.1.1.2.1.2.2	51.4132	46.2636	118286	0	80.4768					N	Y						1	085m	WT
355	169	8	2	2.2.2.2.1.1.1.1	71.6339	57.1869	186565	0.00702594	41.9066	98.3626	107.055	74.6266	89.3407	N	N	74.6266	orthogonal	89.3407	orthogonal	8.69269	1	085m	WT
356	169	8	2	2.2.2.2.1.1.1.2	69.9588	64.8975	175788	0.0142603	80.1745	134.741	129.711	57.1851	75.0488	N	N	57.1851	oblique	75.0488	orthogonal	-5.03014	1	085m	WT
357	164	9	6	1.1.1.2.1.2.2.2.1	110.146	46.2636	168923	0.0118777	53.6511	143.752	75.114	60.2124	63.1782	N	N	60.2124	orthogonal	63.1782	orthogonal	-68.6376	1	085m	WT
358	164	9	5	1.1.1.2.1.2.2.2.2	108.429	47.5487	170018	0.00881939	56.616	76.2166	47.9049	14.4038	60.5904	N	N	14.4038	planar	60.5904	orthogonal	-28.3117	1	085m	WT
359	146	6	2	1.1.2.2.2.1	53.5153	55.2593	95404.9	0.0157812	28.8983	102.473	141.39	33.3206	38.3707	N	N	33.3206	oblique	38.3707	oblique	38.9166	1	085m	WT
360	146	6	3	1.1.2.2.2.2	124.338	46.2636	186466	0.00846977	59.6949	122.625	124.096	129.393	110.92	N	N	50.6068	oblique	69.08	orthogonal	1.47057	1	085m	WT
361	238	9	1	2.1.2.2.2.1.2.2.1	114.372	51.404	508992	0.00534574	57.8482					N	Y						1	085m	WT
362	238	9	1	2.1.2.2.2.1.2.2.2	115.417	48.1912	377176	0.0071578	37.9451					N	Y						1	085m	WT
363	262	8	1	2.2.1.1.1.2.2.1	41.6564	48.1912	87114.6	0	47.5972					N	Y						1	085m	WT
364	262	8	1	2.2.1.1.1.2.2.2	61.4545	41.7657	99052.6	0	75.5664					N	Y						1	085m	WT
365	233	9	2	2.2.1.2.2.1.2.1.1	52.3666	53.3316	83798.5	0.00319179	42.5879	123.722	124.252	101.202	99.2245	N	N	78.7985	orthogonal	80.7755	orthogonal	0.529934	1	085m	WT
366	233	9	2	2.2.1.2.2.1.2.1.2	45.6433	52.0465	61480.9	0	67.0799	106.521	128.637	70.5389	79.7707	N	N	70.5389	orthogonal	79.7707	orthogonal	22.1155	1	085m	WT
367	141	8	4	1.1.1.1.2.1.1.1	26.7519	37.9104	22383.8	0	43.1889	93.7633	64.5795	106.556	77.3459	N	N	73.4439	orthogonal	77.3459	orthogonal	-29.1838	1	085m	WT
368	141	8	3	1.1.1.1.2.1.1.2	178.227	30.8424	143721	0.0135136	101.405	131.26	110.132	63.5347	77.2197	N	N	63.5347	orthogonal	77.2197	orthogonal	-21.1279	1	085m	WT
369	159	9	1	2.2.1.2.2.1.1.1.1	87.6403	41.7657	228746	0	57.191					N	Y						1	085m	WT
370	159	9	1	2.2.1.2.2.1.1.1.2	77.7962	41.1232	171510	0	63.7815					N	Y						1	085m	WT
371	204	9	1	2.2.1.2.2.2.1.2.1	91.7239	46.2636	310323	0.0049131	50.6577					N	Y						1	085m	WT
372	204	9	2	2.2.1.2.2.2.1.2.2	54.5549	53.9742	91060.8	0.0147741	51.4865	114.269	126.67	88.043	96.8961	N	N	88.043	orthogonal	83.1039	orthogonal	12.4009	1	085m	WT
373	128	9	3	1.1.1.1.1.1.2.2.1	86.9884	41.1232	106249	0.0183538	88.0948	110.377	98.3545	43.86	75.1288	N	N	43.86	oblique	75.1288	orthogonal	-12.022	1	085m	WT
374	128	9	4	1.1.1.1.1.1.2.2.2	87.4273	40.4806	104557	0.0115486	70.908	99.7538	81.1381	101.747	99.0689	N	N	78.2528	orthogonal	80.9311	orthogonal	-18.6157	1	085m	WT
375	278	8	1	1.1.2.1.2.2.2.1	63.2398	39.8381	108802	0	88.7726					N	Y						1	085m	WT
376	278	8	1	1.1.2.1.2.2.2.2	52.7579	42.4083	93382.1	0	61.8136					N	Y						1	085m	WT
377	182	6	3	1.2.1.2.2.1	63.6735	46.9061	83234.7	0.00826842	60.2291	112.653	95.3977	93.2176	84.7808	N	N	86.7824	orthogonal	84.7808	orthogonal	-17.2551	1	085m	WT
378	182	6	2	1.2.1.2.2.2	103.022	42.4083	142096	0.00888884	41.3254	106.485	131.319	59.3598	56.1885	N	N	59.3598	oblique	56.1885	oblique	24.8338	1	085m	WT
379	161	6	2	1.2.2.1.1.1	76.022	48.1912	117756	0.0109367	38.5648	117.776	131.059	99.3241	84.2565	N	N	80.6759	orthogonal	84.2565	orthogonal	13.2821	1	085m	WT
380	161	6	2	1.2.2.1.1.2	84.2269	45.621	116728	0.0102271	56.9311	113.399	119.614	104.009	107.083	N	N	75.9908	orthogonal	72.9169	orthogonal	6.21448	1	085m	WT
381	234	9	1	2.2.1.2.2.1.2.2.1	71.2155	0	184841	0	55.1412					N	Y						1	085m	WT
382	234	9	1	2.2.1.2.2.1.2.2.2	75.5625	48.1912	178606	0	81.4498					N	Y						1	085m	WT
383	230	9	1	2.2.2.2.1.2.2.2.1	159.183	64.255	771927	0.0155373	91.5795					N	Y						1	085m	WT
384	230	9	3	2.2.2.2.1.2.2.2.2	23.8776	67.4677	26429.5	0	4.01632	90.8794	93.1087	17.8696	34.2933	N	N	17.8696	planar	34.2933	oblique	2.22933	1	085m	WT
385	280	9	1	2.2.2.2.2.1.1.2.1	114.417	53.9742	564172	0.00750964	70.2553					N	Y						1	085m	WT
386	280	9	2	2.2.2.2.2.1.1.2.2	42.8108	74.5358	88706.3	0	57.9142	108.096	113.697	94.9424	90.6044	N	N	85.0576	orthogonal	89.3956	orthogonal	5.60107	1	085m	WT
387	292	10	1	2.2.2.2.2.2.2.2.2.1	150.66	0	425956	0.00436373	58.8091					N	Y						1	085m	WT
388	292	10	1	2.2.2.2.2.2.2.2.2.2	114.558	0	477024	0.00602914	74.422					N	Y						1	085m	WT
389	337	8	3	1.1.1.2.2.2.1.1	133.623	43.0508	185670	0.00862204	34.4752	112.794	107.019	98.293	105.867	N	N	81.707	orthogonal	74.1334	orthogonal	-5.77547	1	085m	WT
390	337	8	2	1.1.1.2.2.2.1.2	132.581	43.0508	191904	0.00908363	63.1931	76.9939	101.338	46.4191	55.4355	N	N	46.4191	oblique	55.4355	oblique	24.344	1	085m	WT
391	190	6	2	1.2.2.2.2.1	64.0714	46.2636	81245	0.00802659	75.0132	103.677	116.423	88.3072	98.2927	N	N	88.3072	orthogonal	81.7073	orthogonal	12.7455	1	085m	WT
392	190	6	2	1.2.2.2.2.2	43.8842	52.6891	79686.5	0.0129454	41.6517	143.065	147.995	120.396	105.73	N	N	59.6041	oblique	74.2699	orthogonal	4.92982	1	085m	WT
393	256	9	1	1.1.1.2.2.1.2.2.1	94.5281	37.9104	170946	0.00920731	72.25					N	Y						1	085m	WT
394	256	9	3	1.1.1.2.2.1.2.2.2	16.4911	58.472	10744.2	0	75.111	105.77	117.424	129.648	105.508	N	N	50.3516	oblique	74.4924	orthogonal	11.6543	1	085m	WT
395	301	7	1	1.1.2.2.1.1.1	81.7421	0	169155	0	70.2431					N	Y						1	085m	WT
396	301	7	1	1.1.2.2.1.1.2	83.593	41.1232	188190	0.01368	89.0533					N	Y						1	085m	WT
397	240	8	3	2.2.1.2.1.2.2.1	117.666	41.1232	150685	0.00732057	82.6685	95.4701	102.681	96.2665	86.6622	N	N	83.7335	orthogonal	86.6622	orthogonal	7.21114	1	085m	WT
398	240	8	3	2.2.1.2.1.2.2.2	77.7965	46.2636	119016	0.00726127	18.3387	100.972	86.9914	92.6172	120.192	N	N	87.3828	orthogonal	59.8084	oblique	-13.9803	1	085m	WT
399	315	10	1	2.2.1.2.2.1.1.2.1.1	62.912	39.1955	112947	0	63.5174					N	Y						1	085m	WT
400	315	10	1	2.2.1.2.2.1.1.2.1.2	55.2842	39.1955	87346.7	0	62.3182					N	Y						1	085m	WT
401	313	10	1	2.2.2.2.2.2.2.1.1.1	86.36	0	315695	0	55.7904					N	Y						1	085m	WT
402	313	10	1	2.2.2.2.2.2.2.1.1.2	76.2572	0	224336	0	60.2891					N	Y						1	085m	WT
403	342	8	4	2.2.2.1.2.1.2.1	251.057	39.8381	325710	0.00794195	36.0769	95.2609	71.4906	160.324	168.761	N	N	19.6758	planar	11.2391	planar	-23.7703	1	085m	WT
404	342	8	5	2.2.2.1.2.1.2.2	86.5321	46.2636	133142	0.00906875	42.9385	106.176	82.0156	163.578	140.185	N	N	16.4219	planar	39.8154	oblique	-24.1607	1	085m	WT
405	143	8	4	1.1.1.1.2.2.1.1	127.361	41.1232	156753	0.00877274	51.4326	138.016	105.977	72.0007	86.8841	N	N	72.0007	orthogonal	86.8841	orthogonal	-32.0383	1	085m	WT
406	143	8	4	1.1.1.1.2.2.1.2	153.477	39.8381	182453	0.00519172	19.9105	131.956	85.8832	43.0259	50.4557	N	N	43.0259	oblique	50.4557	oblique	-46.0728	1	085m	WT
407	171	9	3	1.1.1.1.2.2.2.1.1	97.9605	43.0508	131849	0.0121	24.9848	116.184	101.419	130.481	116.483	N	N	49.5187	oblique	63.5173	orthogonal	-14.765	1	085m	WT
408	171	9	3	1.1.1.1.2.2.2.1.2	131.313	41.7657	183514	0.0111825	72.955	138.449	123.681	102.649	109.13	N	N	77.3512	orthogonal	70.8701	orthogonal	-14.768	1	085m	WT
409	134	9	4	1.1.1.2.1.1.1.2.1	152.563	41.1232	186134	0.00792539	33.9784	124.284	75.8664	117.57	83.1363	N	N	62.4303	orthogonal	83.1363	orthogonal	-48.4171	1	085m	WT
410	134	9	4	1.1.1.2.1.1.1.2.2	132.627	43.0508	182387	0.0100779	57.5251	96.0966	77.4336	110.321	91.7554	N	N	69.6793	orthogonal	88.2446	orthogonal	-18.663	1	085m	WT
411	162	6	2	1.2.2.1.2.1	71.9398	43.0508	93912.6	0.0102361	57.3281	90.4908	101.081	85.3496	92.58	N	N	85.3496	orthogonal	87.42	orthogonal	10.5899	1	085m	WT
412	162	6	2	1.2.2.1.2.2	76.0881	52.0465	148695	0.0113505	64.7046	80.5184	93.3378	68.6415	74.4307	N	N	68.6415	orthogonal	74.4307	orthogonal	12.8194	1	085m	WT
413	237	9	1	2.1.2.2.2.1.2.1.1	89.893	54.6167	392331	0.00479975	38.5641					N	Y						1	085m	WT
414	237	9	1	2.1.2.2.2.1.2.1.2	82.4818	52.6891	337449	0	77.0791					N	Y						1	085m	WT
415	321	10	1	2.2.1.2.2.2.1.1.1.1	77.5921	41.7657	175622	0	38.2377					N	Y						1	085m	WT
416	321	10	1	2.2.1.2.2.2.1.1.1.2	83.6019	47.5487	184012	0.0132501	48.1969					N	Y						1	085m	WT
417	229	9	2	2.2.2.2.1.2.2.1.1	60.5193	51.404	109399	0.0141999	58.0451	105.001	114.059	110.75	99.9217	N	N	69.2498	orthogonal	80.0783	orthogonal	9.05859	1	085m	WT
418	229	9	2	2.2.2.2.1.2.2.1.2	77.1846	50.7614	128201	0.00910646	51.7085	116.923	117.42	83.4044	85.9474	N	N	83.4044	orthogonal	85.9474	orthogonal	0.496803	1	085m	WT
419	384	10	1	2.2.2.2.1.2.2.2.2.1	188.963	0	457691	0.00693304	64.9476					N	Y						1	085m	WT
420	384	10	2	2.2.2.2.1.2.2.2.2.2	62.7162	79.6762	182088	0.0127823	26.0955	119.191	123.211	101.497	125.935	N	N	78.5031	orthogonal	54.0648	oblique	4.01979	1	085m	WT
421	263	9	2	1.1.1.1.1.2.1.1.1	90.5937	33.4126	73452.2	0.0104201	65.9647	128.469	138.928	104.743	94.4251	N	N	75.2567	orthogonal	85.5749	orthogonal	10.4584	1	085m	WT
422	263	9	2	1.1.1.1.1.2.1.1.2	60.5904	35.3402	55909.9	0.0103565	50.4966	119.1	119.876	87.0887	84.5995	N	N	87.0887	orthogonal	84.5995	orthogonal	0.775777	1	085m	WT
423	367	9	3	1.1.1.1.2.1.1.1.1	100.499	29.5573	66156.7	0.00718767	41.979	116.828	89.0177	113.991	135.841	N	N	66.009	orthogonal	44.1592	oblique	-27.8102	1	085m	WT
424	367	9	3	1.1.1.1.2.1.1.1.2	132.567	28.9148	91127.1	0.0142372	72.1827	119.372	104.498	71.6907	92.2662	N	N	71.6907	orthogonal	87.7338	orthogonal	-14.8739	1	085m	WT
425	215	9	2	2.2.1.2.2.2.2.1.1	59.3178	52.6891	95205.9	0.00928134	43.0146	132.351	136.56	100.274	96.7841	N	N	79.7263	orthogonal	83.2159	orthogonal	4.2093	1	085m	WT
426	215	9	2	2.2.1.2.2.2.2.1.2	55.5029	54.6167	82173.6	0.0049797	60.2253	121.079	132.566	58.8674	68.0848	N	N	58.8674	oblique	68.0848	orthogonal	11.487	1	085m	WT
427	139	8	2	2.2.2.2.1.2.1.1	71.2499	50.1189	109399	0.0058409	63.7815	110.895	115.77	106.431	101.428	N	N	73.5687	orthogonal	78.5716	orthogonal	4.87539	1	085m	WT
428	139	8	2	2.2.2.2.1.2.1.2	44.4762	50.7614	72357.8	0	46.0949	95.9329	139.597	99.9896	92.7525	N	N	80.0104	orthogonal	87.2475	orthogonal	43.6646	1	085m	WT
429	344	9	1	2.2.2.2.2.1.2.2.1	83.5423	0	380426	0	49.9628					N	Y						1	085m	WT
430	344	9	1	2.2.2.2.2.1.2.2.2	98.6616	67.4677	547028	0.00671207	75.9591					N	Y						1	085m	WT
431	394	10	2	1.1.1.2.2.1.2.2.2.1	44.4748	50.1189	54019.7	0	75.4683	105.681	114.938	57.573	58.8922	N	N	57.573	oblique	58.8922	oblique	9.25697	1	085m	WT
432	394	10	1	1.1.1.2.2.1.2.2.2.2	80.8504	39.8381	119148	0.00721285	35.1909					N	Y						1	085m	WT
433	302	7	1	1.1.2.2.1.2.1	108.87	44.9785	223341	0.00611953	40.8998					N	Y						1	085m	WT
434	302	7	2	1.1.2.2.1.2.2	35.4455	62.9699	80615	0	56.6107	67.5225	72.8755	34.5244	43.9227	N	N	34.5244	oblique	43.9227	oblique	5.35305	1	085m	WT
435	211	7	3	1.2.1.1.2.1.1	81.5573	43.6934	107011	0.00413343	38.7741	88.8643	91.1813	100.833	100.893	N	N	79.1669	orthogonal	79.1065	orthogonal	2.31703	1	085m	WT
436	211	7	3	1.2.1.1.2.1.2	98.4097	43.6934	135563	0.00618826	55.2046	90.9373	92.8746	72.9484	76.5346	N	N	72.9484	orthogonal	76.5346	orthogonal	1.93735	1	085m	WT
437	117	9	5	1.1.1.2.1.1.2.1.1	94.5731	47.5487	145114	0.0252064	110.781	90.9016	66.5445	112.897	108.626	N	N	67.1033	orthogonal	71.3741	orthogonal	-24.3571	1	085m	WT
438	117	9	4	1.1.1.2.1.1.2.1.2	146.423	44.3359	208485	0.00875093	10.0105	87.7959	58.849	127.648	99.3834	N	N	52.3518	oblique	80.6166	orthogonal	-28.9469	1	085m	WT
439	163	9	6	1.1.1.2.1.2.2.1.1	95.0366	50.1189	168293	0.0175409	114.368	88.7868	49.0679	54.4163	24.572	N	N	54.4163	oblique	24.572	planar	-39.7189	1	085m	WT
440	163	9	6	1.1.1.2.1.2.2.1.2	160.271	46.2636	254247	0.0137753	30.7149	84.2327	52.5895	61.278	87.1392	N	N	61.278	orthogonal	87.1392	orthogonal	-31.6433	1	085m	WT
441	359	7	1	1.1.2.2.2.1.1	71.651	60.3997	193363	0.0167888	52.0855					N	Y						1	085m	WT
442	359	7	1	1.1.2.2.2.1.2	81.1401	0	189848	0	54.576					N	Y						1	085m	WT
443	189	6	2	1.2.2.2.1.1	46.7571	52.0465	71595.1	0	26.2698	99.8401	126.245	158.88	145.052	N	N	21.1203	planar	34.9477	oblique	26.4045	1	085m	WT
444	189	6	1	1.2.2.2.1.2	142.593	52.0465	411100	0.0122555	81.2972					N	Y						1	085m	WT
445	287	9	1	2.2.1.2.1.1.1.1.1	110.631	40.4806	216211	0.0120716	67.6186					N	Y						1	085m	WT
446	287	9	2	2.2.1.2.1.1.1.1.2	40.5838	53.9742	58894.4	0	58.9364	116.32	117.107	89.2501	80.371	N	N	89.2501	orthogonal	80.371	orthogonal	0.787823	1	085m	WT
447	366	10	1	2.2.1.2.2.1.2.1.2.1	69.4697	46.2636	98555.2	0	57.5008					N	Y						1	085m	WT
448	366	10	1	2.2.1.2.2.1.2.1.2.2	61.71	0	107542	0	49.1764					N	Y						1	085m	WT
449	216	9	2	2.2.1.2.2.2.2.2.1	91.3887	46.2636	139277	0.00700145	43.1456	126.767	140.009	50.3153	55.3544	N	N	50.3153	oblique	55.3544	oblique	13.2424	1	085m	WT
450	216	9	3	2.2.1.2.2.2.2.2.2	95.4398	48.1912	153437	0.0107696	55.8698	91.2342	97.652	78.5387	71.1984	N	N	78.5387	orthogonal	71.1984	orthogonal	6.41778	1	085m	WT
451	290	8	4	2.2.2.1.2.2.2.1	83.6538	58.472	178971	0.00978512	42.9314	127.939	81.6957	64.9076	77.9849	N	N	64.9076	orthogonal	77.9849	orthogonal	-46.2434	1	085m	WT
452	290	8	4	2.2.2.1.2.2.2.2	103.183	53.9742	194723	0.0139515	56.2091	126.646	68.9527	139.466	147.51	N	N	40.5336	oblique	32.49	oblique	-57.6931	1	085m	WT
453	329	9	1	2.2.2.2.1.1.2.1.1	204.798	0	399692	0.00721807	65.7769					N	Y						1	085m	WT
454	329	9	1	2.2.2.2.1.1.2.1.2	68.5208	0	281307	0	0.682592					N	Y						1	085m	WT
455	299	10	3	1.1.1.1.1.1.1.1.1.1	133.736	37.9104	153172	0.0127659	54.1496	124.415	103.302	141.825	118.042	N	N	38.1752	oblique	61.9576	orthogonal	-21.1124	1	085m	WT
456	299	10	3	1.1.1.1.1.1.1.1.1.2	90.4091	41.7657	101540	0.00633928	34.2045	111.916	110.912	107.409	115.578	N	N	72.5913	orthogonal	64.4223	orthogonal	-1.00426	1	085m	WT
457	317	9	2	1.1.1.1.1.2.2.1.1	73.9395	43.6934	87048.3	0.00266275	60.5076	124.322	111.019	114.715	103.964	N	N	65.2848	orthogonal	76.0359	orthogonal	-13.3034	1	085m	WT
458	317	9	3	1.1.1.1.1.2.2.1.2	100.95	41.1232	127207	0.0107548	60.1236	115.477	117.366	91.7619	84.1641	N	N	88.2381	orthogonal	84.1641	orthogonal	1.88836	1	085m	WT
459	288	9	1	2.2.1.2.1.1.1.2.1	107.981	45.621	267014	0.0122944	60.3495					N	Y						1	085m	WT
460	288	9	2	2.2.1.2.1.1.1.2.2	68.5732	50.1189	106149	0.0108835	65.5049	120.278	124.029	33.77	65.9961	N	N	33.77	oblique	65.9961	orthogonal	3.75054	1	085m	WT
461	330	9	1	2.2.2.2.1.1.2.2.1	90.3494	0	351841	0	52.9749					N	Y						1	085m	WT
462	330	9	1	2.2.2.2.1.1.2.2.2	78.4997	52.6891	323488	0	52.0821					N	Y						1	085m	WT
463	343	9	1	2.2.2.2.2.1.2.1.1	92.5283	57.1869	386461	0	67.7172					N	Y						1	085m	WT
464	343	9	1	2.2.2.2.2.1.2.1.2	78.7152	28.9148	332276	0	62.3709					N	Y						1	085m	WT
465	142	8	3	1.1.1.1.2.1.2.1	107.172	38.553	119182	0.00982439	88.0181	118.048	104.657	60.1251	59.2117	N	N	60.1251	orthogonal	59.2117	oblique	-13.3906	1	085m	WT
466	142	8	4	1.1.1.1.2.1.2.2	71.9646	41.7657	91127.1	0.0103476	47.6347	101.343	89.8988	123.998	92.8654	N	N	56.0018	oblique	87.1346	orthogonal	-11.4443	1	085m	WT
467	331	10	4	1.1.1.2.1.2.1.1.1.1	262.356	39.1955	337283	0.0104262	41.0828	114.233	108.995	22.4504	20.8759	N	N	22.4504	planar	20.8759	planar	-5.23747	1	085m	WT
468	331	10	5	1.1.1.2.1.2.1.1.1.2	129.884	44.9785	186134	0.0129051	85.3681	110.821	66.8864	81.2859	34.7883	N	N	81.2859	orthogonal	34.7883	oblique	-43.9348	1	085m	WT
469	174	9	5	1.1.1.2.1.2.1.2.1	141.986	43.6934	196812	0.0106868	67.9328	90.2046	58.4497	30.2488	49.1454	N	N	30.2488	oblique	49.1454	oblique	-31.755	1	085m	WT
470	174	9	5	1.1.1.2.1.2.1.2.2	120.833	44.3359	170780	0.00778377	39.6395	132.096	69.101	53.6883	75.232	N	N	53.6883	oblique	75.232	orthogonal	-62.9952	1	085m	WT
471	386	10	1	2.2.2.2.2.1.1.2.2.1	92.9767	53.3316	328263	0	58.4649					N	Y						1	085m	WT
472	386	10	1	2.2.2.2.2.1.1.2.2.2	76.3231	0	316690	0	50.4845					N	Y						1	085m	WT
473	250	10	5	1.1.1.2.1.1.2.2.2.1	169.975	40.4806	215482	0.0114854	29.4498	90.9937	84.4897	107.141	107.755	N	N	72.8591	orthogonal	72.2447	orthogonal	-6.50401	1	085m	WT
474	250	10	4	1.1.1.2.1.1.2.2.2.2	128.087	42.4083	172803	0.0104175	72.6532	85.2948	74.8499	53.5487	84.5093	N	N	53.5487	oblique	84.5093	orthogonal	-10.4448	1	085m	WT
475	356	9	1	2.2.2.2.1.1.1.2.1	81.7641	0	293974	0	74.5329					N	Y						1	085m	WT
476	356	9	1	2.2.2.2.1.1.1.2.2	73.1614	0	264759	0	62.3348					N	Y						1	085m	WT
477	372	10	1	2.2.1.2.2.2.1.2.2.1	74.9216	0	141565	0	76.7328					N	Y						1	085m	WT
478	372	10	1	2.2.1.2.2.2.1.2.2.2	82.9115	39.8381	144716	0	42.4978					N	Y						1	085m	WT
479	355	9	1	2.2.2.2.1.1.1.1.1	134.858	0	407419	0	73.047					N	Y						1	085m	WT
480	355	9	1	2.2.2.2.1.1.1.1.2	66.8726	0	256137	0	32.314					N	Y						1	085m	WT
481	281	10	2	1.1.1.1.1.1.2.1.1.1	35.5916	42.4083	36377.9	0	29.7558	110.876	116.211	90.1419	84.9807	N	N	89.8581	orthogonal	84.9807	orthogonal	5.33551	1	085m	WT
482	281	10	2	1.1.1.1.1.1.2.1.1.2	78.2323	37.9104	77431.5	0.0113664	73.0997	125.456	132.415	63.1935	74.222	N	N	63.1935	orthogonal	74.222	orthogonal	6.95873	1	085m	WT
483	181	6	3	1.2.1.2.1.1	12.4115	62.3273	12601.3	0	39.4504	83.5479	88.8899	116.297	104.039	N	N	63.7032	orthogonal	75.9608	orthogonal	5.34192	1	085m	WT
484	181	6	2	1.2.1.2.1.2	90.6203	46.2636	123957	0.0168834	115.407	100.049	105.224	52.0627	79.2238	N	N	52.0627	oblique	79.2238	orthogonal	5.17533	1	085m	WT
485	392	7	1	1.2.2.2.2.2.1	58.0672	56.5444	170747	0	77.4613					N	Y						1	085m	WT
486	392	7	1	1.2.2.2.2.2.2	152.905	0	176683	0	68.0588					N	Y						1	085m	WT
487	239	8	2	2.2.1.2.1.2.1.1	33.7601	57.8295	43806	0	71.3293	123.539	109.08	94.425	83.8402	N	N	85.575	orthogonal	83.8402	orthogonal	-14.4586	1	085m	WT
488	239	8	2	2.2.1.2.1.2.1.2	52.7015	50.7614	74844.9	0.0132009	54.7039	140.711	145.438	59.171	79.2083	N	N	59.171	oblique	79.2083	orthogonal	4.72778	1	085m	WT
489	365	10	1	2.2.1.2.2.1.2.1.1.1	66.8448	50.7614	138117	0	58.61					N	Y						1	085m	WT
490	365	10	1	2.2.1.2.2.1.2.1.1.2	58.1221	46.9061	108504	0	65.1899					N	Y						1	085m	WT
491	289	8	4	2.2.2.1.2.2.1.1	99.6058	62.3273	270861	0.0137904	59.4898	124.528	84.6806	8.08012	51.8546	N	N	8.08012	planar	51.8546	oblique	-39.8476	1	085m	WT
492	289	8	4	2.2.2.1.2.2.1.2	93.025	65.5401	349519	0.0109001	54.6401	97.6243	82.5895	75.2697	72.5932	N	N	75.2697	orthogonal	72.5932	orthogonal	-15.0348	1	085m	WT
493	322	10	1	2.2.1.2.2.2.1.1.2.1	86.3482	48.1912	184874	0.0145591	62.2898					N	Y						1	085m	WT
494	322	10	1	2.2.1.2.2.2.1.1.2.2	63.8738	45.621	102634	0	53.9368					N	Y						1	085m	WT
495	297	9	3	2.2.2.1.1.2.2.1.1	128.537	42.4083	167929	0.00542534	53.1894	121.695	93.7202	20.7475	31.4946	N	N	20.7475	planar	31.4946	oblique	-27.9752	1	085m	WT
496	297	9	4	2.2.2.1.1.2.2.1.2	85.0182	43.0508	109067	0.0106317	45.6408	93.0778	66.7263	150.85	131.524	N	N	29.1502	planar	48.4762	oblique	-26.3515	1	085m	WT
497	279	9	1	2.2.2.2.2.1.1.1.1	142.358	0	346402	0.00577158	50.8339					N	Y						1	085m	WT
498	279	9	1	2.2.2.2.2.1.1.1.2	79.2144	54.6167	335492	0	68.6909					N	Y						1	085m	WT
499	307	9	2	2.2.2.2.2.2.1.1.1	74.2011	50.7614	127008	0.0128971	25.9986	95.0968	111.754	44.1997	53.7981	N	N	44.1997	oblique	53.7981	oblique	16.6574	1	085m	WT
500	307	9	2	2.2.2.2.2.2.1.1.2	75.7784	53.3316	153205	0.00792324	72.689	99.1566	113.027	50.5046	41.8072	N	N	50.5046	oblique	41.8072	oblique	13.8705	1	085m	WT
501	308	9	1	2.2.2.2.2.2.1.2.1	80.9006	0	384737	0	58.0736					N	Y						1	085m	WT
502	308	9	1	2.2.2.2.2.2.1.2.2	123.459	52.0465	551737	0.00640333	72.6632					N	Y						1	085m	WT
503	434	8	1	1.1.2.2.1.2.2.1	44.9041	56.5444	100280	0	27.3155					N	Y						1	085m	WT
504	434	8	1	1.1.2.2.1.2.2.2	85.4003	0	183249	0	42.0742					N	Y						1	085m	WT
505	340	7	1	1.2.1.1.1.2.1	90.2481	44.3359	233853	0	67.0455					N	Y						1	085m	WT
506	340	7	1	1.2.1.1.1.2.2	86.5266	52.0465	305979	0.00616642	51.8118					N	Y						1	085m	WT
507	483	7	2	1.2.1.2.1.1.1	80.7107	50.1189	120574	0.00988643	65.3559	125.191	139.16	135.127	130.991	N	N	44.873	oblique	49.0092	oblique	13.9682	1	085m	WT
508	483	7	2	1.2.1.2.1.1.2	67.3358	43.0508	84295.9	0.0129173	31.8549	93.955	119.876	50.0382	61.6188	N	N	50.0382	oblique	61.6188	orthogonal	25.921	1	085m	WT
509	377	7	2	1.2.1.2.2.1.1	68.1813	49.4763	106713	0.0104937	63.7216	128.715	125.872	107.349	104.961	N	N	72.6506	orthogonal	75.0395	orthogonal	-2.8435	1	085m	WT
510	377	7	2	1.2.1.2.2.1.2	68.5692	47.5487	99583.2	0.0070455	51.2031	96.8274	131.592	81.0607	73.7404	N	N	81.0607	orthogonal	73.7404	orthogonal	34.7643	1	085m	WT
511	305	8	4	2.2.2.1.1.1.1.1	138.545	41.7657	203975	0.0117981	86.5614	101.432	85.5236	91.6423	79.3785	N	N	88.3577	orthogonal	79.3785	orthogonal	-15.9081	1	085m	WT
512	305	8	4	2.2.2.1.1.1.1.2	57.2862	53.9742	111820	0.0075917	26.706	87.592	82.9196	134.862	97.4276	N	N	45.1381	oblique	82.5724	orthogonal	-4.6724	1	085m	WT
513	282	10	2	1.1.1.1.1.1.2.1.2.1	89.2258	37.2679	89402.7	0.00775943	34.6009	132.041	129.565	95.097	91.41	N	N	84.903	orthogonal	88.59	orthogonal	-2.47533	1	085m	WT
514	282	10	2	1.1.1.1.1.1.2.1.2.2	69.1135	36.6253	57103.7	0.0133118	70.6178	133.697	136.83	104.511	98.2265	N	N	75.4886	orthogonal	81.7735	orthogonal	3.13246	1	085m	WT
515	172	9	3	1.1.1.1.2.2.2.2.1	87.5295	47.5487	118054	0.0120413	82.4483	125.958	85.3994	122.729	108.194	N	N	57.271	oblique	71.8063	orthogonal	-40.5584	1	085m	WT
516	172	9	4	1.1.1.1.2.2.2.2.2	21.5518	51.404	21521.6	0	15.6796	108.05	59.9685	132.256	113.507	N	N	47.7443	oblique	66.4934	orthogonal	-48.0819	1	085m	WT
517	431	11	1	1.1.1.2.2.1.2.2.2.1.1	45.2777	34.0551	63006.4	0	58.5997					N	Y						1	085m	WT
518	431	11	1	1.1.1.2.2.1.2.2.2.1.2	47.2727	0	74281.2	0	52.3916					N	Y						1	085m	WT
519	391	7	1	1.2.2.2.2.1.1	76.1973	0	147833	0	60.5129					N	Y						1	085m	WT
520	391	7	1	1.2.2.2.2.1.2	73.0491	0	163352	0	43.2567					N	Y						1	085m	WT
521	428	9	1	2.2.2.2.1.2.1.2.1	88.444	59.1146	334531	0.0153571	23.5706					N	Y						1	085m	WT
522	428	9	1	2.2.2.2.1.2.1.2.2	99.462	33.4126	294870	0	72.3821					N	Y						1	085m	WT
523	379	7	1	1.2.2.1.1.1.1	75.5291	0	200029	0	33.9538					N	Y						1	085m	WT
524	379	7	1	1.2.2.1.1.1.2	77.3916	0	179900	0	85.7337					N	Y						1	085m	WT
525	214	8	2	2.2.1.2.1.1.2.1	59.2267	52.0465	90231.7	0.0115368	74.6922	115.831	116.971	73.7308	72.169	N	N	73.7308	orthogonal	72.169	orthogonal	1.13957	1	085m	WT
526	214	8	1	2.2.1.2.1.1.2.2	112.34	46.2636	423933	0.0120202	33.5341					N	Y						1	085m	WT
527	443	7	1	1.2.2.2.1.1.1	66.6643	37.2679	114672	0	63.5965					N	Y						1	085m	WT
528	443	7	1	1.2.2.2.1.1.2	70.6959	6.4255	150021	0	45.0038					N	Y						1	085m	WT
529	446	10	1	2.2.1.2.1.1.1.1.2.1	59.627	42.4083	120740	0	57.8354					N	Y						1	085m	WT
530	446	10	1	2.2.1.2.1.1.1.1.2.2	60.3502	44.9785	81178.7	0	61.6786					N	Y						1	085m	WT
531	425	10	1	2.2.1.2.2.2.2.1.1.1	64.3175	52.6891	135265	0	56.0059					N	Y						1	085m	WT
532	425	10	1	2.2.1.2.2.2.2.1.1.2	55.4847	51.404	119248	0	76.6338					N	Y						1	085m	WT
533	223	8	3	2.2.2.1.1.2.1.1	91.5738	45.621	135629	0.0103409	20.6192	85.5215	91.9424	73.1856	87.7183	N	N	73.1856	orthogonal	87.7183	orthogonal	6.42092	1	085m	WT
534	223	8	4	2.2.2.1.1.2.1.2	74.9331	46.2636	105585	0.0119504	65.8735	85.68	88.6605	22.7383	63.8508	N	N	22.7383	planar	63.8508	orthogonal	2.98048	1	085m	WT
535	150	9	2	1.1.1.1.1.1.1.2.1	76.7255	42.4083	92320.9	0.00549916	59.9389	91.6283	105.65	36.3498	61.0452	N	N	36.3498	oblique	61.0452	orthogonal	14.0215	1	085m	WT
536	150	9	3	1.1.1.1.1.1.1.2.2	86.1309	41.7657	103563	0.00957569	25.4955	95.0389	94.8792	70.1886	73.6672	N	N	70.1886	orthogonal	73.6672	orthogonal	-0.159715	1	085m	WT
537	339	7	2	1.2.1.1.1.1.1	36.5709	55.9018	55545.1	0	24.5733	127.698	126.133	98.2514	91.1634	N	N	81.7486	orthogonal	88.8366	orthogonal	-1.56519	1	085m	WT
538	339	7	2	1.2.1.1.1.1.2	58.538	52.0465	96432.9	0.0105429	95.3352	95.883	112.157	65.8869	64.9287	N	N	65.8869	orthogonal	64.9287	orthogonal	16.2736	1	085m	WT
539	426	10	1	2.2.1.2.2.2.2.1.2.1	81.0015	52.6891	198039	0.0133909	61.9184					N	Y						1	085m	WT
540	426	10	1	2.2.1.2.2.2.2.1.2.2	68.5594	0	157483	0	60.6793					N	Y						1	085m	WT
541	417	10	1	2.2.2.2.1.2.2.1.1.1	93.8738	50.7614	220257	0.0106759	76.7524					N	Y						1	085m	WT
542	417	10	1	2.2.2.2.1.2.2.1.1.2	77.7723	0	243901	0	33.074					N	Y						1	085m	WT
543	422	10	1	1.1.1.1.1.2.1.1.2.1	71.6237	0	158743	0	69.9733					N	Y						1	085m	WT
544	422	10	1	1.1.1.1.1.2.1.1.2.2	71.1848	36.6253	144716	0	49.1267					N	Y						1	085m	WT
545	249	10	4	1.1.1.2.1.1.2.2.1.1	127.119	41.1232	165873	0.00927545	49.3243	105.817	91.9559	72.2239	78.473	N	N	72.2239	orthogonal	78.473	orthogonal	-13.861	1	085m	WT
546	249	10	3	1.1.1.2.1.1.2.2.1.2	128.399	40.4806	156422	0.0109192	87.762	105.817	87.7188	104.179	119.888	N	N	75.8209	orthogonal	60.1118	orthogonal	-18.0983	1	085m	WT
547	266	10	1	1.1.1.2.2.1.2.1.2.1	70.3899	0	143655	0	63.3761					N	Y						1	085m	WT
548	266	10	1	1.1.1.2.2.1.2.1.2.2	80.3955	0	184542	0	70.5859					N	Y						1	085m	WT
549	380	7	1	1.2.2.1.1.2.1	79.3496	48.8338	254181	0	52.1434					N	Y						1	085m	WT
550	380	7	1	1.2.2.1.1.2.2	82.4287	0	170382	0	65.0574					N	Y						1	085m	WT
551	487	9	1	2.2.1.2.1.2.1.1.1	87.2648	42.4083	189218	0.00798489	76.0413					N	Y						1	085m	WT
552	487	9	1	2.2.1.2.1.2.1.1.2	84.6643	40.4806	142494	0.00636519	47.584					N	Y						1	085m	WT
553	306	8	4	2.2.2.1.1.1.2.1	85.9945	46.2636	132943	0.00856047	39.8698	72.4881	88.4576	29.6701	83.043	N	N	29.6701	planar	83.043	orthogonal	15.9695	1	085m	WT
554	306	8	4	2.2.2.1.1.1.2.2	136.456	44.9785	218433	0.0130217	65.7105	80.2455	85.2635	88.0571	91.6686	N	N	88.0571	orthogonal	88.3314	orthogonal	5.01801	1	085m	WT
555	481	11	1	1.1.1.1.1.1.2.1.1.1.1	86.4824	37.2679	131020	0	55.5163					N	Y						1	085m	WT
556	481	11	1	1.1.1.1.1.1.2.1.1.1.2	90.2456	33.4126	122564	0.00782405	55.3787					N	Y						1	085m	WT
557	516	10	3	1.1.1.1.2.2.2.2.2.1	113.398	46.2636	169421	0.0111208	66.3396	122.34	119.906	33.7953	26.584	N	N	33.7953	oblique	26.584	planar	-2.43407	1	085m	WT
558	516	10	2	1.1.1.1.2.2.2.2.2.2	124.383	42.4083	172206	0.00778014	42.9945	116.555	124.162	85.6048	84.6744	N	N	85.6048	orthogonal	84.6744	orthogonal	7.6067	1	085m	WT
559	427	9	1	2.2.2.2.1.2.1.1.1	72.637	0	197309	0	68.6903					N	Y						1	085m	WT
560	427	9	1	2.2.2.2.1.2.1.1.2	86.2133	0	188721	0	42.8972					N	Y						1	085m	WT
561	374	10	3	1.1.1.1.1.1.2.2.2.1	63.8363	45.621	79354.9	0.0165957	58.4358	101.763	91.0714	42.9217	54.7329	N	N	42.9217	oblique	54.7329	oblique	-10.6917	1	085m	WT
562	374	10	2	1.1.1.1.1.1.2.2.2.2	130.643	40.4806	178441	0.00997324	42.1228	84.1859	113.293	91.641	87.6828	N	N	88.359	orthogonal	87.6828	orthogonal	29.1073	1	085m	WT
563	351	8	1	1.2.1.1.2.2.1.1	96.163	0	261709	0.00482448	62.8959					N	Y						1	085m	WT
564	351	8	1	1.2.1.1.2.2.1.2	100.358	50.1189	272818	0.0111325	62.7517					N	Y						1	085m	WT
565	398	9	1	2.2.1.2.1.2.2.2.1	116.211	52.6891	344645	0.0146848	40.915					N	Y						1	085m	WT
566	398	9	2	2.2.1.2.1.2.2.2.2	61.446	52.6891	97958.3	0.00843117	61.0306	108.104	110.122	89.4488	117.602	N	N	89.4488	orthogonal	62.3983	orthogonal	2.01826	1	085m	WT
567	420	11	1	2.2.2.2.1.2.2.2.2.2.1	75.8991	0	255342	0	83.4356					N	Y						1	085m	WT
568	420	11	1	2.2.2.2.1.2.2.2.2.2.2	76.7121	0	237401	0	44.8034					N	Y						1	085m	WT
569	264	9	2	1.1.1.1.1.2.1.2.1	63.0078	45.621	79255.4	0.0133269	74.7362	123.494	127.39	95.6791	96.8094	N	N	84.3209	orthogonal	83.1906	orthogonal	3.89665	1	085m	WT
570	264	9	2	1.1.1.1.1.2.1.2.2	27.0078	48.8338	30906.3	0	59.3576	100.506	104.135	150.352	126.717	N	N	29.6483	planar	53.2828	oblique	3.62832	1	085m	WT
571	457	10	1	1.1.1.1.1.2.2.1.1.1	81.7587	46.9061	268175	0	58.6777					N	Y						1	085m	WT
572	457	10	1	1.1.1.1.1.2.2.1.1.2	101.016	42.4083	259122	0.00607184	65.7118					N	Y						1	085m	WT
573	357	10	5	1.1.1.2.1.2.2.2.1.1	125.83	48.1912	213824	0.0136041	101.318	97.6616	65.8879	119.963	100.602	N	N	60.0371	orthogonal	79.3983	orthogonal	-31.7737	1	085m	WT
574	357	10	5	1.1.1.2.1.2.2.2.1.2	133.184	47.5487	219295	0.00794635	45.7643	96.1027	84.7067	88.2257	73.6933	N	N	88.2257	orthogonal	73.6933	orthogonal	-11.396	1	085m	WT
575	360	7	2	1.1.2.2.2.2.1	22.5835	71.323	35283.6	0	21.8226	115.491	133	102.085	98.3204	N	N	77.915	orthogonal	81.6796	orthogonal	17.5088	1	085m	WT
576	360	7	1	1.1.2.2.2.2.2	90.0134	52.0465	237103	0	101.497					N	Y						1	085m	WT
577	435	8	2	1.2.1.1.2.1.1.1	73.7865	49.4763	114075	0.00905397	47.6767	137.167	143.033	60.3285	76.2626	N	N	60.3285	orthogonal	76.2626	orthogonal	5.86566	1	085m	WT
578	435	8	2	1.2.1.1.2.1.1.2	69.1649	46.9061	105420	0.0118683	42.1435	117.563	122.353	78.7936	86.2814	N	N	78.7936	orthogonal	86.2814	orthogonal	4.78994	1	085m	WT
579	488	9	1	2.2.1.2.1.2.1.2.1	57.6363	46.9061	79587	0	76.5419					N	Y						1	085m	WT
580	488	9	1	2.2.1.2.1.2.1.2.2	66.6062	45.621	146904	0	65.9217					N	Y						1	085m	WT
581	373	10	2	1.1.1.1.1.1.2.2.1.1	70.7108	48.1912	99782.2	0.0157311	85.0956	125.865	140.026	87.2468	73.3043	N	N	87.2468	orthogonal	73.3043	orthogonal	14.1611	1	085m	WT
582	373	10	2	1.1.1.1.1.1.2.2.1.2	80.6361	48.8338	121702	0.00495772	25.8435	154.838	159.912	81.6487	92.3737	N	N	81.6487	orthogonal	87.6263	orthogonal	5.07366	1	085m	WT
583	332	10	3	1.1.1.2.1.2.1.1.2.1	137.505	44.3359	198172	0.0105189	66.1373	125.588	88.4085	124.211	74.2277	N	N	55.7888	oblique	74.2277	orthogonal	-37.1799	1	085m	WT
584	332	10	4	1.1.1.2.1.2.1.1.2.2	70.4817	49.4763	108470	0.00872027	37.4263	127.582	69.2526	110.561	85.0845	N	N	69.4389	orthogonal	85.0845	orthogonal	-58.3298	1	085m	WT
585	347	9	1	1.1.1.2.2.1.1.1.1	97.8209	46.2636	195187	0.00831749	60.1571					N	Y						1	085m	WT
586	347	9	2	1.1.1.2.2.1.1.1.2	21.0887	67.4677	19498.8	0	74.8441	111.305	114.444	58.9587	82.1492	N	N	58.9587	oblique	82.1492	orthogonal	3.13943	1	085m	WT
587	411	7	1	1.2.2.1.2.1.1	74.6125	41.1232	178507	0	35.251					N	Y						1	085m	WT
588	411	7	1	1.2.2.1.2.1.2	80.0618	44.3359	187295	0	55.2445					N	Y						1	085m	WT
589	404	9	4	2.2.2.1.2.1.2.2.1	71.5089	46.9061	104624	0.00652888	29.7088	122.885	76.0066	25.4439	46.4958	N	N	25.4439	planar	46.4958	oblique	-46.8787	1	085m	WT
590	404	9	4	2.2.2.1.2.1.2.2.2	158.907	39.8381	183979	0.00986961	76.8074	110.914	94.1225	47.4819	39.7215	N	N	47.4819	oblique	39.7215	oblique	-16.7912	1	085m	WT
591	418	10	1	2.2.2.2.1.2.2.1.2.1	82.0293	55.2593	273613	0	69.9792					N	Y						1	085m	WT
592	418	10	1	2.2.2.2.1.2.2.1.2.2	73.0333	0	269568	0	48.4332					N	Y						1	085m	WT
593	265	10	1	1.1.1.2.2.1.2.1.1.1	101.457	43.6934	156488	0.0137467	68.5886					N	Y						1	085m	WT
594	265	10	2	1.1.1.2.2.1.2.1.1.2	5.56465	62.9699	1359.61	0	53.8294	126.309	124.643	24.3951	77.2226	N	N	24.3951	planar	77.2226	orthogonal	-1.66602	1	085m	WT
595	451	9	3	2.2.2.1.2.2.2.1.1	144.845	50.1189	310190	0.0130775	85.529	125.544	94.0594	27.3379	63.6226	N	N	27.3379	planar	63.6226	orthogonal	-31.4845	1	085m	WT
596	451	9	3	2.2.2.1.2.2.2.1.2	53.6743	62.3273	141300	0.0141167	42.4393	105.767	90.3779	34.5885	49.7838	N	N	34.5885	oblique	49.7838	oblique	-15.3893	1	085m	WT
597	456	11	2	1.1.1.1.1.1.1.1.1.2.1	24.1266	55.9018	30143.6	0	63.2519	87.1851	111.618	79.4348	83.0548	N	N	79.4348	orthogonal	83.0548	orthogonal	24.4331	1	085m	WT
598	456	11	1	1.1.1.1.1.1.1.1.1.2.2	106.823	44.3359	256502	0.00391128	48.6689					N	Y						1	085m	WT
599	300	10	3	1.1.1.1.1.1.1.1.2.1	69.2874	45.621	94841.2	0.00722891	42.3308	104.333	104.244	56.5141	84.9643	N	N	56.5141	oblique	84.9643	orthogonal	-0.0892363	1	085m	WT
600	300	10	4	1.1.1.1.1.1.1.1.2.2	108.548	40.4806	129362	0.00987892	69.3794	128.128	113.922	67.3761	90.3717	N	N	67.3761	orthogonal	89.6283	orthogonal	-14.2059	1	085m	WT
601	407	10	2	1.1.1.1.2.2.2.1.1.1	68.9354	50.7614	119115	0.014005	68.6199	105.621	133.942	128.739	108.008	N	N	51.2613	oblique	71.9917	orthogonal	28.3211	1	085m	WT
602	407	10	2	1.1.1.1.2.2.2.1.1.2	52.4277	50.7614	79222.2	0.0180091	52.0544	101.322	121.824	83.8031	92.4394	N	N	83.8031	orthogonal	87.5606	orthogonal	20.5025	1	085m	WT
603	358	10	4	1.1.1.2.1.2.2.2.2.1	140.649	44.3359	198039	0.00769646	41.65	111.621	81.5424	45.0087	73.1962	N	N	45.0087	oblique	73.1962	orthogonal	-30.0785	1	085m	WT
604	358	10	4	1.1.1.2.1.2.2.2.2.2	127.903	46.2636	202383	0.00697482	38.1235	74.5982	78.3281	22.1276	66.2843	N	N	22.1276	planar	66.2843	orthogonal	3.72984	1	085m	WT
605	594	11	1	1.1.1.2.2.1.2.1.1.2.1	76.8141	18.6339	118021	0	87.1447					N	Y						1	085m	WT
606	594	11	1	1.1.1.2.2.1.2.1.1.2.2	79.4756	43.0508	151116	0	39.3113					N	Y						1	085m	WT
607	412	7	1	1.2.2.1.2.2.1	79.9622	0	219362	0	55.7156					N	Y						1	085m	WT
608	412	7	1	1.2.2.1.2.2.2	68.228	0	267578	0	24.8229					N	Y						1	085m	WT
609	460	10	1	2.2.1.2.1.1.1.2.2.1	65.921	54.6167	134568	0	75.7656					N	Y						1	085m	WT
610	460	10	1	2.2.1.2.1.1.1.2.2.2	59.2177	50.7614	129064	0	44.5351					N	Y						1	085m	WT
611	298	9	3	2.2.2.1.1.2.2.2.1	80.9043	43.0508	101241	0.0127323	59.9326	118.749	102.74	75.7802	78.1379	N	N	75.7802	orthogonal	78.1379	orthogonal	-16.0097	1	085m	WT
612	298	9	3	2.2.2.1.1.2.2.2.2	93.832	43.0508	123824	0.00772714	61.8944	103.793	89.7579	91.0949	81.3644	N	N	88.9051	orthogonal	81.3644	orthogonal	-14.035	1	085m	WT
613	466	9	3	1.1.1.1.2.1.2.2.1	64.3582	44.3359	79951.8	0.00836004	56.8634	98.4294	112.423	105.568	96.3973	N	N	74.4317	orthogonal	83.6027	orthogonal	13.9939	1	085m	WT
614	466	9	2	1.1.1.1.2.1.2.2.2	94.2036	40.4806	119712	0.0136675	44.8765	140.761	147.378	53.8241	56.131	N	N	53.8241	oblique	56.131	oblique	6.61704	1	085m	WT
615	346	10	4	1.1.1.2.1.1.1.1.2.1	24.6993	58.472	24340.4	0	18.101	122.682	76.1199	102.095	106.102	N	N	77.9054	orthogonal	73.898	orthogonal	-46.5618	1	085m	WT
616	346	10	4	1.1.1.2.1.1.1.1.2.2	135.693	43.6934	187162	0.0156703	87.3457	93.0872	90.4633	39.8932	34.9782	N	N	39.8932	oblique	34.9782	oblique	-2.62388	1	085m	WT
617	436	8	2	1.2.1.1.2.1.2.1	87.218	49.4763	133905	0.0162341	44.246	148.023	135.569	78.6886	81.9795	N	N	78.6886	orthogonal	81.9795	orthogonal	-12.4542	1	085m	WT
618	436	8	2	1.2.1.1.2.1.2.2	36.2633	48.1912	44170.8	0	48.0601	88.5871	98.605	129.384	115.686	N	N	50.6165	oblique	64.3141	orthogonal	10.0178	1	085m	WT
619	352	8	3	1.2.1.1.2.2.2.1	62.6511	52.6891	106713	0.00930571	44.3632	123.262	136.488	77.7203	73.6458	N	N	77.7203	orthogonal	73.6458	orthogonal	13.226	1	085m	WT
620	352	8	1	1.2.1.1.2.2.2.2	173.847	42.4083	452717	0.00852169	76.8984					N	Y						1	085m	WT
621	397	9	2	2.2.1.2.1.2.2.1.1	27.0248	57.1869	38268.1	0	55.7728	84.7013	98.3359	50.0616	62.9863	N	N	50.0616	oblique	62.9863	orthogonal	13.6346	1	085m	WT
622	397	9	1	2.2.1.2.1.2.2.1.2	103.565	45.621	272950	0.00434973	47.2764					N	Y						1	085m	WT
623	537	8	1	1.2.1.1.1.1.1.1	119.196	1.2851	244896	0.0157475	52.4784					N	Y						1	085m	WT
624	537	8	1	1.2.1.1.1.1.1.2	74.9383	0	173831	0	75.3498					N	Y						1	085m	WT
625	500	10	1	2.2.2.2.2.2.1.1.2.1	82.0347	0	245028	0	60.6059					N	Y						1	085m	WT
626	500	10	1	2.2.2.2.2.2.1.1.2.2	61.8863	70.0379	291952	0	52.6268					N	Y						1	085m	WT
627	482	11	1	1.1.1.1.1.1.2.1.1.2.1	70.7301	35.3402	94177.9	0	81.4407					N	Y						1	085m	WT
628	482	11	1	1.1.1.1.1.1.2.1.1.2.2	55.4211	43.6934	89999.6	0	46.4756					N	Y						1	085m	WT
629	423	10	1	1.1.1.1.2.1.1.1.1.1	98.2289	30.1998	166967	0.00845943	61.9503					N	Y						1	085m	WT
630	423	10	2	1.1.1.1.2.1.1.1.1.2	44.1145	41.7657	44535.5	0.0209057	55.5202	123.532	116.977	112.128	97.7673	N	N	67.8719	orthogonal	82.2327	orthogonal	-6.55501	1	085m	WT
631	348	9	2	1.1.1.2.2.1.1.2.1	56.2788	53.3316	83433.7	0.0190224	87.7569	105.857	110.123	113.146	95.6943	N	N	66.854	orthogonal	84.3057	orthogonal	4.2661	1	085m	WT
632	348	9	2	1.1.1.2.2.1.1.2.2	8.7662	62.9699	3714.06	0	29.9067	88.8891	103.424	46.9643	66.2071	N	N	46.9643	oblique	66.2071	orthogonal	14.535	1	085m	WT
633	389	9	2	1.1.1.2.2.2.1.1.1	33.1612	65.5401	58264.3	0	51.1244	119.59	104.869	126.111	97.0898	N	N	53.8894	oblique	82.9102	orthogonal	-14.7212	1	085m	WT
634	389	9	2	1.1.1.2.2.2.1.1.2	60.2803	52.0465	92221.4	0.00142885	61.7516	131.126	130.287	90.2477	95.5836	N	N	89.7523	orthogonal	84.4164	orthogonal	-0.839395	1	085m	WT
635	338	8	2	1.1.1.2.2.2.2.1	64.9372	44.9785	80150.7	0.00951489	89.8245	94.9711	116.908	70.9478	77.4932	N	N	70.9478	orthogonal	77.4932	orthogonal	21.9371	1	085m	WT
636	338	8	2	1.1.1.2.2.2.2.2	87.0475	46.2636	146307	0.00599534	10.3482	92.5315	114.652	115.1	115.46	N	N	64.9003	orthogonal	64.5398	orthogonal	22.1204	1	085m	WT
637	575	8	1	1.1.2.2.2.2.1.1	76.6503	0	161263	0	63.0951					N	Y						1	085m	WT
638	575	8	1	1.1.2.2.2.2.1.2	62.5224	47.5487	124222	0	52.9344					N	Y						1	085m	WT
639	378	7	1	1.2.1.2.2.2.1	73.3717	46.2636	147667	0	67.2991					N	Y						1	085m	WT
640	378	7	1	1.2.1.2.2.2.2	59.5681	51.404	177512	0	41.518					N	Y						1	085m	WT
641	449	10	1	2.2.1.2.2.2.2.2.1.1	58.1317	53.3316	123327	0	64.3876					N	Y						1	085m	WT
642	449	10	1	2.2.1.2.2.2.2.2.1.2	61.3623	59.1146	141665	0	62.8435					N	Y						1	085m	WT
643	450	10	2	2.2.1.2.2.2.2.2.2.1	11.1521	79.0336	5803.22	0	14.1698	96.2272	104.573	58.8465	36.5493	N	N	58.8465	oblique	36.5493	oblique	8.34559	1	085m	WT
644	450	10	1	2.2.1.2.2.2.2.2.2.2	127.137	61.6848	395249	0.0138635	82.9131					N	Y						1	085m	WT
645	586	10	1	1.1.1.2.2.1.1.1.2.1	74.5882	46.2636	138946	0	41.3336					N	Y						1	085m	WT
646	586	10	1	1.1.1.2.2.1.1.1.2.2	63.9204	45.621	136724	0	70.8531					N	Y						1	085m	WT
647	507	8	1	1.2.1.2.1.1.1.1	55.8117	54.6167	121602	0	72.9213					N	Y						1	085m	WT
648	507	8	1	1.2.1.2.1.1.1.2	51.9844	59.1146	109896	0	55.6123					N	Y						1	085m	WT
649	508	8	1	1.2.1.2.1.1.2.1	60.8999	45.621	137254	0	49.1306					N	Y						1	085m	WT
650	508	8	1	1.2.1.2.1.1.2.2	84.6406	0	193463	0	44.8582					N	Y						1	085m	WT
651	452	9	3	2.2.2.1.2.2.2.2.1	65.7315	57.8295	198901	0.00901086	22.2332	66.2154	83.991	51.1397	54.3046	N	N	51.1397	oblique	54.3046	oblique	17.7757	1	085m	WT
652	452	9	3	2.2.2.1.2.2.2.2.2	119.161	51.404	281904	0.0226587	106.573	116.607	98.4452	101.928	90.4285	N	N	78.0725	orthogonal	89.5715	orthogonal	-18.1615	1	085m	WT
653	421	10	1	1.1.1.1.1.2.1.1.1.1	77.5269	37.2679	111422	0	77.4972					N	Y						1	085m	WT
654	421	10	1	1.1.1.1.1.2.1.1.1.2	55.9515	0	70467.6	0	52.3441					N	Y						1	085m	WT
655	570	10	1	1.1.1.1.1.2.1.2.2.1	91.6139	41.1232	168194	0.00802053	50.8255					N	Y						1	085m	WT
656	570	10	1	1.1.1.1.1.2.1.2.2.2	92.9807	42.4083	148794	0.00859035	50.8374					N	Y						1	085m	WT
657	458	10	1	1.1.1.1.1.2.2.1.2.1	95.2337	43.0508	215017	0.00453271	72.5898					N	Y						1	085m	WT
658	458	10	2	1.1.1.1.1.2.2.1.2.2	35.0572	53.9742	45696.2	0	43.0206	122.777	125.017	115.16	109.3	N	N	64.84	orthogonal	70.7002	orthogonal	2.24019	1	085m	WT
659	632	10	1	1.1.1.2.2.1.1.2.2.1	78.6711	46.2636	133640	0	49.876					N	Y						1	085m	WT
660	632	10	1	1.1.1.2.2.1.1.2.2.2	87.5904	44.3359	148164	0.00638588	42.1503					N	Y						1	085m	WT
661	390	9	1	1.1.1.2.2.2.1.2.1	100.718	0	247549	0.0110093	25.4427					N	Y						1	085m	WT
662	390	9	1	1.1.1.2.2.2.1.2.2	84.77	43.6934	223440	0	57.3546					N	Y						1	085m	WT
663	512	9	2	2.2.2.1.1.1.1.2.1	90.6257	53.9742	177711	0.00727971	57.4974	100.887	124.253	93.9549	102.469	N	N	86.0451	orthogonal	77.5314	orthogonal	23.3666	1	085m	WT
664	512	9	3	2.2.2.1.1.1.1.2.2	77.8208	52.6891	150154	0.0125817	30.3146	123.234	103.4	139.281	90.9949	N	N	40.7187	oblique	89.0051	orthogonal	-19.8338	1	085m	WT
665	499	10	1	2.2.2.2.2.2.1.1.1.1	84.081	57.1869	306476	0	33.4861					N	Y						1	085m	WT
666	499	10	1	2.2.2.2.2.2.1.1.1.2	105.106	51.404	273713	0.00654577	68.4236					N	Y						1	085m	WT
667	597	12	1	1.1.1.1.1.1.1.1.1.2.1.1	104.079	41.7657	223374	0.00907501	51.5027					N	Y						1	085m	WT
668	597	12	1	1.1.1.1.1.1.1.1.1.2.1.2	98.0101	40.4806	153503	0.00693029	35.9759					N	Y						1	085m	WT
669	514	11	1	1.1.1.1.1.1.2.1.2.2.1	58.7044	25.702	109333	0	59.11					N	Y						1	085m	WT
670	514	11	1	1.1.1.1.1.1.2.1.2.2.2	83.5437	37.2679	113378	0.0113759	76.9968					N	Y						1	085m	WT
671	615	11	3	1.1.1.2.1.1.1.1.2.1.1	136.622	44.3359	205069	0.0161922	92.6396	99.5012	100.667	125.425	139.866	N	N	54.5748	oblique	40.134	oblique	1.16582	1	085m	WT
672	615	11	3	1.1.1.2.1.1.1.1.2.1.2	128.901	43.6934	182519	0.00693433	31.2531	111.698	79.939	34.7413	18.2139	N	N	34.7413	oblique	18.2139	planar	-31.759	1	085m	WT
673	437	10	3	1.1.1.2.1.1.2.1.1.1	165.584	40.4806	208651	0.00942744	29.6826	83.356	84.5433	80.0811	85.4957	N	N	80.0811	orthogonal	85.4957	orthogonal	1.18729	1	085m	WT
674	437	10	4	1.1.1.2.1.1.2.1.1.2	115.007	43.0508	152873	0.00887673	63.8955	100.473	83.6677	102.208	75.854	N	N	77.7918	orthogonal	75.854	orthogonal	-16.8056	1	085m	WT
675	439	10	5	1.1.1.2.1.2.2.1.1.1	87.6495	50.7614	148960	0.00934334	43.8498	110.609	80.2815	77.2264	93.0677	N	N	77.2264	orthogonal	86.9323	orthogonal	-30.328	1	085m	WT
676	439	10	4	1.1.1.2.1.2.2.1.1.2	197.478	43.6934	286646	0.00562927	45.1612	84.5492	79.4337	48.9799	81.6781	N	N	48.9799	oblique	81.6781	orthogonal	-5.1155	1	085m	WT
677	643	11	1	2.2.1.2.2.2.2.2.2.1.1	91.2932	50.1189	200824	0	44.2272					N	Y						1	085m	WT
678	643	11	1	2.2.1.2.2.2.2.2.2.1.2	70.801	0	151381	0	60.7439					N	Y						1	085m	WT
679	509	8	1	1.2.1.2.2.1.1.1	63.6418	48.8338	134767	0	77.0627					N	Y						1	085m	WT
680	509	8	1	1.2.1.2.2.1.1.2	51.5302	36.6253	124156	0	51.8845					N	Y						1	085m	WT
681	510	8	1	1.2.1.2.2.1.2.1	73.4752	49.4763	154465	0	58.97					N	Y						1	085m	WT
682	510	8	1	1.2.1.2.2.1.2.2	71.7763	46.2636	131517	0	37.8597					N	Y						1	085m	WT
683	525	9	1	2.2.1.2.1.1.2.1.1	67.097	55.9018	156289	0	65.1841					N	Y						1	085m	WT
684	525	9	1	2.2.1.2.1.1.2.1.2	85.1475	34.0551	171178	0	50.8741					N	Y						1	085m	WT
685	496	10	3	2.2.2.1.1.2.2.1.2.1	35.9002	52.6891	46890	0	44.3631	110.528	87.7983	108.072	94.7616	N	N	71.9283	orthogonal	85.2384	orthogonal	-22.7292	1	085m	WT
686	496	10	2	2.2.2.1.1.2.2.1.2.2	118.093	41.1232	146341	0.00704954	48.8343	113.285	130.706	40.242	44.226	N	N	40.242	oblique	44.226	oblique	17.4214	1	085m	WT
687	538	8	1	1.2.1.1.1.1.2.1	66.5607	46.9061	116462	0	46.9341					N	Y						1	085m	WT
688	538	8	1	1.2.1.1.1.1.2.2	53.4117	51.404	116728	0	54.5597					N	Y						1	085m	WT
689	621	10	1	2.2.1.2.1.2.2.1.1.1	68.5759	41.7657	122962	0	41.3757					N	Y						1	085m	WT
690	621	10	1	2.2.1.2.1.2.2.1.1.2	61.4353	48.8338	91657.7	0	49.0366					N	Y						1	085m	WT
691	513	11	1	1.1.1.1.1.1.2.1.2.1.1	69.6308	44.3359	169089	0	93.3308					N	Y						1	085m	WT
692	513	11	1	1.1.1.1.1.1.2.1.2.1.2	80.3863	42.4083	170084	0	42.187					N	Y						1	085m	WT
693	470	10	3	1.1.1.2.1.2.1.2.2.1	115.363	44.9785	162092	0.00974726	53.8785	104.674	82.0537	107.84	100.408	N	N	72.1598	orthogonal	79.5918	orthogonal	-22.6207	1	085m	WT
694	470	10	4	1.1.1.2.1.2.1.2.2.2	145.69	43.0508	201952	0.0131656	79.3838	126.427	88.6164	52.7038	50.3139	N	N	52.7038	oblique	50.3139	oblique	-37.8109	1	085m	WT
695	561	11	2	1.1.1.1.1.1.2.2.2.1.1	50.53	52.6891	69539.1	0.00967596	71.1599	134.381	128.317	105.206	98.7375	N	N	74.7939	orthogonal	81.2625	orthogonal	-6.0644	1	085m	WT
696	561	11	2	1.1.1.1.1.1.2.2.2.1.2	66.1423	49.4763	108603	0.0046212	30.721	107.412	108.435	105.405	98.765	N	N	74.5955	orthogonal	81.235	orthogonal	1.02313	1	085m	WT
697	408	10	2	1.1.1.1.2.2.2.1.2.1	18.9027	68.1103	14988.9	0	58.609	101.777	109.529	74.6875	84.3566	N	N	74.6875	orthogonal	84.3566	orthogonal	7.75151	1	085m	WT
698	408	10	1	1.1.1.1.2.2.2.1.2.2	97.1424	46.9061	237136	0.00697535	80.5234					N	Y						1	085m	WT
699	515	10	2	1.1.1.1.2.2.2.2.1.1	84.1844	49.4763	155559	0.0127191	60.666	91.3861	120.287	43.7214	48.2227	N	N	43.7214	oblique	48.2227	oblique	28.9012	1	085m	WT
700	515	10	2	1.1.1.1.2.2.2.2.1.2	86.3695	55.9018	198901	0.0133482	65.8024	78.2385	101.495	36.4873	25.4185	N	N	36.4873	oblique	25.4185	planar	23.2566	1	085m	WT
701	566	10	1	2.2.1.2.1.2.2.2.2.1	67.5627	47.5487	146672	0	45.7254					N	Y						1	085m	WT
702	566	10	1	2.2.1.2.1.2.2.2.2.2	66.0969	0	128732	0	62.4603					N	Y						1	085m	WT
703	455	11	2	1.1.1.1.1.1.1.1.1.1.1	21.6389	55.9018	30674.1	0	48.1802	85.9157	105.173	134.906	129.086	N	N	45.0936	oblique	50.9138	oblique	19.2572	1	085m	WT
704	455	11	2	1.1.1.1.1.1.1.1.1.1.2	57.7877	51.404	85124.9	0.0139963	76.3118	110.855	122.578	101.847	106.832	N	N	78.1528	orthogonal	73.1678	orthogonal	11.7231	1	085m	WT
705	536	10	2	1.1.1.1.1.1.1.2.2.1	74.145	47.5487	111190	0.00768863	44.8682	105.986	117.543	127.213	132.021	N	N	52.787	oblique	47.9788	oblique	11.5578	1	085m	WT
706	536	10	2	1.1.1.1.1.1.1.2.2.2	69.3007	48.8338	127372	0.013528	50.1773	108.272	125.314	34.1463	35.395	N	N	34.1463	oblique	35.395	oblique	17.0423	1	085m	WT
707	465	9	2	1.1.1.1.2.1.2.1.1	61.6213	48.8338	94410.1	0.00932524	48.9613	110.427	122.707	81.6528	85.7628	N	N	81.6528	orthogonal	85.7628	orthogonal	12.2794	1	085m	WT
708	465	9	2	1.1.1.1.2.1.2.1.2	65.9946	50.1189	112616	0.00508968	69.762	101.533	120.409	44.079	49.8004	N	N	44.079	oblique	49.8004	oblique	18.8762	1	085m	WT
709	405	9	2	1.1.1.1.2.2.1.1.1	65.6222	45.621	92420.4	0.0098787	67.9446	101.12	110.878	71.0589	93.4931	N	N	71.0589	orthogonal	86.5069	orthogonal	9.75813	1	085m	WT
710	405	9	3	1.1.1.1.2.2.1.1.2	58.87	47.5487	82438.8	0.0128639	70.4949	95.9928	107.694	56.0149	64.8096	N	N	56.0149	oblique	64.8096	orthogonal	11.7013	1	085m	WT
711	345	10	3	1.1.1.2.1.1.1.1.1.1	111.436	43.0508	151481	0.0118469	51.33	151.599	117.424	34.0572	64.0942	N	N	34.0572	oblique	64.0942	orthogonal	-34.1758	1	085m	WT
712	345	10	3	1.1.1.2.1.1.1.1.1.2	113.638	41.7657	151878	0.00808629	55.6083	112.639	94.2145	136.491	108.496	N	N	43.5088	oblique	71.504	orthogonal	-18.4241	1	085m	WT
713	618	9	1	1.2.1.1.2.1.2.2.1	102.861	48.1912	273414	0.0110802	41.3933					N	Y						1	085m	WT
714	618	9	1	1.2.1.1.2.1.2.2.2	105.261	41.1232	182287	0.00716376	47.2633					N	Y						1	085m	WT
715	484	7	1	1.2.1.2.1.2.1	88.7987	0	199564	0	45.0564					N	Y						1	085m	WT
716	484	7	1	1.2.1.2.1.2.2	83.7585	47.5487	202914	0	55.6393					N	Y						1	085m	WT
717	406	9	2	1.1.1.1.2.2.1.2.1	76.043	46.9061	115070	0.00933525	53.4022	104.268	116.203	50.1235	58.5699	N	N	50.1235	oblique	58.5699	oblique	11.9356	1	085m	WT
718	406	9	3	1.1.1.1.2.2.1.2.2	63.5802	49.4763	96101.3	0.0161678	81.5521	122.082	102.204	95.8975	87.6936	N	N	84.1025	orthogonal	87.6936	orthogonal	-19.878	1	085m	WT
719	438	10	3	1.1.1.2.1.1.2.1.2.1	124.996	43.0508	168957	0.0104057	39.4301	93.5674	88.2599	102.241	87.7764	N	N	77.759	orthogonal	87.7764	orthogonal	-5.30751	1	085m	WT
720	438	10	3	1.1.1.2.1.1.2.1.2.2	93.8369	43.0508	111156	0.0072982	49.2404	128.97	96.7004	140.542	102.231	N	N	39.4581	oblique	77.7688	orthogonal	-32.2696	1	085m	WT
721	535	10	1	1.1.1.1.1.1.1.2.1.1	98.5769	44.3359	257033	0.00460478	49.9919					N	Y						1	085m	WT
722	535	10	1	1.1.1.1.1.1.1.2.1.2	109.774	46.2636	304022	0.00447319	42.6457					N	Y						1	085m	WT
723	581	11	1	1.1.1.1.1.1.2.2.1.1.1	59.9644	56.5444	131982	0	47.841					N	Y						1	085m	WT
724	581	11	1	1.1.1.1.1.1.2.2.1.1.2	71.513	44.9785	128334	0	79.6504					N	Y						1	085m	WT
725	368	9	2	1.1.1.1.2.1.1.2.1	69.5151	43.6934	89104.3	0.0130026	55.6855	123.447	138.919	119.052	113.758	N	N	60.9478	orthogonal	66.2423	orthogonal	15.4713	1	085m	WT
726	368	9	2	1.1.1.1.2.1.1.2.2	46.4596	50.1189	69605.4	0.0198687	75.6127	128.207	129.611	102.305	87.1018	N	N	77.6946	orthogonal	87.1018	orthogonal	1.40395	1	085m	WT
727	409	10	3	1.1.1.2.1.1.1.2.1.1	90.3204	44.3359	132148	0.00630628	36.6452	95.6737	90.1297	143.732	121.248	N	N	36.268	oblique	58.752	oblique	-5.54403	1	085m	WT
728	409	10	3	1.1.1.2.1.1.1.2.1.2	113.737	41.7657	145843	0.011138	88.5826	112.446	89.5981	68.4537	97.5583	N	N	68.4537	orthogonal	82.4417	orthogonal	-22.8484	1	085m	WT
729	468	11	4	1.1.1.2.1.2.1.1.1.2.1	128.966	41.7657	167564	0.0115551	74.3735	98.009	98.6054	122.869	98.2073	N	N	57.1309	oblique	81.7927	orthogonal	0.596315	1	085m	WT
730	468	11	4	1.1.1.2.1.2.1.1.1.2.2	69.5123	46.9061	100711	0.00682346	36.9126	115.957	89.0542	130.824	99.0313	N	N	49.176	oblique	80.9687	orthogonal	-26.9025	1	085m	WT
731	633	10	1	1.1.1.2.2.2.1.1.1.1	89.548	0	314004	0	49.2316					N	Y						1	085m	WT
732	633	10	1	1.1.1.2.2.2.1.1.1.2	94.4175	50.7614	247449	0.0137519	71.757					N	Y						1	085m	WT
733	578	9	1	1.2.1.1.2.1.1.2.1	81.676	0	224137	0	52.2593					N	Y						1	085m	WT
734	578	9	1	1.2.1.1.2.1.1.2.2	78.0067	0	185670	0	65.576					N	Y						1	085m	WT
735	553	9	3	2.2.2.1.1.1.2.1.1	77.5117	49.4763	113279	0.0166064	49.1928	116.109	112.455	76.9818	90.7343	N	N	76.9818	orthogonal	89.2657	orthogonal	-3.65433	1	085m	WT
736	553	9	3	2.2.2.1.1.1.2.1.2	96.8835	46.2636	138316	0.00511147	24.2147	126.679	111.412	69.5473	79.6144	N	N	69.5473	orthogonal	79.6144	orthogonal	-15.2669	1	085m	WT
737	534	9	1	2.2.2.1.1.2.1.2.1	157.387	45.621	383709	0.0106725	33.9936					N	Y						1	085m	WT
738	534	9	3	2.2.2.1.1.2.1.2.2	84.4929	44.9785	116562	0.0063643	52.7444	92.0848	103.105	57.1095	36.4545	N	N	57.1095	oblique	36.4545	oblique	11.0197	1	085m	WT
739	491	9	3	2.2.2.1.2.2.1.1.1	102.749	71.9656	309560	0.0203238	102.423	134.269	123.211	120.242	99.3265	N	N	59.7578	oblique	80.6735	orthogonal	-11.0581	1	085m	WT
740	491	9	3	2.2.2.1.2.2.1.1.2	50.5638	104.093	155659	0.0265553	26.493	148.265	145.381	126.022	95.3898	N	N	53.9779	oblique	84.6102	orthogonal	-2.88344	1	085m	WT
741	582	11	1	1.1.1.1.1.1.2.2.1.2.1	67.019	55.2593	178441	0	79.2636					N	Y						1	085m	WT
742	582	11	1	1.1.1.1.1.1.2.2.1.2.2	68.2098	45.621	186267	0	75.7968					N	Y						1	085m	WT
743	569	10	1	1.1.1.1.1.2.1.2.1.1	71.0727	0	152144	0	93.7622					N	Y						1	085m	WT
744	569	10	1	1.1.1.1.1.2.1.2.1.2	57.3875	0	107144	0	34.9069					N	Y						1	085m	WT
745	658	11	1	1.1.1.1.1.2.2.1.2.2.1	78.5274	0	187593	0	52.0252					N	Y						1	085m	WT
746	658	11	1	1.1.1.1.1.2.2.1.2.2.2	87.7518	0	164612	0	75.8453					N	Y						1	085m	WT
747	318	9	2	1.1.1.1.1.2.2.2.1	38.5158	53.9742	54948.2	0	53.5723	106.611	133.769	31.038	49.2827	N	N	31.038	oblique	49.2827	oblique	27.1575	1	085m	WT
748	318	9	1	1.1.1.1.1.2.2.2.2	119.984	47.5487	328727	0.0143787	72.1532					N	Y						1	085m	WT
749	697	11	1	1.1.1.1.2.2.2.1.2.1.1	88.8076	45.621	201521	0	67.0177					N	Y						1	085m	WT
750	697	11	1	1.1.1.1.2.2.2.1.2.1.2	93.1684	51.404	198205	0.00372627	39.5224					N	Y						1	085m	WT
751	533	9	1	2.2.2.1.1.2.1.1.1	102.733	48.8338	349122	0.00924396	30.6076					N	Y						1	085m	WT
752	533	9	2	2.2.2.1.1.2.1.1.2	52.3329	52.0465	74148.5	0	62.1748	123.186	117.179	70.7108	81.8864	N	N	70.7108	orthogonal	81.8864	orthogonal	-6.00725	1	085m	WT
753	492	9	2	2.2.2.1.2.2.1.2.1	73.4502	118.229	306443	0.010561	47.1113	99.8345	114.485	108.966	101.232	N	N	71.0338	orthogonal	78.768	orthogonal	14.65	1	085m	WT
754	492	9	3	2.2.2.1.2.2.1.2.2	48.8513	79.6762	107044	0	51.1873	104.755	109.534	66.8849	75.0905	N	N	66.8849	orthogonal	75.0905	orthogonal	4.77891	1	085m	WT
755	596	10	2	2.2.2.1.2.2.2.1.2.1	57.3398	96.3825	174528	0.00673256	42.1348	111.195	126.932	110.356	94.7254	N	N	69.6443	orthogonal	85.2746	orthogonal	15.7369	1	085m	WT
756	596	10	2	2.2.2.1.2.2.2.1.2.2	56.4339	91.2421	152774	0.0156891	63.8247	115.803	119.857	65.0892	64.6364	N	N	65.0892	orthogonal	64.6364	orthogonal	4.05463	1	085m	WT
757	630	11	1	1.1.1.1.2.1.1.1.1.2.1	90.1523	39.8381	179734	0.00362276	50.7867					N	Y						1	085m	WT
758	630	11	1	1.1.1.1.2.1.1.1.1.2.2	91.0738	36.6253	154133	0.00789103	73.6916					N	Y						1	085m	WT
759	410	10	3	1.1.1.2.1.1.1.2.2.1	78.1579	49.4763	130291	0.00693956	51.8427	97.6686	84.467	108.085	101.611	N	N	71.9149	orthogonal	78.3891	orthogonal	-13.2016	1	085m	WT
760	410	10	3	1.1.1.2.1.1.1.2.2.2	137.914	41.1232	179502	0.00690084	44.6459	131.153	114.977	95.7764	87.2019	N	N	84.2236	orthogonal	87.2019	orthogonal	-16.1762	1	085m	WT
761	634	10	1	1.1.1.2.2.2.1.1.2.1	82.6282	43.6934	147568	0.00568222	58.7778					N	Y						1	085m	WT
762	634	10	1	1.1.1.2.2.2.1.1.2.2	76.4123	0	166469	0	73.1977					N	Y						1	085m	WT
763	577	9	1	1.2.1.1.2.1.1.1.1	77.8444	49.4763	186068	0	83.3363					N	Y						1	085m	WT
764	577	9	1	1.2.1.1.2.1.1.1.2	74.4159	51.404	185272	0	53.899					N	Y						1	085m	WT
765	619	9	1	1.2.1.1.2.2.2.1.1	68.6903	55.9018	146307	0	95.5369					N	Y						1	085m	WT
766	619	9	2	1.2.1.1.2.2.2.1.2	12.3026	71.9656	9517.28	0	43.082	106.059	103.969	27.2342	20.5901	N	N	27.2342	planar	20.5901	planar	-2.08954	1	085m	WT
767	685	11	2	2.2.2.1.1.2.2.1.2.1.1	68.6486	49.4763	113047	0.0118735	58.4295	109.062	123.118	119.883	125.378	N	N	60.1175	orthogonal	54.6222	oblique	14.0555	1	085m	WT
768	685	11	2	2.2.2.1.1.2.2.1.2.1.2	56.4786	50.1189	87578.8	0.00989842	52.6119	93.0827	124.205	83.0021	66.0575	N	N	83.0021	orthogonal	66.0575	orthogonal	31.1224	1	085m	WT
769	613	10	1	1.1.1.1.2.1.2.2.1.1	75.2411	46.9061	174329	0	62.351					N	Y						1	085m	WT
770	613	10	2	1.1.1.1.2.1.2.2.1.2	43.2457	57.1869	73021.1	0.0114146	36.4839	111.666	126.318	78.1402	85.7203	N	N	78.1402	orthogonal	85.7203	orthogonal	14.6514	1	085m	WT
771	602	11	1	1.1.1.1.2.2.2.1.1.2.1	88.9168	48.8338	211038	0	33.6033					N	Y						1	085m	WT
772	602	11	1	1.1.1.1.2.2.2.1.1.2.2	93.841	43.6934	184211	0.00806479	75.246					N	Y						1	085m	WT
773	631	10	1	1.1.1.2.2.1.1.2.1.1	58.8239	17.9914	102932	0	44.4643					N	Y						1	085m	WT
774	631	10	1	1.1.1.2.2.1.1.2.1.2	39.0964	53.3316	75242.9	0	63.926					N	Y						1	085m	WT
775	341	8	4	2.2.2.1.2.1.1.1	53.9327	54.6167	90828.6	0.0136633	53.5734	104.847	73.2747	77.0397	85.9842	N	N	77.0397	orthogonal	85.9842	orthogonal	-31.5724	1	085m	WT
776	341	8	4	2.2.2.1.2.1.1.2	103.757	48.8338	168360	0.0038412	34.4719	100.01	97.2791	88.7746	89.4197	N	N	88.7746	orthogonal	89.4197	orthogonal	-2.73119	1	085m	WT
777	589	10	3	2.2.2.1.2.1.2.2.1.1	66.5677	44.3359	86219.2	0.0164727	42.6027	119.955	103.486	69.4332	70.5782	N	N	69.4332	orthogonal	70.5782	orthogonal	-16.4681	1	085m	WT
778	589	10	2	2.2.2.1.2.1.2.2.1.2	149.844	35.3402	152144	0.00899953	81.4516	122.251	121.678	127.284	108.385	N	N	52.7156	oblique	71.6148	orthogonal	-0.573096	1	085m	WT
779	703	12	1	1.1.1.1.1.1.1.1.1.1.1.1	74.8895	48.8338	131783	0	47.3395					N	Y						1	085m	WT
780	703	12	1	1.1.1.1.1.1.1.1.1.1.1.2	54.1559	53.3316	133938	0	44.4262					N	Y						1	085m	WT
781	511	9	3	2.2.2.1.1.1.1.1.1	48.7004	54.6167	76801.4	0	29.1865	120.48	112.257	93.5147	81.6661	N	N	86.4853	orthogonal	81.6661	orthogonal	-8.22237	1	085m	WT
782	511	9	2	2.2.2.1.1.1.1.1.2	93.1204	47.5487	146075	0.00548256	72.2493	123.401	125.834	66.0599	64.0763	N	N	66.0599	orthogonal	64.0763	orthogonal	2.43223	1	085m	WT
783	424	10	2	1.1.1.1.2.1.1.1.2.1	50.2437	41.1232	47453.7	0.00812522	57.7776	129.409	138.571	145.707	114.653	N	N	34.2925	oblique	65.347	orthogonal	9.16138	1	085m	WT
784	424	10	2	1.1.1.1.2.1.1.1.2.2	59.5414	44.3359	71197.2	0.0187746	62.0871	140.82	140.82	60.8806	70.1459	N	N	60.8806	orthogonal	70.1459	orthogonal	9.9476e-13	1	085m	WT
785	584	11	3	1.1.1.2.1.2.1.1.2.2.1	108.106	46.2636	177744	0.0131285	63.2235	102.698	103.821	59.3724	76.1788	N	N	59.3724	oblique	76.1788	orthogonal	1.12313	1	085m	WT
786	584	11	3	1.1.1.2.1.2.1.1.2.2.2	119.051	43.0508	157649	0.0102099	64.4259	99.3293	108.818	26.8468	44.325	N	N	26.8468	planar	44.325	oblique	9.48891	1	085m	WT
787	766	10	1	1.2.1.1.2.2.2.1.2.1	62.5507	54.6167	119911	0	72.4997					N	Y						1	085m	WT
788	766	10	1	1.2.1.1.2.2.2.1.2.2	64.9405	55.2593	151215	0	33.6458					N	Y						1	085m	WT
789	599	11	1	1.1.1.1.1.1.1.1.2.1.1	95.4116	48.8338	270961	0.00728172	57.9042					N	Y						1	085m	WT
790	599	11	2	1.1.1.1.1.1.1.1.2.1.2	58.1278	52.6891	93415.2	0.0058672	46.539	124.219	139.665	55.407	54.5457	N	N	55.407	oblique	54.5457	oblique	15.4455	1	085m	WT
791	440	10	5	1.1.1.2.1.2.2.1.2.1	83.5828	51.404	137951	0.00911697	42.4793	128.519	69.4205	33.5928	63.5559	N	N	33.5928	oblique	63.5559	orthogonal	-59.0986	1	085m	WT
792	440	10	3	1.1.1.2.1.2.2.1.2.2	142.669	43.0508	193728	0.00745787	44.4292	85.0091	73.8808	147.446	132.115	N	N	32.5536	oblique	47.8853	oblique	-11.1283	1	085m	WT
793	635	9	1	1.1.1.2.2.2.2.1.1	83.4373	52.0465	184410	0.00797316	42.1046					N	Y						1	085m	WT
794	635	9	1	1.1.1.2.2.2.2.1.2	73.5295	42.4083	240883	0	54.0971					N	Y						1	085m	WT
795	495	10	2	2.2.2.1.1.2.2.1.1.1	51.1291	48.8338	74447	0.0166306	56.45	85.1604	97.6275	82.1348	84.6393	N	N	82.1348	orthogonal	84.6393	orthogonal	12.4671	1	085m	WT
796	495	10	2	2.2.2.1.1.2.2.1.1.2	60.6346	52.6891	106613	0.00992192	65.2863	107.556	124.207	66.8419	68.4936	N	N	66.8419	orthogonal	68.4936	orthogonal	16.6513	1	085m	WT
797	651	10	2	2.2.2.1.2.2.2.2.1.1	46.879	100.88	98157.3	0.0174452	32.2954	94.9415	119.35	71.6896	91.5784	N	N	71.6896	orthogonal	88.4216	orthogonal	24.4088	1	085m	WT
798	651	10	2	2.2.2.1.2.2.2.2.1.2	97.14	106.021	423602	0.00778145	36.3201	110.088	133.016	83.9142	89.8894	N	N	83.9142	orthogonal	89.8894	orthogonal	22.9285	1	085m	WT
799	601	11	1	1.1.1.1.2.2.2.1.1.1.1	53.6955	61.0422	128898	0	43.1826					N	Y						1	085m	WT
800	601	11	1	1.1.1.1.2.2.2.1.1.1.2	38.3137	73.2507	138017	0	68.8963					N	Y						1	085m	WT
801	557	11	2	1.1.1.1.2.2.2.2.2.1.1	39.4212	59.7571	68245.8	0	55.9664	106.471	130.869	92.4438	95.4643	N	N	87.5562	orthogonal	84.5357	orthogonal	24.3982	1	085m	WT
802	557	11	1	1.1.1.1.2.2.2.2.2.1.2	86.8186	53.3316	267545	0.0208812	67.6838					N	Y						1	085m	WT
803	474	11	3	1.1.1.2.1.1.2.2.2.2.1	70.6286	47.5487	99583.2	0.00771586	36.3567	108.205	90.5646	77.0403	96.5782	N	N	77.0403	orthogonal	83.4218	orthogonal	-17.6399	1	085m	WT
804	474	11	3	1.1.1.2.1.1.2.2.2.2.2	125.738	43.6934	173566	0.0114589	49.6483	137.844	103.173	131.396	113.588	N	N	48.6039	oblique	66.412	orthogonal	-34.6712	1	085m	WT
805	695	12	1	1.1.1.1.1.1.2.2.2.1.1.1	70.3464	0	164314	0	76.6205					N	Y						1	085m	WT
806	695	12	1	1.1.1.1.1.1.2.2.2.1.1.2	78.4149	43.6934	161296	0.00722919	60.3614					N	Y						1	085m	WT
807	473	11	4	1.1.1.2.1.1.2.2.2.1.1	58.6265	43.0508	67947.4	0.00998788	59.8641	81.7672	118.797	85.6844	21.7361	N	N	85.6844	orthogonal	21.7361	planar	37.0302	1	085m	WT
808	473	11	3	1.1.1.2.1.1.2.2.2.1.2	72.3899	45.621	102236	0.00398949	31.6403	108.886	112.394	36.0213	44.6624	N	N	36.0213	oblique	44.6624	oblique	3.50752	1	085m	WT
809	617	9	1	1.2.1.1.2.1.2.1.1	66.8369	44.3359	145014	0	83.2297					N	Y						1	085m	WT
810	617	9	1	1.2.1.1.2.1.2.1.2	55.7069	48.1912	112151	0	65.5625					N	Y						1	085m	WT
811	747	10	1	1.1.1.1.1.2.2.2.1.1	59.1054	49.4763	132943	0	54.5654					N	Y						1	085m	WT
812	747	10	1	1.1.1.1.1.2.2.2.1.2	86.0156	49.4763	172041	0.00896045	54.25					N	Y						1	085m	WT
813	664	10	2	2.2.2.1.1.1.1.2.2.1	53.5201	70.6805	137818	0.017675	82.8085	123.804	122.337	89.0417	48.7252	N	N	89.0417	orthogonal	48.7252	oblique	-1.46663	1	085m	WT
814	664	10	1	2.2.2.1.1.1.1.2.2.2	207.183	0	597930	0.00962962	40.5729					N	Y						1	085m	WT
815	704	12	1	1.1.1.1.1.1.1.1.1.1.2.1	83.3009	41.7657	145180	0	54.7406					N	Y						1	085m	WT
816	704	12	1	1.1.1.1.1.1.1.1.1.1.2.2	69.0839	39.1955	110526	0	58.2617					N	Y						1	085m	WT
817	614	10	1	1.1.1.1.2.1.2.2.2.1	57.3479	51.404	102966	0	84.4911					N	Y						1	085m	WT
818	614	10	1	1.1.1.1.2.1.2.2.2.2	62.6546	53.9742	136392	0	56.2976					N	Y						1	085m	WT
819	469	10	4	1.1.1.2.1.2.1.2.1.1	109.096	44.9785	148231	0.00668205	43.8775	134.62	86.9414	138.809	96.7943	N	N	41.1913	oblique	83.2057	orthogonal	-47.6783	1	085m	WT
820	469	10	3	1.1.1.2.1.2.1.2.1.2	196.119	38.553	232925	0.00784827	46.3271	110.7	122.446	107.944	99.3022	N	N	72.0565	orthogonal	80.6978	orthogonal	11.746	1	085m	WT
821	752	10	1	2.2.2.1.1.2.1.1.2.1	55.4746	28.9148	121138	0	64.2539					N	Y						1	085m	WT
822	752	10	1	2.2.2.1.1.2.1.1.2.2	75.7581	0	146175	0	71.531					N	Y						1	085m	WT
823	611	10	2	2.2.2.1.1.2.2.2.1.1	50.2845	49.4763	63868.6	0.012487	65.3198	130.682	134.798	120.623	120.7	N	N	59.3775	oblique	59.3002	oblique	4.11507	1	085m	WT
824	611	10	1	2.2.2.1.1.2.2.2.1.2	104.951	44.9785	281240	0.0131611	54.1152					N	Y						1	085m	WT
825	754	10	1	2.2.2.1.2.2.1.2.2.1	117.421	52.6891	537013	0.00778385	31.9389					N	Y						1	085m	WT
826	754	10	2	2.2.2.1.2.2.1.2.2.2	48.8447	116.944	137851	0	74.5015	109.283	122.711	144.242	138.305	N	N	35.7584	oblique	41.6948	oblique	13.4278	1	085m	WT
827	740	10	1	2.2.2.1.2.2.1.1.2.1	87.5155	0	421712	0	47.906					N	Y						1	085m	WT
828	740	10	2	2.2.2.1.2.2.1.1.2.2	5.56465	118.872	2221.8	0	109.072	79.5206	56.877	138.045	102.337	N	N	41.9555	oblique	77.663	orthogonal	-22.6435	1	085m	WT
829	706	11	1	1.1.1.1.1.1.1.2.2.2.1	60.6942	52.6891	135994	0	56.5097					N	Y						1	085m	WT
830	706	11	1	1.1.1.1.1.1.1.2.2.2.2	54.2944	43.6934	121868	0	51.9389					N	Y						1	085m	WT
831	726	10	1	1.1.1.1.2.1.1.2.2.1	63.6945	0	125980	0	77.7571					N	Y						1	085m	WT
832	726	10	1	1.1.1.1.2.1.1.2.2.2	70.4791	50.7614	203610	0	71.2181					N	Y						1	085m	WT
833	710	10	1	1.1.1.1.2.2.1.1.2.1	75.8941	42.4083	146772	0	71.2325					N	Y						1	085m	WT
834	710	10	2	1.1.1.1.2.2.1.1.2.2	31.2787	56.5444	50438.3	0	30.9804	75.0062	97.6114	72.7034	72.1246	N	N	72.7034	orthogonal	72.1246	orthogonal	22.6052	1	085m	WT
835	546	11	2	1.1.1.2.1.1.2.2.1.2.1	66.1102	48.1912	94343.7	0.0105145	71.1021	88.2163	97.4323	70.7458	90.8632	N	N	70.7458	orthogonal	89.1368	orthogonal	9.21601	1	085m	WT
836	546	11	2	1.1.1.2.1.1.2.2.1.2.2	69.687	46.2636	101341	0.0168294	35.322	95.5114	134.646	73.1589	71.9672	N	N	73.1589	orthogonal	71.9672	orthogonal	39.1349	1	085m	WT
837	636	9	1	1.1.1.2.2.2.2.2.1	77.9726	64.8975	239358	0	38.9982					N	Y						1	085m	WT
838	636	9	1	1.1.1.2.2.2.2.2.2	69.6937	53.9742	186035	0	53.884					N	Y						1	085m	WT
839	612	10	2	2.2.2.1.1.2.2.2.2.1	44.0105	52.0465	63735.9	0.0128449	57.0822	115.492	129.107	98.2074	93.1159	N	N	81.7926	orthogonal	86.8841	orthogonal	13.6142	1	085m	WT
840	612	10	2	2.2.2.1.1.2.2.2.2.2	56.4086	54.6167	92287.7	0.0111711	52.9637	118.062	115.801	92.3453	98.3922	N	N	87.6547	orthogonal	81.6078	orthogonal	-2.26094	1	085m	WT
841	828	11	1	2.2.2.1.2.2.1.1.2.2.1	210.185	0	564438	0.00748414	5.02947					N	Y						1	085m	WT
842	828	11	1	2.2.2.1.2.2.1.1.2.2.2	148.752	0	254280	0	83.3274					N	Y						1	085m	WT
843	705	11	1	1.1.1.1.1.1.1.2.2.1.1	52.769	48.1912	114804	0	82.2153					N	Y						1	085m	WT
844	705	11	1	1.1.1.1.1.1.1.2.2.1.2	62.8643	0	149690	0	23.851					N	Y						1	085m	WT
845	562	11	1	1.1.1.1.1.1.2.2.2.2.1	59.7188	0	153835	0	40.0043					N	Y						1	085m	WT
846	562	11	1	1.1.1.1.1.1.2.2.2.2.2	89.4347	57.8295	312412	0.00821798	44.6882					N	Y						1	085m	WT
847	708	10	1	1.1.1.1.2.1.2.1.2.1	78.1432	55.2593	194391	0.00180117	44.1833					N	Y						1	085m	WT
848	708	10	1	1.1.1.1.2.1.2.1.2.2	60.2969	61.6848	141698	0	57.751					N	Y						1	085m	WT
849	770	11	1	1.1.1.1.2.1.2.2.1.2.1	48.1959	46.2636	70301.8	0	64.8197					N	Y						1	085m	WT
850	770	11	1	1.1.1.1.2.1.2.2.1.2.2	65.4022	46.9061	122862	0	47.08					N	Y						1	085m	WT
851	558	11	1	1.1.1.1.2.2.2.2.2.2.1	86.8624	48.1912	187759	0	80.5075					N	Y						1	085m	WT
852	558	11	1	1.1.1.1.2.2.2.2.2.2.2	86.5178	52.6891	211171	0	36.1852					N	Y						1	085m	WT
853	781	10	2	2.2.2.1.1.1.1.1.1.1	33.6994	62.3273	58960.7	0	47.0806	124.485	139.01	89.7647	78.2561	N	N	89.7647	orthogonal	78.2561	orthogonal	14.5253	1	085m	WT
854	781	10	1	2.2.2.1.1.1.1.1.1.2	86.8324	49.4763	272453	0.00929367	73.5105					N	Y						1	085m	WT
855	768	12	1	2.2.2.1.1.2.2.1.2.1.2.1	55.9853	49.4763	110526	0	38.1789					N	Y						1	085m	WT
856	768	12	1	2.2.2.1.1.2.2.1.2.1.2.2	61.6885	49.4763	109697	0	55.0291					N	Y						1	085m	WT
857	600	11	3	1.1.1.1.1.1.1.1.2.2.1	27.2611	54.6167	37604.8	0	56.1066	72.7621	105.407	43.9153	48.9338	N	N	43.9153	oblique	48.9338	oblique	32.6452	1	085m	WT
858	600	11	2	1.1.1.1.1.1.1.1.2.2.2	79.2739	50.7614	125383	0.0119905	74.6845	143.449	143.346	94.4201	95.2672	N	N	85.5799	orthogonal	84.7328	orthogonal	-0.103247	1	085m	WT
859	696	12	1	1.1.1.1.1.1.2.2.2.1.2.1	56.7727	0	89303.2	0	73.8028					N	Y						1	085m	WT
860	696	12	1	1.1.1.1.1.1.2.2.2.1.2.2	68.0982	0	167199	0	35.3872					N	Y						1	085m	WT
861	707	10	1	1.1.1.1.2.1.2.1.1.1	90.3076	46.9061	170217	0	51.6495					N	Y						1	085m	WT
862	707	10	1	1.1.1.1.2.1.2.1.1.2	79.2398	0	192435	0	58.7865					N	Y						1	085m	WT
863	675	11	3	1.1.1.2.1.2.2.1.1.1.1	128.716	46.9061	200957	0.0132763	87.745	99.678	74.8652	67.1847	115.766	N	N	67.1847	orthogonal	64.234	orthogonal	-24.8128	1	085m	WT
864	675	11	4	1.1.1.2.1.2.2.1.1.1.2	131.418	46.9061	211701	0.00673599	23.3453	112.372	84.2608	40.0407	59.8301	N	N	40.0407	oblique	59.8301	oblique	-28.1107	1	085m	WT
865	756	11	1	2.2.2.1.2.2.2.1.2.2.1	94.4181	0	356981	0	85.5717					N	Y						1	085m	WT
866	756	11	1	2.2.2.1.2.2.2.1.2.2.2	73.1189	0	371107	0	32.1611					N	Y						1	085m	WT
867	709	10	1	1.1.1.1.2.2.1.1.1.1	76.3107	0	174561	0	40.3412					N	Y						1	085m	WT
868	709	10	1	1.1.1.1.2.2.1.1.1.2	83.6944	48.1912	199166	0	65.1139					N	Y						1	085m	WT
869	583	11	2	1.1.1.2.1.2.1.1.2.1.1	83.202	47.5487	128533	0.0178588	57.6208	122.162	140.661	34.9857	59.1298	N	N	34.9857	oblique	59.1298	oblique	18.499	1	085m	WT
870	583	11	2	1.1.1.2.1.2.1.1.2.1.2	93.3097	43.6934	133540	0.0105143	68.3582	99.5686	119.252	93.0881	104.335	N	N	86.9119	orthogonal	75.6648	orthogonal	19.6835	1	085m	WT
871	663	10	1	2.2.2.1.1.1.1.2.1.1	135.624	61.0422	628140	0.0139717	40.5903					N	Y						1	085m	WT
872	663	10	1	2.2.2.1.1.1.1.2.1.2	100.494	0	477058	0	60.3744					N	Y						1	085m	WT
873	735	10	1	2.2.2.1.1.1.2.1.1.1	80.2181	51.404	233588	0	41.7719					N	Y						1	085m	WT
874	735	10	2	2.2.2.1.1.1.2.1.1.2	37.4845	60.3997	62011.5	0	77.9006	88.5216	110.425	54.1354	73.5087	N	N	54.1354	oblique	73.5087	orthogonal	21.9031	1	085m	WT
875	554	9	3	2.2.2.1.1.1.2.2.1	71.6849	47.5487	104392	0.0139228	64.07	95.4237	113.844	108.984	90.8626	N	N	71.0159	orthogonal	89.1374	orthogonal	18.4204	1	085m	WT
876	554	9	2	2.2.2.1.1.1.2.2.2	65.6503	49.4763	105519	0.012914	16.2832	105.665	117.894	123.054	116.493	N	N	56.946	oblique	63.5069	orthogonal	12.2287	1	085m	WT
877	775	9	2	2.2.2.1.2.1.1.1.1	116.431	54.6167	322758	0.0107055	74.1901	116.282	143.881	77.1743	61.7395	N	N	77.1743	orthogonal	61.7395	orthogonal	27.5987	1	085m	WT
878	775	9	3	2.2.2.1.2.1.1.1.2	73.8603	57.1869	157549	0.00986657	30.9652	113.203	117.99	44.9588	30.1752	N	N	44.9588	oblique	30.1752	oblique	4.78635	1	085m	WT
879	755	11	1	2.2.2.1.2.2.2.1.2.1.1	85.1253	48.8338	333005	0	57.5412					N	Y						1	085m	WT
880	755	11	1	2.2.2.1.2.2.2.1.2.1.2	98.6316	0	403705	0	54.7022					N	Y						1	085m	WT
881	783	11	1	1.1.1.1.2.1.1.1.2.1.1	46.7854	38.553	60254	0	58.3873					N	Y						1	085m	WT
882	783	11	1	1.1.1.1.2.1.1.1.2.1.2	64.3624	0	99682.7	0	71.0229					N	Y						1	085m	WT
883	784	11	1	1.1.1.1.2.1.1.1.2.2.1	40.9626	43.0508	48481.7	0	70.5793					N	Y						1	085m	WT
884	784	11	1	1.1.1.1.2.1.1.1.2.2.2	66.9227	39.1955	94808	0	70.4415					N	Y						1	085m	WT
885	725	10	1	1.1.1.1.2.1.1.2.1.1	57.421	52.0465	93083.6	0	78.9837					N	Y						1	085m	WT
886	725	10	1	1.1.1.1.2.1.1.2.1.2	60.6727	46.2636	108537	0	46.6304					N	Y						1	085m	WT
887	718	10	2	1.1.1.1.2.2.1.2.2.1	41.8156	55.2593	76436.7	0.00809659	50.871	105.04	119.59	37.5105	32.8874	N	N	37.5105	oblique	32.8874	oblique	14.5504	1	085m	WT
888	718	10	1	1.1.1.1.2.2.1.2.2.2	122.522	43.6934	349155	0.00688176	71.2341					N	Y						1	085m	WT
889	801	12	1	1.1.1.1.2.2.2.2.2.1.1.1	59.3941	48.8338	107641	0	48.0291					N	Y						1	085m	WT
890	801	12	1	1.1.1.1.2.2.2.2.2.1.1.2	57.0644	46.9061	90596.5	0	72.5099					N	Y						1	085m	WT
891	545	11	3	1.1.1.2.1.1.2.2.1.1.1	73.0837	46.2636	95504.4	0.0141359	49.2031	129.991	102.705	110.169	101.332	N	N	69.8313	orthogonal	78.6679	orthogonal	-27.2858	1	085m	WT
892	545	11	3	1.1.1.2.1.1.2.2.1.1.2	94.4394	43.6934	122962	0.0027333	56.7221	127.151	121.573	70.9191	78.6471	N	N	70.9191	orthogonal	78.6471	orthogonal	-5.57756	1	085m	WT
893	730	12	3	1.1.1.2.1.2.1.1.1.2.2.1	105.212	46.2636	165640	0.00847052	62.7265	140.612	136.911	77.9049	76.6789	N	N	77.9049	orthogonal	76.6789	orthogonal	-3.70097	1	085m	WT
894	730	12	3	1.1.1.2.1.2.1.1.1.2.2.2	108.946	41.1232	137188	0.00961399	54.1217	97.0449	110.101	108.409	91.4785	N	N	71.5914	orthogonal	88.5215	orthogonal	13.0557	1	085m	WT
895	790	12	1	1.1.1.1.1.1.1.1.2.1.2.1	61.2256	48.8338	133076	0	90.976					N	Y						1	085m	WT
896	790	12	1	1.1.1.1.1.1.1.1.2.1.2.2	65.574	52.6891	159870	0.0103187	34.1065					N	Y						1	085m	WT
897	574	11	3	1.1.1.2.1.2.2.2.1.2.1	101.039	48.1912	156753	0.00791241	67.5164	114.343	114.882	80.8845	76.5438	N	N	80.8845	orthogonal	76.5438	orthogonal	0.538419	1	085m	WT
898	574	11	4	1.1.1.2.1.2.2.2.1.2.2	41.5813	53.9742	62940	0	28.6168	123.28	86.8632	51.8336	73.8192	N	N	51.8336	oblique	73.8192	orthogonal	-36.417	1	085m	WT
899	736	10	1	2.2.2.1.1.1.2.1.2.1	91.8293	47.5487	256768	0.0139501	74.131					N	Y						1	085m	WT
900	736	10	2	2.2.2.1.1.1.2.1.2.2	29.4635	55.9018	41086.8	0	54.7819	107.68	113.945	27.2993	48.5387	N	N	27.2993	planar	48.5387	oblique	6.26523	1	085m	WT
901	777	11	2	2.2.2.1.2.1.2.2.1.1.1	19.879	52.0465	17177.5	0	76.8678	97.7807	91.5309	98.3541	104.165	N	N	81.6459	orthogonal	75.8351	orthogonal	-6.24979	1	085m	WT
902	777	11	1	2.2.2.1.2.1.2.2.1.1.2	131.021	43.0508	306808	0.01229	44.856					N	Y						1	085m	WT
903	797	11	1	2.2.2.1.2.2.2.2.1.1.1	79.1854	64.255	463428	0	56.3736					N	Y						1	085m	WT
904	797	11	1	2.2.2.1.2.2.2.2.1.1.2	202.792	0	495694	0.00816106	38.6149					N	Y						1	085m	WT
905	727	11	1	1.1.1.2.1.1.1.2.1.1.1	125.204	45.621	383211	0.00934279	17.5771					N	Y						1	085m	WT
906	727	11	2	1.1.1.2.1.1.1.2.1.1.2	56.2338	48.8338	75309.2	0.0161148	78.8287	96.8724	99.6369	75.0407	67.3394	N	N	75.0407	orthogonal	67.3394	orthogonal	2.76458	1	085m	WT
907	604	11	2	1.1.1.2.1.2.2.2.2.2.1	97.192	45.621	136094	0.00536971	31.4435	73.7545	93.5697	100.246	82.2959	N	N	79.7541	orthogonal	82.2959	orthogonal	19.8151	1	085m	WT
908	604	11	3	1.1.1.2.1.2.2.2.2.2.2	105.427	47.5487	163584	0.0120451	43.1947	87.2942	95.3958	88.9771	108.297	N	N	88.9771	orthogonal	71.7033	orthogonal	8.10153	1	085m	WT
909	753	10	1	2.2.2.1.2.2.1.2.1.1	148.355	59.1146	585694	0.00880423	56.8379					N	Y						1	085m	WT
910	753	10	1	2.2.2.1.2.2.1.2.1.2	83.3874	0	410901	0	43.3223					N	Y						1	085m	WT
911	720	11	2	1.1.1.2.1.1.2.1.2.2.1	65.4	48.8338	109930	0.0104709	54.6965	88.1485	113.867	90.4403	88.1986	N	N	89.5597	orthogonal	88.1986	orthogonal	25.7189	1	085m	WT
912	720	11	2	1.1.1.2.1.1.2.1.2.2.2	70.9563	43.6934	90132.3	0.0130627	74.5603	124.166	119.943	105.902	100.917	N	N	74.0984	orthogonal	79.0826	orthogonal	-4.2228	1	085m	WT
913	795	11	1	2.2.2.1.1.2.2.1.1.1.1	77.864	43.0508	176186	0	23.7965					N	Y						1	085m	WT
914	795	11	1	2.2.2.1.1.2.2.1.1.1.2	80.4931	0	188522	0	61.3803					N	Y						1	085m	WT
915	590	10	3	2.2.2.1.2.1.2.2.2.1	63.3946	44.3359	74579.6	0.0104614	74.5623	125.392	122.797	137.974	120.801	N	N	42.0257	oblique	59.199	oblique	-2.59472	1	085m	WT
916	590	10	2	2.2.2.1.2.1.2.2.2.2	78.7101	45.621	106448	0.011062	36.3806	139.857	138.535	90.8111	90.5607	N	N	89.1889	orthogonal	89.4393	orthogonal	-1.32215	1	085m	WT
917	857	12	2	1.1.1.1.1.1.1.1.2.2.1.1	26.5537	59.7571	28850.3	0	14.9712	96.0578	117.518	120.456	121.467	N	N	59.5442	oblique	58.5328	oblique	21.4604	1	085m	WT
918	857	12	1	1.1.1.1.1.1.1.1.2.2.1.2	79.1396	52.0465	173234	0	58.7619					N	Y						1	085m	WT
919	834	11	1	1.1.1.1.2.2.1.1.2.2.1	53.285	43.0508	96565.5	0	64.8835					N	Y						1	085m	WT
920	834	11	1	1.1.1.1.2.2.1.1.2.2.2	62.5122	0	120375	0	14.6249					N	Y						1	085m	WT
921	717	10	1	1.1.1.1.2.2.1.2.1.1	73.1449	0	180066	0	58.1968					N	Y						1	085m	WT
922	717	10	1	1.1.1.1.2.2.1.2.1.2	84.3773	0	228945	0	50.7898					N	Y						1	085m	WT
923	699	11	1	1.1.1.1.2.2.2.2.1.1.1	66.9511	59.7571	183514	0	36.2026					N	Y						1	085m	WT
924	699	11	1	1.1.1.1.2.2.2.2.1.1.2	76.6099	54.6167	156455	0	70.9876					N	Y						1	085m	WT
925	700	11	1	1.1.1.1.2.2.2.2.1.2.1	69.584	0	221451	0	11.6659					N	Y						1	085m	WT
926	700	11	1	1.1.1.1.2.2.2.2.1.2.2	89.7872	61.0422	286148	0	67.5569					N	Y						1	085m	WT
927	573	11	3	1.1.1.2.1.2.2.2.1.1.1	129.835	43.6934	175920	0.00890328	75.139	112.843	96.5084	95.8769	83.1219	N	N	84.1231	orthogonal	83.1219	orthogonal	-16.3347	1	085m	WT
928	573	11	4	1.1.1.2.1.2.2.2.1.1.2	87.9936	46.2636	136094	0.00981342	24.7126	102.548	93.1695	101.447	78.2775	N	N	78.5528	orthogonal	78.2775	orthogonal	-9.37812	1	085m	WT
929	738	10	1	2.2.2.1.1.2.1.2.2.1	100.78	41.1232	244929	0	67.532					N	Y						1	085m	WT
930	738	10	2	2.2.2.1.1.2.1.2.2.2	21.9933	68.1103	17807.6	0	25.8487	133.836	121.008	100.681	92.3585	N	N	79.319	orthogonal	87.6415	orthogonal	-12.8285	1	085m	WT
931	767	12	1	2.2.2.1.1.2.2.1.2.1.1.1	73.9731	0	185603	0	32.5881					N	Y						1	085m	WT
932	767	12	1	2.2.2.1.1.2.2.1.2.1.1.2	69.2857	56.5444	150850	0	78.7974					N	Y						1	085m	WT
933	826	11	1	2.2.2.1.2.2.1.2.2.2.1	80.6535	0	347928	0	46.3067					N	Y						1	085m	WT
934	826	11	1	2.2.2.1.2.2.1.2.2.2.2	84.8381	59.7571	409773	0	67.7307					N	Y						1	085m	WT
935	807	12	1	1.1.1.2.1.1.2.2.2.1.1.1	176.27	22.4892	131219	0.0257112	71.511					N	Y						1	085m	WT
936	807	12	3	1.1.1.2.1.1.2.2.2.1.1.2	39.6441	52.6891	65062.4	0	16.045	90.9103	100.7	9.93864	72.7403	N	N	9.93864	planar	72.7403	orthogonal	9.78991	1	085m	WT
937	693	11	2	1.1.1.2.1.2.1.2.2.1.1	92.4172	42.4083	117590	0.0104441	69.9482	127.78	142.536	95.724	83.8306	N	N	84.276	orthogonal	83.8306	orthogonal	14.7564	1	085m	WT
938	693	11	2	1.1.1.2.1.2.1.2.2.1.2	74.2596	50.1189	127638	0.00583453	35.6304	122.057	119.504	80.7105	93.1685	N	N	80.7105	orthogonal	86.8315	orthogonal	-2.55287	1	085m	WT
939	796	11	1	2.2.2.1.1.2.2.1.1.2.1	97.7647	0	178872	0	65.4256					N	Y						1	085m	WT
940	796	11	1	2.2.2.1.1.2.2.1.1.2.2	81.4276	0	174395	0	49.8462					N	Y						1	085m	WT
941	823	11	1	2.2.2.1.1.2.2.2.1.1.1	70.7011	36.6253	109996	0	51.0447					N	Y						1	085m	WT
942	823	11	1	2.2.2.1.1.2.2.2.1.1.2	69.7163	0	130987	0	81.0722					N	Y						1	085m	WT
943	603	11	2	1.1.1.2.1.2.2.2.2.1.1	103.948	48.8338	183216	0.00502936	30.8098	92.01	103.714	113.896	105.444	N	N	66.1043	orthogonal	74.5558	orthogonal	11.7037	1	085m	WT
944	603	11	3	1.1.1.2.1.2.2.2.2.1.2	104.483	44.9785	167829	0.0119473	81.1512	97.6885	99.5941	83.002	69.6609	N	N	83.002	orthogonal	69.6609	orthogonal	1.90554	1	085m	WT
945	853	11	1	2.2.2.1.1.1.1.1.1.1.1	73.1288	28.9148	163419	0	60.2415					N	Y						1	085m	WT
946	853	11	1	2.2.2.1.1.1.1.1.1.1.2	62.7498	46.9061	122564	0	64.6827					N	Y						1	085m	WT
947	813	11	1	2.2.2.1.1.1.1.2.2.1.1	79.5141	0	242342	0	44.2772					N	Y						1	085m	WT
948	813	11	1	2.2.2.1.1.1.1.2.2.1.2	83.7241	43.6934	221617	0	79.5629					N	Y						1	085m	WT
949	686	11	1	2.2.2.1.1.2.2.1.2.2.1	76.0468	50.7614	154266	0	62.1882					N	Y						1	085m	WT
950	686	11	1	2.2.2.1.1.2.2.1.2.2.2	73.7106	0	173466	0	51.193					N	Y						1	085m	WT
951	776	9	3	2.2.2.1.2.1.1.2.1	73.3708	46.9061	101971	0.010045	56.8829	134.922	124.932	94.5339	105.059	N	N	85.4661	orthogonal	74.9406	orthogonal	-9.99019	1	085m	WT
952	776	9	3	2.2.2.1.2.1.1.2.2	70.8918	46.9061	102435	0.00667254	43.2106	100.004	110.987	100.254	98.2001	N	N	79.7461	orthogonal	81.7999	orthogonal	10.983	1	085m	WT
953	595	10	2	2.2.2.1.2.2.2.1.1.1	45.703	55.9018	85788.1	0.0168356	43.307	88.4794	100.709	76.991	83.2833	N	N	76.991	orthogonal	83.2833	orthogonal	12.2299	1	085m	WT
954	595	10	2	2.2.2.1.2.2.2.1.1.2	52.4284	66.1826	108338	0.0201087	93.293	122.961	121.309	94.142	103.058	N	N	85.858	orthogonal	76.9416	orthogonal	-1.65155	1	085m	WT
955	901	12	1	2.2.2.1.2.1.2.2.1.1.1.1	92.5088	38.553	130257	0.013633	51.83					N	Y						1	085m	WT
956	901	12	1	2.2.2.1.2.1.2.2.1.1.1.2	90.7587	42.4083	171178	0.00895306	46.184					N	Y						1	085m	WT
957	652	10	2	2.2.2.1.2.2.2.2.2.1	78.0909	89.3144	232328	0.0133139	88.0103	108.878	111.532	88.8569	96.349	N	N	88.8569	orthogonal	83.651	orthogonal	2.65449	1	085m	WT
958	652	10	2	2.2.2.1.2.2.2.2.2.2	22.5471	98.9527	43772.8	0	30.243	102.474	116.356	138.501	116.078	N	N	41.4987	oblique	63.9222	orthogonal	13.8821	1	085m	WT
959	759	11	2	1.1.1.2.1.1.1.2.2.1.1	75.0732	48.8338	105221	0.00931795	54.8349	127.208	129.243	123.637	108.827	N	N	56.3633	oblique	71.1734	orthogonal	2.03442	1	085m	WT
960	759	11	2	1.1.1.2.1.1.1.2.2.1.2	62.0207	56.5444	111223	0.0121627	46.8157	123.827	126.931	97.3051	99.4893	N	N	82.6949	orthogonal	80.5107	orthogonal	3.10474	1	085m	WT
961	803	12	2	1.1.1.2.1.1.2.2.2.2.1.1	62.5731	48.1912	88839	0.0124853	58.7916	95.0019	131.526	87.3093	91.9227	N	N	87.3093	orthogonal	88.0773	orthogonal	36.5246	1	085m	WT
962	803	12	2	1.1.1.2.1.1.2.2.2.2.1.2	67.7505	50.1189	96864	0.00864202	49.4391	131.307	137.79	94.8232	97.818	N	N	85.1768	orthogonal	82.182	orthogonal	6.48327	1	085m	WT
963	900	11	1	2.2.2.1.1.1.2.1.2.2.1	63.8811	45.621	126245	0	75.0565					N	Y						1	085m	WT
964	900	11	1	2.2.2.1.1.1.2.1.2.2.2	88.3393	0	199697	0	32.6507					N	Y						1	085m	WT
965	839	11	1	2.2.2.1.1.2.2.2.2.1.1	72.093	48.1912	148695	0	65.0961					N	Y						1	085m	WT
966	839	11	1	2.2.2.1.1.2.2.2.2.1.2	64.6676	7.06805	104856	0	51.786					N	Y						1	085m	WT
967	616	11	3	1.1.1.2.1.1.1.1.2.2.1	93.4148	43.0508	120276	0.00399131	31.3017	104.698	123.051	48.344	50.1715	N	N	48.344	oblique	50.1715	oblique	18.3523	1	085m	WT
968	616	11	3	1.1.1.2.1.1.1.1.2.2.2	96.2946	49.4763	162623	0.00588258	68.1766	100.526	96.4612	89.9641	94.6225	N	N	89.9641	orthogonal	85.3775	orthogonal	-4.06495	1	085m	WT
969	791	11	4	1.1.1.2.1.2.2.1.2.1.1	91.4507	50.7614	161860	0.0140507	84.542	86.3393	76.1586	44.0994	57.7558	N	N	44.0994	oblique	57.7558	oblique	-10.1807	1	085m	WT
970	791	11	2	1.1.1.2.1.2.2.1.2.1.2	126.284	45.621	206396	0.0107891	45.1953	115.133	118.558	89.0202	84.5265	N	N	89.0202	orthogonal	84.5265	orthogonal	3.42451	1	085m	WT
971	874	11	1	2.2.2.1.1.1.2.1.1.2.1	54.6938	43.6934	81643	0	54.1943					N	Y						1	085m	WT
972	874	11	1	2.2.2.1.1.1.2.1.1.2.2	61.6037	0	107078	0	34.371					N	Y						1	085m	WT
973	930	11	1	2.2.2.1.1.2.1.2.2.2.1	62.0185	47.5487	139509	0	69.5739					N	Y						1	085m	WT
974	930	11	1	2.2.2.1.1.2.1.2.2.2.2	106.631	44.9785	199399	0.00900272	65.6066					N	Y						1	085m	WT
975	739	10	2	2.2.2.1.2.2.1.1.1.1	36.2958	98.9527	99317.9	0	37.7909	100.878	117.712	118.969	107.052	N	N	61.0311	orthogonal	72.9484	orthogonal	16.8349	1	085m	WT
976	739	10	1	2.2.2.1.2.2.1.1.1.2	128.375	0	536582	0.0056509	96.49					N	Y						1	085m	WT
977	917	13	1	1.1.1.1.1.1.1.1.2.2.1.1.1	57.3629	40.4806	87545.7	0	41.7504					N	Y						1	085m	WT
978	917	13	1	1.1.1.1.1.1.1.1.2.2.1.1.2	67.576	49.4763	114240	0	58.0715					N	Y						1	085m	WT
979	672	12	2	1.1.1.2.1.1.1.1.2.1.2.1	54.7507	48.8338	82472	0.00805134	41.8751	83.0914	109.924	148.148	106.334	N	N	31.8518	oblique	73.6659	orthogonal	26.8329	1	085m	WT
980	672	12	2	1.1.1.2.1.1.1.1.2.1.2.2	72.2158	50.1189	113809	0.0165566	69.8507	112.153	117.584	117.122	104.154	N	N	62.8779	orthogonal	75.8461	orthogonal	5.43109	1	085m	WT
981	674	11	3	1.1.1.2.1.1.2.1.1.2.1	120.109	42.4083	164049	0.00899151	58.7571	86.5203	107.977	117.481	101.499	N	N	62.5191	orthogonal	78.5009	orthogonal	21.4566	1	085m	WT
982	674	11	3	1.1.1.2.1.1.2.1.1.2.2	67.698	45.621	95106.4	0.0106879	42.9046	73.6421	100.232	112.055	78.2556	N	N	67.9449	orthogonal	78.2556	orthogonal	26.5899	1	085m	WT
983	836	12	1	1.1.1.2.1.1.2.2.1.2.2.1	63.1111	44.9785	114274	0	61.2561					N	Y						1	085m	WT
984	836	12	1	1.1.1.2.1.1.2.2.1.2.2.2	62.0409	48.1912	136326	0	36.9881					N	Y						1	085m	WT
985	712	11	2	1.1.1.2.1.1.1.1.1.2.1	65.3396	52.0465	101208	0.0106004	73.0455	107.692	132.449	83.3499	84.3524	N	N	83.3499	orthogonal	84.3524	orthogonal	24.757	1	085m	WT
986	712	11	2	1.1.1.2.1.1.1.1.1.2.2	69.6841	50.7614	116330	0.00499842	39.6329	104.056	139.441	110.73	101.183	N	N	69.2696	orthogonal	78.8167	orthogonal	35.385	1	085m	WT
987	840	11	1	2.2.2.1.1.2.2.2.2.2.1	79.1947	28.2722	221484	0	41.4687					N	Y						1	085m	WT
988	840	11	1	2.2.2.1.1.2.2.2.2.2.2	84.8786	47.5487	185438	0	77.4038					N	Y						1	085m	WT
989	887	11	1	1.1.1.1.2.2.1.2.2.1.1	70.3264	54.6167	154598	0	48.095					N	Y						1	085m	WT
990	887	11	1	1.1.1.1.2.2.1.2.2.1.2	59.4479	52.0465	112251	0	61.1051					N	Y						1	085m	WT
991	711	11	2	1.1.1.2.1.1.1.1.1.1.1	12.8895	65.5401	6632.25	0	79.5312	84.8845	87.0047	117.053	100.31	N	N	62.9469	orthogonal	79.6896	orthogonal	2.12021	1	085m	WT
992	711	11	2	1.1.1.2.1.1.1.1.1.1.2	79.4457	50.7614	117921	0.00947302	72.1599	149.469	146.44	70.8934	84.6985	N	N	70.8934	orthogonal	84.6985	orthogonal	-3.02889	1	085m	WT
993	728	11	2	1.1.1.2.1.1.1.2.1.2.1	31.115	50.1189	42413.2	0	42.1481	78.7946	101.157	56.7565	67.875	N	N	56.7565	oblique	67.875	orthogonal	22.3619	1	085m	WT
994	728	11	1	1.1.1.2.1.1.1.2.1.2.2	151.167	40.4806	426188	0.0108424	70.3474					N	Y						1	085m	WT
995	808	12	1	1.1.1.2.1.1.2.2.2.1.2.1	107.079	47.5487	256071	0.00767184	69.0938					N	Y						1	085m	WT
996	808	12	2	1.1.1.2.1.1.2.2.2.1.2.2	30.6755	56.5444	44336.6	0	40.5741	103.111	125.46	50.609	74.0072	N	N	50.609	oblique	74.0072	orthogonal	22.3489	1	085m	WT
997	694	11	3	1.1.1.2.1.2.1.2.2.2.1	75.8023	51.404	144815	0.00873601	45.5203	105.46	98.7595	91.7798	92.2968	N	N	88.2202	orthogonal	87.7032	orthogonal	-6.70066	1	085m	WT
998	694	11	3	1.1.1.2.1.2.1.2.2.2.2	99.5128	43.0508	136790	0.0120973	82.6192	99.3586	101.643	103.483	83.5842	N	N	76.5173	orthogonal	83.5842	orthogonal	2.28466	1	085m	WT
999	898	12	1	1.1.1.2.1.2.2.2.1.2.2.1	143.023	44.9785	390341	0.00907579	50.5992					N	Y						1	085m	WT
1000	898	12	3	1.1.1.2.1.2.2.2.1.2.2.2	78.0205	49.4763	122995	0.0170315	77.3851	126.454	112.357	114.489	123.927	N	N	65.5114	orthogonal	56.0734	oblique	-14.097	1	085m	WT
1001	782	10	1	2.2.2.1.1.1.1.1.2.1	65.3699	57.1869	145047	0	71.5092					N	Y						1	085m	WT
1002	782	10	1	2.2.2.1.1.1.1.1.2.2	65.573	12.2084	184111	0	54.7287					N	Y						1	085m	WT
1003	671	12	2	1.1.1.2.1.1.1.1.2.1.1.1	64.602	46.9061	93183.1	0.00735442	31.2906	94.1148	115.929	84.5498	80.246	N	N	84.5498	orthogonal	80.246	orthogonal	21.814	1	085m	WT
1004	671	12	2	1.1.1.2.1.1.1.1.2.1.1.2	26.4407	59.1146	33061.8	0	73.8847	91.331	81.5413	51.7571	64.6698	N	N	51.7571	oblique	64.6698	orthogonal	-9.78969	1	085m	WT
1005	835	12	1	1.1.1.2.1.1.2.2.1.2.1.1	94.1186	43.6934	211303	0.00843091	44.6033					N	Y						1	085m	WT
1006	835	12	1	1.1.1.2.1.1.2.2.1.2.1.2	90.2099	43.0508	238363	0	44.9843					N	Y						1	085m	WT
1007	958	11	1	2.2.2.1.2.2.2.2.2.2.1	67.6069	0	271557	0	64.4175					N	Y						1	085m	WT
1008	958	11	1	2.2.2.1.2.2.2.2.2.2.2	111.493	0	337648	0	43.2705					N	Y						1	085m	WT
1009	760	11	2	1.1.1.2.1.1.1.2.2.2.1	53.0103	56.5444	77962.1	0.0232851	84.9018	118.905	136.504	66.9876	88.7125	N	N	66.9876	orthogonal	88.7125	orthogonal	17.5991	1	085m	WT
1010	760	11	2	1.1.1.2.1.1.1.2.2.2.2	22.8269	62.9699	32365.4	0	47.029	115.686	141.543	104.728	85.9888	N	N	75.2717	orthogonal	85.9888	orthogonal	25.8569	1	085m	WT
1011	719	11	2	1.1.1.2.1.1.2.1.2.1.1	63.3803	44.3359	72656.3	0.00920022	62.8048	127.896	117.194	94.972	98.5532	N	N	85.028	orthogonal	81.4468	orthogonal	-10.702	1	085m	WT
1012	719	11	1	1.1.1.2.1.1.2.1.2.1.2	141.48	41.7657	428277	0.00869183	30.7688					N	Y						1	085m	WT
1013	798	11	1	2.2.2.1.2.2.2.2.1.2.1	82.9387	0	326937	0	64.2766					N	Y						1	085m	WT
1014	798	11	1	2.2.2.1.2.2.2.2.1.2.2	84.8771	0	364973	0	46.969					N	Y						1	085m	WT
1015	991	12	1	1.1.1.2.1.1.1.1.1.1.1.1	95.7661	47.5487	226226	0.00545843	77.6094					N	Y						1	085m	WT
1016	991	12	1	1.1.1.2.1.1.1.1.1.1.1.2	99.1184	46.9061	313904	0.0034812	15.3224					N	Y						1	085m	WT
1017	936	13	2	1.1.1.2.1.1.2.2.2.1.1.2.1	27.9206	77.7485	43441.2	0	30.9304	99.124	137.314	69.128	95.2128	N	N	69.128	orthogonal	84.7872	orthogonal	38.1902	1	085m	WT
1018	936	13	1	1.1.1.2.1.1.2.2.2.1.1.2.2	96.3272	50.7614	231134	0.00780905	60.2051					N	Y						1	085m	WT
1019	785	12	2	1.1.1.2.1.2.1.1.2.2.1.1	51.6898	61.0422	98024.6	0.0135541	52.7374	135.485	129.644	100.126	97.7984	N	N	79.874	orthogonal	82.2016	orthogonal	-5.84123	1	085m	WT
1020	785	12	2	1.1.1.2.1.2.1.1.2.2.1.2	50.1187	60.3997	86683.5	0	50.5242	107.232	115.439	40.1816	63.8284	N	N	40.1816	oblique	63.8284	orthogonal	8.20706	1	085m	WT
1021	878	10	1	2.2.2.1.2.1.1.1.2.1	93.4084	0	416339	0	61.2496					N	Y						1	085m	WT
1022	878	10	2	2.2.2.1.2.1.1.1.2.2	21.3169	84.8166	33094.9	0	53.8219	94.3324	99.9056	107.695	97.6785	N	N	72.3049	orthogonal	82.3215	orthogonal	5.57313	1	085m	WT
1023	891	12	2	1.1.1.2.1.1.2.2.1.1.1.1	58.4636	46.2636	77199.4	0.0211867	86.3993	95.8631	129.533	99.3042	91.4995	N	N	80.6958	orthogonal	88.5005	orthogonal	33.67	1	085m	WT
1024	891	12	1	1.1.1.2.1.1.2.2.1.1.1.2	92.4248	41.7657	243901	0.0134329	43.9104					N	Y						1	085m	WT
1025	804	12	2	1.1.1.2.1.1.2.2.2.2.2.1	57.9519	53.3316	104524	0.0170444	51.1285	115.752	118.265	78.1454	80.7219	N	N	78.1454	orthogonal	80.7219	orthogonal	2.51326	1	085m	WT
1026	804	12	2	1.1.1.2.1.1.2.2.2.2.2.2	64.0432	49.4763	86385	0.0070124	87.5027	143.284	143.824	68.3267	87.3037	N	N	68.3267	orthogonal	87.3037	orthogonal	0.539795	1	085m	WT
1027	875	10	1	2.2.2.1.1.1.2.2.1.1	75.1993	0	225364	0	46.23					N	Y						1	085m	WT
1028	875	10	2	2.2.2.1.1.1.2.2.1.2	54.0403	58.472	105818	0.00903184	50.8167	110.467	119.388	72.5603	69.8591	N	N	72.5603	orthogonal	69.8591	orthogonal	8.9206	1	085m	WT
1029	876	10	1	2.2.2.1.1.1.2.2.2.1	84.2108	0	231897	0	57.613					N	Y						1	085m	WT
1030	876	10	1	2.2.2.1.1.1.2.2.2.2	84.0889	43.6934	289697	0	48.0562					N	Y						1	085m	WT
1031	906	12	1	1.1.1.2.1.1.1.2.1.1.2.1	94.4212	38.553	194557	0.00907936	24.7838					N	Y						1	085m	WT
1032	906	12	1	1.1.1.2.1.1.1.2.1.1.2.2	82.2438	44.3359	249903	0	74.0905					N	Y						1	085m	WT
1033	467	11	3	1.1.1.2.1.2.1.1.1.1.1	42.2805	61.0422	83931.1	0	56.0846	83.3413	82.3045	147.074	124.532	N	N	32.9255	oblique	55.4684	oblique	-1.03681	1	085m	WT
1034	467	11	3	1.1.1.2.1.2.1.1.1.1.2	36.9593	60.3997	57468.4	0	64.2658	111.737	96.8095	77.3283	85.7358	N	N	77.3283	orthogonal	85.7358	orthogonal	-14.9274	1	085m	WT
1035	786	12	1	1.1.1.2.1.2.1.1.2.2.2.1	98.9422	43.0508	248345	0.0117184	51.1389					N	Y						1	085m	WT
1036	786	12	2	1.1.1.2.1.2.1.1.2.2.2.2	47.3628	55.2593	79056.4	0.0129979	48.9522	100.434	117.966	91.603	92.6812	N	N	88.397	orthogonal	87.3188	orthogonal	17.5321	1	085m	WT
1037	403	9	2	2.2.2.1.2.1.2.1.1	95.2292	39.8381	125018	0.0122384	68.8132	84.351	115.322	95.2957	84.3766	N	N	84.7043	orthogonal	84.3766	orthogonal	30.9706	1	085m	WT
1038	403	9	3	2.2.2.1.2.1.2.1.2	99.3355	46.9061	155858	0.00332086	29.737	108.925	118.257	145.906	140.727	N	N	34.0939	oblique	39.273	oblique	9.33195	1	085m	WT
1039	858	12	1	1.1.1.1.1.1.1.1.2.2.2.1	59.678	48.8338	138415	0	69.4401					N	Y						1	085m	WT
1040	858	12	1	1.1.1.1.1.1.1.1.2.2.2.2	58.498	54.6167	135298	0	77.6668					N	Y						1	085m	WT
1041	676	11	2	1.1.1.2.1.2.2.1.1.2.1	81.8916	48.1912	121436	0.00828265	38.3133	118.073	122.733	36.7082	65.6459	N	N	36.7082	oblique	65.6459	orthogonal	4.65957	1	085m	WT
1042	676	11	3	1.1.1.2.1.2.2.1.1.2.2	92.3164	44.3359	126809	0.00930832	46.2365	96.1345	96.934	73.2149	109.118	N	N	73.2149	orthogonal	70.8818	orthogonal	0.799575	1	085m	WT
1043	915	11	1	2.2.2.1.2.1.2.2.2.1.1	76.9583	44.9785	191904	0	82.9208					N	Y						1	085m	WT
1044	915	11	2	2.2.2.1.2.1.2.2.2.1.2	21.9427	55.2593	28220.2	0	44.3723	100.929	119.496	30.2855	46.9678	N	N	30.2855	oblique	46.9678	oblique	18.5672	1	085m	WT
1045	1004	13	1	1.1.1.2.1.1.1.1.2.1.1.2.1	109.507	40.4806	228481	0.00616146	75.3169					N	Y						1	085m	WT
1046	1004	13	1	1.1.1.2.1.1.1.1.2.1.1.2.2	102.784	46.2636	341693	0.010504	16.3788					N	Y						1	085m	WT
1047	673	11	2	1.1.1.2.1.1.2.1.1.1.1	63.0558	48.1912	84528	0.0149393	39.4732	128.021	118.995	92.5579	83.6211	N	N	87.4421	orthogonal	83.6211	orthogonal	-9.02662	1	085m	WT
1048	673	11	2	1.1.1.2.1.1.2.1.1.1.2	52.2503	49.4763	69108	0	44.8692	99.9093	113.104	83.2782	88.2798	N	N	83.2782	orthogonal	88.2798	orthogonal	13.1945	1	085m	WT
1049	996	13	1	1.1.1.2.1.1.2.2.2.1.2.2.1	66.1124	40.4806	139377	0	50.5861					N	Y						1	085m	WT
1050	996	13	1	1.1.1.2.1.1.2.2.2.1.2.2.2	79.2541	51.404	164712	0	53.2638					N	Y						1	085m	WT
1051	819	11	3	1.1.1.2.1.2.1.2.1.1.1	104.144	45.621	161164	0.00961886	71.7237	92.9006	113.983	29.1265	48.3445	N	N	29.1265	planar	48.3445	oblique	21.0827	1	085m	WT
1052	819	11	3	1.1.1.2.1.2.1.2.1.1.2	103.307	47.5487	167133	0.0139214	62.9709	132.454	131.131	114.123	121.867	N	N	65.8772	orthogonal	58.1333	oblique	-1.323	1	085m	WT
1053	975	11	1	2.2.2.1.2.2.1.1.1.1.1	88.9846	52.0465	278720	0	53.2953					N	Y						1	085m	WT
1054	975	11	1	2.2.2.1.2.2.1.1.1.1.2	64.8955	0	231764	0	48.1003					N	Y						1	085m	WT
1055	953	11	1	2.2.2.1.2.2.2.1.1.1.1	85.0695	0	249505	0	55.0998					N	Y						1	085m	WT
1056	953	11	1	2.2.2.1.2.2.2.1.1.1.2	75.4338	0	270198	0	36.4689					N	Y						1	085m	WT
1057	954	11	1	2.2.2.1.2.2.2.1.1.2.1	53.0104	0	203875	0	50.1398					N	Y						1	085m	WT
1058	954	11	1	2.2.2.1.2.2.2.1.1.2.2	92.6586	52.6891	285717	0.0035841	72.8388					N	Y						1	085m	WT
1059	993	12	1	1.1.1.2.1.1.1.2.1.2.1.1	89.1108	44.3359	225530	0.00722316	44.0236					N	Y						1	085m	WT
1060	993	12	1	1.1.1.2.1.1.1.2.1.2.1.2	83.3564	44.9785	178507	0	34.9181					N	Y						1	085m	WT
1061	1010	12	1	1.1.1.2.1.1.1.2.2.2.2.1	65.492	51.404	103430	0	44.0439					N	Y						1	085m	WT
1062	1010	12	1	1.1.1.2.1.1.1.2.2.2.2.2	71.6835	51.404	154001	0	79.414					N	Y						1	085m	WT
1063	729	12	3	1.1.1.2.1.2.1.1.1.2.1.1	53.1506	46.9061	65659.3	0.0128782	48.4455	121.992	113.298	140.745	119.954	N	N	39.2546	oblique	60.0462	orthogonal	-8.69454	1	085m	WT
1064	729	12	2	1.1.1.2.1.2.1.1.1.2.1.2	77.9357	44.3359	107840	0.00604703	49.6007	92.5043	104.86	77.624	76.2381	N	N	77.624	orthogonal	76.2381	orthogonal	12.3558	1	085m	WT
1065	892	12	1	1.1.1.2.1.1.2.2.1.1.2.1	91.6087	43.0508	183050	0.00848435	59.1087					N	Y						1	085m	WT
1066	892	12	2	1.1.1.2.1.1.2.2.1.1.2.2	24.3027	55.9018	29513.5	0	69.2731	91.1309	99.056	78.2243	90.8342	N	N	78.2243	orthogonal	89.1658	orthogonal	7.92516	1	085m	WT
1067	961	13	1	1.1.1.2.1.1.2.2.2.2.1.1.1	63.6605	52.0465	151348	0	44.7223					N	Y						1	085m	WT
1068	961	13	1	1.1.1.2.1.1.2.2.2.2.1.1.2	70.2798	0	140173	0	51.4677					N	Y						1	085m	WT
1069	1022	11	1	2.2.2.1.2.1.1.1.2.2.1	97.0294	56.5444	408513	0	78.9649					N	Y						1	085m	WT
1070	1022	11	1	2.2.2.1.2.1.1.1.2.2.2	92.3152	50.1189	381686	0	29.6333					N	Y						1	085m	WT
1071	979	13	1	1.1.1.2.1.1.1.1.2.1.2.1.1	70.7187	0	131551	0	42.3693					N	Y						1	085m	WT
1072	979	13	1	1.1.1.2.1.1.1.1.2.1.2.1.2	81.7551	46.2636	163319	0	41.2872					N	Y						1	085m	WT
1073	1017	14	1	1.1.1.2.1.1.2.2.2.1.1.2.1.1	59.7626	59.7571	159771	0	82.5422					N	Y						1	085m	WT
1074	1017	14	1	1.1.1.2.1.1.2.2.2.1.1.2.1.2	84.5548	54.6167	189384	0.00994357	16.9707					N	Y						1	085m	WT
1075	792	11	2	1.1.1.2.1.2.2.1.2.2.1	94.63	47.5487	145909	0.00962744	52.3026	109.479	123.856	80.4757	87.1293	N	N	80.4757	orthogonal	87.1293	orthogonal	14.3769	1	085m	WT
1076	792	11	2	1.1.1.2.1.2.2.1.2.2.2	81.2498	44.9785	106381	0.0101475	33.2794	127.055	114.518	53.4417	76.3289	N	N	53.4417	oblique	76.3289	orthogonal	-12.537	1	085m	WT
1077	907	12	1	1.1.1.2.1.2.2.2.2.2.1.1	102.901	44.3359	292482	0.00282655	44.0612					N	Y						1	085m	WT
1078	907	12	1	1.1.1.2.1.2.2.2.2.2.1.2	93.2732	0	314136	0.00718119	30.2784					N	Y						1	085m	WT
1079	916	11	1	2.2.2.1.2.1.2.2.2.2.1	69.6728	46.2636	192634	0	71.8909					N	Y						1	085m	WT
1080	916	11	1	2.2.2.1.2.1.2.2.2.2.2	64.849	66.8252	195618	0	68.1791					N	Y						1	085m	WT
1081	911	12	1	1.1.1.2.1.1.2.1.2.2.1.1	85.9094	11.5659	170714	0	62.087					N	Y						1	085m	WT
1082	911	12	1	1.1.1.2.1.1.2.1.2.2.1.2	64.007	0	151215	0	31.8388					N	Y						1	085m	WT
1083	897	12	2	1.1.1.2.1.2.2.2.1.2.1.1	47.3658	56.5444	79222.2	0.0130232	70.3547	107.804	122.238	112.056	99.6389	N	N	67.944	orthogonal	80.3611	orthogonal	14.4338	1	085m	WT
1084	897	12	1	1.1.1.2.1.2.2.2.1.2.1.2	91.5738	44.3359	286646	0.0102137	46.9685					N	Y						1	085m	WT
1085	951	10	1	2.2.2.1.2.1.1.2.1.1	73.6147	51.404	207589	0	58.3027					N	Y						1	085m	WT
1086	951	10	2	2.2.2.1.2.1.1.2.1.2	25.7822	62.3273	35648.3	0	81.7317	70.5121	108.665	99.2493	101.265	N	N	80.7507	orthogonal	78.735	orthogonal	38.1527	1	085m	WT
1087	960	12	1	1.1.1.2.1.1.1.2.2.1.2.1	95.556	50.7614	236174	0	72.3612					N	Y						1	085m	WT
1088	960	12	1	1.1.1.2.1.1.1.2.2.1.2.2	83.8502	0	173466	0	52.9756					N	Y						1	085m	WT
1089	912	12	1	1.1.1.2.1.1.2.1.2.2.2.1	83.5308	41.1232	219793	0	44.2377					N	Y						1	085m	WT
1090	912	12	1	1.1.1.2.1.1.2.1.2.2.2.2	70.5283	0	163352	0	80.0697					N	Y						1	085m	WT
1091	869	12	1	1.1.1.2.1.2.1.1.2.1.1.1	87.6826	0	267578	0	69.4699					N	Y						1	085m	WT
1092	869	12	1	1.1.1.2.1.2.1.1.2.1.1.2	77.9205	44.3359	201587	0	53.1411					N	Y						1	085m	WT
1093	1044	12	1	2.2.2.1.2.1.2.2.2.1.2.1	39.9171	47.5487	73054.2	0	75.548					N	Y						1	085m	WT
1094	1044	12	1	2.2.2.1.2.1.2.2.2.1.2.2	63.3538	0	110924	0	25.9494					N	Y						1	085m	WT
1095	959	12	1	1.1.1.2.1.1.1.2.2.1.1.1	85.3394	43.0508	147833	0	88.7561					N	Y						1	085m	WT
1096	959	12	1	1.1.1.2.1.1.1.2.2.1.1.2	78.5085	24.4169	174892	0	39.8798					N	Y						1	085m	WT
1097	962	13	1	1.1.1.2.1.1.2.2.2.2.1.2.1	76.9188	0	224203	0	57.8939					N	Y						1	085m	WT
1098	962	13	1	1.1.1.2.1.1.2.2.2.2.1.2.2	62.2627	41.7657	126013	0	74.3724					N	Y						1	085m	WT
1099	893	13	2	1.1.1.2.1.2.1.1.1.2.2.1.1	40.131	63.6124	70268.7	0	64.3032	98.407	108.973	127.713	104.365	N	N	52.2866	oblique	75.6353	orthogonal	10.5664	1	085m	WT
1100	893	13	2	1.1.1.2.1.2.1.1.1.2.2.1.2	15.4999	73.8932	13828.2	0	81.1624	87.8796	97.9136	31.4268	47.1851	N	N	31.4268	oblique	47.1851	oblique	10.034	1	085m	WT
1101	980	13	1	1.1.1.2.1.1.1.1.2.1.2.2.1	76.9596	45.621	145047	0.00312248	61.1316					N	Y						1	085m	WT
1102	980	13	1	1.1.1.2.1.1.1.1.2.1.2.2.2	87.6819	42.4083	161263	0.00255427	51.9404					N	Y						1	085m	WT
1103	982	12	2	1.1.1.2.1.1.2.1.1.2.2.1	73.9502	50.7614	110825	0.00583713	53.2935	131.174	136.945	128.58	127.726	N	N	51.4204	oblique	52.2745	oblique	5.77117	1	085m	WT
1104	982	12	2	1.1.1.2.1.1.2.1.1.2.2.2	52.0019	52.6891	75773.4	0.0169364	20.9508	107.774	124.288	124.697	119.604	N	N	55.3035	oblique	60.3963	orthogonal	16.514	1	085m	WT
1105	1034	12	2	1.1.1.2.1.2.1.1.1.1.2.1	54.656	59.1146	108504	0.0185268	52.801	120.175	122.382	169.984	152.45	N	N	10.0156	planar	27.5501	planar	2.20752	1	085m	WT
1106	1034	12	1	1.1.1.2.1.2.1.1.1.1.2.2	133.733	44.3359	339969	0.0106607	59.3677					N	Y						1	085m	WT
1107	1020	13	1	1.1.1.2.1.2.1.1.2.2.1.2.1	66.3735	45.621	132048	0	64.4222					N	Y						1	085m	WT
1108	1020	13	1	1.1.1.2.1.2.1.1.2.2.1.2.2	75.5867	0	161363	0	44.8649					N	Y						1	085m	WT
1109	938	12	1	1.1.1.2.1.2.1.2.2.1.2.1	87.4521	0	274675	0	38.6202					N	Y						1	085m	WT
1110	938	12	1	1.1.1.2.1.2.1.2.2.1.2.2	100.175	46.9061	296627	0.00756211	86.4039					N	Y						1	085m	WT
1111	928	12	2	1.1.1.2.1.2.2.2.1.1.2.1	97.7253	47.5487	154399	0.00824756	65.8555	120.293	126.334	105.961	97.6781	N	N	74.0389	orthogonal	82.3219	orthogonal	6.04101	1	085m	WT
1112	928	12	3	1.1.1.2.1.2.2.2.1.1.2.2	55.8885	49.4763	80183.9	0.0123873	37.9414	110.989	107.265	108.115	97.8403	N	N	71.8853	orthogonal	82.1597	orthogonal	-3.7245	1	085m	WT
1113	1009	12	1	1.1.1.2.1.1.1.2.2.2.1.1	57.8343	26.3446	104988	0	42.3197					N	Y						1	085m	WT
1114	1009	12	1	1.1.1.2.1.1.1.2.2.2.1.2	63.2847	0	102004	0	78.548					N	Y						1	085m	WT
1115	870	12	1	1.1.1.2.1.2.1.1.2.1.2.1	89.376	47.5487	202847	0.0126958	40.3349					N	Y						1	085m	WT
1116	870	12	1	1.1.1.2.1.2.1.1.2.1.2.2	80.5903	0	200294	0	61.4776					N	Y						1	085m	WT
1117	937	12	1	1.1.1.2.1.2.1.2.2.1.1.1	109.077	48.1912	242773	0.0162653	59.0539					N	Y						1	085m	WT
1118	937	12	1	1.1.1.2.1.2.1.2.2.1.1.2	93.3895	44.9785	186565	0.00762639	73.002					N	Y						1	085m	WT
1119	952	10	2	2.2.2.1.2.1.1.2.2.1	60.8064	49.4763	88341.6	0.0100598	62.0284	114.844	128.058	96.2679	102.561	N	N	83.7321	orthogonal	77.4388	orthogonal	13.2134	1	085m	WT
1120	952	10	1	2.2.2.1.2.1.1.2.2.2	100.803	45.621	344844	0.00795417	38.5933					N	Y						1	085m	WT
1121	985	12	1	1.1.1.2.1.1.1.1.1.2.1.1	61.4565	48.1912	121337	0	52.7803					N	Y						1	085m	WT
1122	985	12	1	1.1.1.2.1.1.1.1.1.2.1.2	61.2917	49.4763	102137	0	62.2859					N	Y						1	085m	WT
1123	1066	13	1	1.1.1.2.1.1.2.2.1.1.2.2.1	60.4397	39.1955	99782.2	0	40.5341					N	Y						1	085m	WT
1124	1066	13	1	1.1.1.2.1.1.2.2.1.1.2.2.2	57.2265	41.1232	97195.6	0	63.3288					N	Y						1	085m	WT
1125	1033	12	1	1.1.1.2.1.2.1.1.1.1.1.1	64.3207	50.1189	140935	0.0150323	59.7362					N	Y						1	085m	WT
1126	1033	12	2	1.1.1.2.1.2.1.1.1.1.1.2	50.0629	55.9018	89701.2	0.0153813	26.7179	78.9548	106.024	120.937	118.206	N	N	59.063	oblique	61.7941	orthogonal	27.069	1	085m	WT
1127	894	13	2	1.1.1.2.1.2.1.1.1.2.2.2.1	42.653	55.2593	60784.6	0.0239112	58.2172	106.392	110.897	58.3627	68.169	N	N	58.3627	oblique	68.169	orthogonal	4.50536	1	085m	WT
1128	894	13	2	1.1.1.2.1.2.1.1.1.2.2.2.2	22.9436	61.0422	21024.2	0	44.0011	126.76	123.69	39.7804	69.9349	N	N	39.7804	oblique	69.9349	orthogonal	-3.06998	1	085m	WT
1129	908	12	2	1.1.1.2.1.2.2.2.2.2.2.1	40.9179	61.0422	75773.4	0	60.8682	83.1784	103.099	79.9195	80.303	N	N	79.9195	orthogonal	80.303	orthogonal	19.9206	1	085m	WT
1130	908	12	2	1.1.1.2.1.2.2.2.2.2.2.2	46.3757	59.7571	85489.7	0.0250619	27.2607	100.41	124.666	109.313	114.035	N	N	70.687	orthogonal	65.9652	orthogonal	24.2567	1	085m	WT
1131	957	11	1	2.2.2.1.2.2.2.2.2.1.1	84.4349	50.7614	247482	0	60.9737					N	Y						1	085m	WT
1132	957	11	1	2.2.2.1.2.2.2.2.2.1.2	79.671	0	293643	0	47.9048					N	Y						1	085m	WT
1133	1026	13	1	1.1.1.2.1.1.2.2.2.2.2.2.1	78.7806	25.702	183514	0	60.2395					N	Y						1	085m	WT
1134	1026	13	1	1.1.1.2.1.1.2.2.2.2.2.2.2	73.3855	48.1912	144583	0	83.4598					N	Y						1	085m	WT
1135	1100	14	1	1.1.1.2.1.2.1.1.1.2.2.1.2.1	60.0639	55.9018	100346	0	65.1298					N	Y						1	085m	WT
1136	1100	14	1	1.1.1.2.1.2.1.1.1.2.2.1.2.2	82.6276	0	237700	0	28.3045					N	Y						1	085m	WT
1137	1000	13	2	1.1.1.2.1.2.2.2.1.2.2.2.1	35.7167	62.3273	72590	0	37.0597	91.6401	123.286	90.7859	77.8806	N	N	89.2141	orthogonal	77.8806	orthogonal	31.6461	1	085m	WT
1138	1000	13	2	1.1.1.2.1.2.2.2.1.2.2.2.2	67.1529	52.0465	105088	0.0215301	89.543	149.611	143.376	129.986	135.972	N	N	50.0144	oblique	44.0277	oblique	-6.235	1	085m	WT
1139	1086	11	1	2.2.2.1.2.1.1.2.1.2.1	63.1115	42.4083	105585	0	36.7276					N	Y						1	085m	WT
1140	1086	11	1	2.2.2.1.2.1.1.2.1.2.2	56.5067	55.9018	105353	0.0234862	48.4368					N	Y						1	085m	WT
1141	986	12	1	1.1.1.2.1.1.1.1.1.2.2.1	70.1489	37.2679	149491	0	36.4796					N	Y						1	085m	WT
1142	986	12	1	1.1.1.2.1.1.1.1.1.2.2.2	65.5256	39.1955	148131	0	67.5934					N	Y						1	085m	WT
1143	1003	13	1	1.1.1.2.1.1.1.1.2.1.1.1.1	91.4575	48.1912	191606	0.00797926	50.6156					N	Y						1	085m	WT
1144	1003	13	1	1.1.1.2.1.1.1.1.2.1.1.1.2	84.4176	39.1955	144152	0	43.574					N	Y						1	085m	WT
1145	967	12	2	1.1.1.2.1.1.1.1.2.2.1.1	20.7626	55.2593	19200.4	0	45.8867	84.4005	137.497	60.8179	90	N	N	60.8179	orthogonal	90	orthogonal	53.0964	1	085m	WT
1146	967	12	1	1.1.1.2.1.1.1.1.2.2.1.2	88.4628	43.6934	175887	0.0105386	60.1545					N	Y						1	085m	WT
1147	968	12	2	1.1.1.2.1.1.1.1.2.2.2.1	14.7679	84.174	12236.5	0	36.9021	97.3886	114.045	58.6944	76.6058	N	N	58.6944	oblique	76.6058	orthogonal	16.6565	1	085m	WT
1148	968	12	1	1.1.1.2.1.1.1.1.2.2.2.2	99.5026	50.7614	245658	0.00800942	63.6987					N	Y						1	085m	WT
1149	1048	12	1	1.1.1.2.1.1.2.1.1.1.2.1	97.0325	45.621	220390	0.00835551	53.7205					N	Y						1	085m	WT
1150	1048	12	1	1.1.1.2.1.1.2.1.1.1.2.2	100.813	43.0508	208717	0.00326558	47.0925					N	Y						1	085m	WT
1151	1011	12	1	1.1.1.2.1.1.2.1.2.1.1.1	81.4188	43.6934	199962	0.00209527	55.2101					N	Y						1	085m	WT
1152	1011	12	1	1.1.1.2.1.1.2.1.2.1.1.2	82.4612	43.6934	186366	0.00513828	75.5575					N	Y						1	085m	WT
1153	1019	13	1	1.1.1.2.1.2.1.1.2.2.1.1.1	55.9848	0	101274	0	58.7737					N	Y						1	085m	WT
1154	1019	13	1	1.1.1.2.1.2.1.1.2.2.1.1.2	75.6613	0	162059	0	76.8054					N	Y						1	085m	WT
1155	1028	11	1	2.2.2.1.1.1.2.2.1.2.1	41.9045	52.0465	106945	0	70.0938					N	Y						1	085m	WT
1156	1028	11	1	2.2.2.1.1.1.2.2.1.2.2	48.259	37.2679	132446	0	50.1147					N	Y						1	085m	WT
1157	778	11	1	2.2.2.1.2.1.2.2.1.2.1	66.0671	33.4126	188356	0	53.8925					N	Y						1	085m	WT
1158	778	11	1	2.2.2.1.2.1.2.2.1.2.2	102.202	41.1232	211701	0.00791327	68.5304					N	Y						1	085m	WT
1159	992	12	1	1.1.1.2.1.1.1.1.1.1.2.1	54.7904	40.4806	90795.5	0	96.4924					N	Y						1	085m	WT
1160	992	12	1	1.1.1.2.1.1.1.1.1.1.2.2	68.5081	0	138647	0	55.6104					N	Y						1	085m	WT
1161	1025	13	1	1.1.1.2.1.1.2.2.2.2.2.1.1	77.4185	12.851	231698	0	51.081					N	Y						1	085m	WT
1162	1025	13	1	1.1.1.2.1.1.2.2.2.2.2.1.2	71.0245	48.1912	145711	0	66.9312					N	Y						1	085m	WT
1163	1036	13	1	1.1.1.2.1.2.1.1.2.2.2.2.1	63.7738	49.4763	122332	0	75.89					N	Y						1	085m	WT
1164	1036	13	1	1.1.1.2.1.2.1.1.2.2.2.2.2	74.67	48.8338	173234	0	27.686					N	Y						1	085m	WT
1165	864	12	1	1.1.1.2.1.2.2.1.1.1.2.1	125.949	49.4763	443233	0.0121693	43.7775					N	Y						1	085m	WT
1166	864	12	3	1.1.1.2.1.2.2.1.1.1.2.2	70.0509	48.8338	103529	0.0122242	68.8614	112.525	104.858	82.8761	78.3868	N	N	82.8761	orthogonal	78.3868	orthogonal	-7.66648	1	085m	WT
1167	1063	13	1	1.1.1.2.1.2.1.1.1.2.1.1.1	99.3988	44.9785	226060	0.00800501	95.2535					N	Y						1	085m	WT
1168	1063	13	2	1.1.1.2.1.2.1.1.1.2.1.1.2	37.6152	52.0465	62343.1	0	26.8348	87.6586	124.893	70.3492	71.7353	N	N	70.3492	orthogonal	71.7353	orthogonal	37.2341	1	085m	WT
1169	877	10	1	2.2.2.1.2.1.1.1.1.1	168.533	0	411763	0	49.035					N	Y						1	085m	WT
1170	877	10	1	2.2.2.1.2.1.1.1.1.2	114.989	61.6848	402047	0.0132643	67.7003					N	Y						1	085m	WT
1171	1147	13	1	1.1.1.2.1.1.1.1.2.2.2.1.1	57.2509	43.0508	134038	0	35.2387					N	Y						1	085m	WT
1172	1147	13	1	1.1.1.2.1.1.1.1.2.2.2.1.2	54.5367	35.3402	90828.6	0	64.035					N	Y						1	085m	WT
1173	1047	12	1	1.1.1.2.1.1.2.1.1.1.1.1	63.4112	44.9785	165873	0	50.6505					N	Y						1	085m	WT
1174	1047	12	1	1.1.1.2.1.1.2.1.1.1.1.2	96.0857	43.6934	207092	0.00871896	79.1477					N	Y						1	085m	WT
1175	1023	13	1	1.1.1.2.1.1.2.2.1.1.1.1.1	55.8441	50.1189	120077	0	13.4478					N	Y						1	085m	WT
1176	1023	13	1	1.1.1.2.1.1.2.2.1.1.1.1.2	64.4787	44.3359	104756	0	82.5128					N	Y						1	085m	WT
1177	1128	14	1	1.1.1.2.1.2.1.1.1.2.2.2.2.1	81.9251	0	142096	0	45.5618					N	Y						1	085m	WT
1178	1128	14	1	1.1.1.2.1.2.1.1.1.2.2.2.2.2	80.9728	5.1404	211536	0	82.3267					N	Y						1	085m	WT
1179	969	12	3	1.1.1.2.1.2.2.1.2.1.1.1	75.3308	48.8338	116164	0.0108494	62.4623	111.052	123.021	54.1214	78.3961	N	N	54.1214	oblique	78.3961	orthogonal	11.9688	1	085m	WT
1180	969	12	2	1.1.1.2.1.2.2.1.2.1.1.2	72.7359	50.1189	120806	0.0102444	24.1998	123.68	136.717	66.9722	71.0628	N	N	66.9722	orthogonal	71.0628	orthogonal	13.0367	1	085m	WT
1181	1145	13	1	1.1.1.2.1.1.1.1.2.2.1.1.1	86.9159	0	172140	0.0161463	15.7876					N	Y						1	085m	WT
1182	1145	13	1	1.1.1.2.1.1.1.1.2.2.1.1.2	78.607	39.1955	126179	0	82.0655					N	Y						1	085m	WT
1183	1099	14	1	1.1.1.2.1.2.1.1.1.2.2.1.1.1	68.3785	34.6977	106613	0	49.0306					N	Y						1	085m	WT
1184	1099	14	1	1.1.1.2.1.2.1.1.1.2.2.1.1.2	51.3901	49.4763	71197.2	0	52.2095					N	Y						1	085m	WT
1185	997	12	1	1.1.1.2.1.2.1.2.2.2.1.1	90.7143	46.2636	274907	0	37.214					N	Y						1	085m	WT
1186	997	12	2	1.1.1.2.1.2.1.2.2.2.1.2	60.0013	53.3316	86749.8	0.0136141	69.3303	117.808	143.281	72.1553	79.65	N	N	72.1553	orthogonal	79.65	orthogonal	25.4732	1	085m	WT
1187	943	12	1	1.1.1.2.1.2.2.2.2.1.1.1	86.1961	53.3316	358241	0	44.2438					N	Y						1	085m	WT
1188	943	12	1	1.1.1.2.1.2.2.2.2.1.1.2	102.8	51.404	365072	0.0115703	49.9973					N	Y						1	085m	WT
1189	944	12	2	1.1.1.2.1.2.2.2.2.1.2.1	48.1767	64.255	80581.8	0.0161999	50.376	146.469	152.452	96.3759	93.5386	N	N	83.6241	orthogonal	86.4614	orthogonal	5.98231	1	085m	WT
1190	944	12	2	1.1.1.2.1.2.2.2.2.1.2.2	23.7765	71.9656	31967.4	0	48.596	87.3825	119.614	135.652	113.455	N	N	44.3476	oblique	66.5447	orthogonal	32.2313	1	085m	WT
1191	863	12	2	1.1.1.2.1.2.2.1.1.1.1.1	65.871	53.3316	117656	0.0120596	39.5825	106.695	123.806	107.654	69.5921	N	N	72.3461	orthogonal	69.5921	orthogonal	17.1113	1	085m	WT
1192	863	12	1	1.1.1.2.1.2.2.1.1.1.1.2	139.893	52.0465	412128	0.0118705	66.5698					N	Y						1	085m	WT
1193	927	12	2	1.1.1.2.1.2.2.2.1.1.1.1	62.1077	51.404	100280	0.0114141	58.131	106.305	128.44	95.9389	103.514	N	N	84.0611	orthogonal	76.4859	orthogonal	22.1351	1	085m	WT
1194	927	12	2	1.1.1.2.1.2.2.2.1.1.1.2	51.7982	50.1189	78824.3	0.00777374	54.7136	99.4918	133.474	78.8214	84.2114	N	N	78.8214	orthogonal	84.2114	orthogonal	33.982	1	085m	WT
1195	1083	13	1	1.1.1.2.1.2.2.2.1.2.1.1.1	78.7771	48.8338	158113	0	59.9328					N	Y						1	085m	WT
1196	1083	13	1	1.1.1.2.1.2.2.2.1.2.1.1.2	69.6806	0	167298	0	48.8716					N	Y						1	085m	WT
1197	1104	13	1	1.1.1.2.1.1.2.1.1.2.2.2.1	81.657	50.7614	257862	0	50.2914					N	Y						1	085m	WT
1198	1104	13	1	1.1.1.2.1.1.2.1.1.2.2.2.2	68.7017	23.1318	134568	0	59.9244					N	Y						1	085m	WT
1199	1112	13	1	1.1.1.2.1.2.2.2.1.1.2.2.1	97.7907	48.1912	251694	0.0084122	35.7185					N	Y						1	085m	WT
1200	1112	13	2	1.1.1.2.1.2.2.2.1.1.2.2.2	58.9831	53.3316	100744	0.0139534	81.1019	104.061	136.246	89.4967	93.8496	N	N	89.4967	orthogonal	86.1504	orthogonal	32.1853	1	085m	WT
1201	981	12	2	1.1.1.2.1.1.2.1.1.2.1.1	27.9622	62.9699	41119.9	0	50.5016	89.3047	100.883	143.04	120.754	N	N	36.9596	oblique	59.2456	oblique	11.5779	1	085m	WT
1202	981	12	1	1.1.1.2.1.1.2.1.1.2.1.2	116.026	54.6167	297357	0.0110003	37.9101					N	Y						1	085m	WT
1203	1129	13	1	1.1.1.2.1.2.2.2.2.2.2.1.1	81.822	0	216079	0	39.5015					N	Y						1	085m	WT
1204	1129	13	1	1.1.1.2.1.2.2.2.2.2.2.1.2	69.3298	59.7571	135696	0	45.0033					N	Y						1	085m	WT
1205	1105	13	1	1.1.1.2.1.2.1.1.1.1.2.1.1	64.2866	53.3316	177976	0	51.1147					N	Y						1	085m	WT
1206	1105	13	1	1.1.1.2.1.2.1.1.1.1.2.1.2	41.1282	73.8932	121436	0	69.8219					N	Y						1	085m	WT
1207	1064	13	1	1.1.1.2.1.2.1.1.1.2.1.2.1	71.6498	48.1912	147766	0	49.6493					N	Y						1	085m	WT
1208	1064	13	1	1.1.1.2.1.2.1.1.1.2.1.2.2	80.7751	48.1912	188124	0	43.1896					N	Y						1	085m	WT
1209	1127	14	1	1.1.1.2.1.2.1.1.1.2.2.2.1.1	66.9087	0	101208	0	49.0186					N	Y						1	085m	WT
1210	1127	14	1	1.1.1.2.1.2.1.1.1.2.2.2.1.2	69.8629	38.553	98190.4	0	60.0077					N	Y						1	085m	WT
1211	1041	12	1	1.1.1.2.1.2.2.1.1.2.1.1	65.5223	52.6891	124918	0	82.6983					N	Y						1	085m	WT
1212	1041	12	1	1.1.1.2.1.2.2.1.1.2.1.2	83.2487	46.2636	179469	0	36.2922					N	Y						1	085m	WT
1213	1137	14	1	1.1.1.2.1.2.2.2.1.2.2.2.1.1	65.3209	42.4083	136094	0	60.0322					N	Y						1	085m	WT
1214	1137	14	1	1.1.1.2.1.2.2.2.1.2.2.2.1.2	76.2285	21.8467	206396	0	33.7415					N	Y						1	085m	WT
1215	1038	10	2	2.2.2.1.2.1.2.1.2.1	16.731	74.5358	20261.5	0	45.4332	97.5036	119.056	94.4214	88.0853	N	N	85.5786	orthogonal	88.0853	orthogonal	21.5523	1	085m	WT
1216	1038	10	1	2.2.2.1.2.1.2.1.2.2	79.9296	32.1275	221351	0	75.7121					N	Y						1	085m	WT
1217	998	12	2	1.1.1.2.1.2.1.2.2.2.2.1	51.4214	51.404	70865.6	0.00937585	74.0493	110.033	114.214	70.0891	65.2947	N	N	70.0891	orthogonal	65.2947	orthogonal	4.18145	1	085m	WT
1218	998	12	2	1.1.1.2.1.2.1.2.2.2.2.2	49.6849	55.9018	93647.3	0.0169169	26.5795	106.368	127.541	105.583	105.495	N	N	74.4173	orthogonal	74.5054	orthogonal	21.1729	1	085m	WT
1219	1190	13	1	1.1.1.2.1.2.2.2.2.1.2.2.1	73.5437	43.6934	169255	0	58.2857					N	Y						1	085m	WT
1220	1190	13	1	1.1.1.2.1.2.2.2.2.1.2.2.2	67.7416	50.1189	117557	0	29.4339					N	Y						1	085m	WT
1221	1130	13	1	1.1.1.2.1.2.2.2.2.2.2.2.1	70.4875	57.8295	155891	0	79.1077					N	Y						1	085m	WT
1222	1130	13	1	1.1.1.2.1.2.2.2.2.2.2.2.2	83.8103	57.1869	200725	0.00983768	40.0108					N	Y						1	085m	WT
1223	1119	11	1	2.2.2.1.2.1.1.2.2.1.1	59.7987	48.8338	144683	0	76.7438					N	Y						1	085m	WT
1224	1119	11	1	2.2.2.1.2.1.1.2.2.1.2	71.4022	54.6167	205865	0	38.9355					N	Y						1	085m	WT
1225	1168	14	1	1.1.1.2.1.2.1.1.1.2.1.1.2.1	88.7812	37.2679	145014	0.0173226	46.2449					N	Y						1	085m	WT
1226	1168	14	1	1.1.1.2.1.2.1.1.1.2.1.1.2.2	73.6511	0	158710	0	51.1787					N	Y						1	085m	WT
1227	1076	12	1	1.1.1.2.1.2.2.1.2.2.2.1	98.3722	46.9061	268871	0.0127116	78.5788					N	Y						1	085m	WT
1228	1076	12	1	1.1.1.2.1.2.2.1.2.2.2.2	84.125	0	253451	0	48.485					N	Y						1	085m	WT
1229	1037	10	1	2.2.2.1.2.1.2.1.1.1	63.1962	42.4083	247118	0	21.8409					N	Y						1	085m	WT
1230	1037	10	1	2.2.2.1.2.1.2.1.1.2	86.825	41.7657	222015	0	63.137					N	Y						1	085m	WT
1231	1126	13	1	1.1.1.2.1.2.1.1.1.1.1.2.1	102.04	47.5487	296130	0.00734588	34.0785					N	Y						1	085m	WT
1232	1126	13	1	1.1.1.2.1.2.1.1.1.1.1.2.2	92.0721	43.6934	194789	0.00996157	46.3285					N	Y						1	085m	WT
1233	1051	12	2	1.1.1.2.1.2.1.2.1.1.1.1	20.2628	66.8252	17641.8	0	38.746	98.8161	99.5891	106.477	94.7857	N	N	73.5225	orthogonal	85.2143	orthogonal	0.772985	1	085m	WT
1234	1051	12	1	1.1.1.2.1.2.1.2.1.1.1.2	98.4724	48.8338	229940	0.00785658	55.3144					N	Y						1	085m	WT
1235	1103	13	1	1.1.1.2.1.1.2.1.1.2.2.1.1	55.7172	0	113179	0	80.4677					N	Y						1	085m	WT
1236	1103	13	1	1.1.1.2.1.1.2.1.1.2.2.1.2	57.8806	55.9018	149789	0	53.2778					N	Y						1	085m	WT
1237	1052	12	2	1.1.1.2.1.2.1.2.1.1.2.1	6.4255	71.9656	2818.71	0	44.2563	94.4417	99.5774	22.2252	49.0474	N	N	22.2252	planar	49.0474	oblique	5.13577	1	085m	WT
1238	1052	12	1	1.1.1.2.1.2.1.2.1.1.2.2	102.828	48.8338	247781	0.00684317	90.5695					N	Y						1	085m	WT
1239	1075	12	1	1.1.1.2.1.2.2.1.2.2.1.1	83.563	0	259420	0	40.6218					N	Y						1	085m	WT
1240	1075	12	1	1.1.1.2.1.2.2.1.2.2.1.2	84.5475	0	239358	0	68.8622					N	Y						1	085m	WT
1241	1215	11	1	2.2.2.1.2.1.2.1.2.1.1	79.6493	53.9742	238031	0	50.5545					N	Y						1	085m	WT
1242	1215	11	1	2.2.2.1.2.1.2.1.2.1.2	69.5313	52.0465	211104	0	54.0633					N	Y						1	085m	WT
1243	1042	12	2	1.1.1.2.1.2.2.1.1.2.2.1	14.7679	66.8252	7262.31	0	39.3359	110.96	125.792	77.9648	62.5988	N	N	77.9648	orthogonal	62.5988	orthogonal	14.8317	1	085m	WT
1244	1042	12	1	1.1.1.2.1.2.2.1.1.2.2.2	63.0719	47.5487	142693	0	64.747					N	Y						1	085m	WT
1245	1138	14	1	1.1.1.2.1.2.2.2.1.2.2.2.2.1	43.2696	50.7614	94741.7	0	44.5224					N	Y						1	085m	WT
1246	1138	14	1	1.1.1.2.1.2.2.2.1.2.2.2.2.2	40.9626	45.621	60486.1	0	110.272					N	Y						1	085m	WT
1247	1201	13	1	1.1.1.2.1.1.2.1.1.2.1.1.1	75.7065	48.1912	113776	0.0148148	56.8548					N	Y						1	085m	WT
1248	1201	13	1	1.1.1.2.1.1.2.1.1.2.1.1.2	74.8447	44.9785	168360	0	37.8031					N	Y						1	085m	WT
1249	1237	13	1	1.1.1.2.1.2.1.2.1.1.2.1.1	87.5267	50.1189	253219	0	34.0275					N	Y						1	085m	WT
1250	1237	13	1	1.1.1.2.1.2.1.2.1.1.2.1.2	63.6387	48.8338	101639	0	64.7409					N	Y						1	085m	WT
1251	970	12	1	1.1.1.2.1.2.2.1.2.1.2.1	75.7022	0	274907	0	72.1525					N	Y						1	085m	WT
1252	970	12	1	1.1.1.2.1.2.2.1.2.1.2.2	94.3876	52.6891	315164	0	43.0668					N	Y						1	085m	WT
1253	1189	13	1	1.1.1.2.1.2.2.2.2.1.2.1.1	51.4787	14.1361	109664	0	59.8398					N	Y						1	085m	WT
1254	1189	13	1	1.1.1.2.1.2.2.2.2.1.2.1.2	68.9742	0	114970	0	88.0701					N	Y						1	085m	WT
1255	1233	13	1	1.1.1.2.1.2.1.2.1.1.1.1.1	78.2841	35.9828	159937	0	77.6295					N	Y						1	085m	WT
1256	1233	13	1	1.1.1.2.1.2.1.2.1.1.1.1.2	77.971	0	172239	0	21.6052					N	Y						1	085m	WT
1257	820	11	2	1.1.1.2.1.2.1.2.1.2.1	14.7679	66.1826	7262.31	0	41.2303	112.8	109.299	78.7838	90.0159	N	N	78.7838	orthogonal	89.9841	orthogonal	-3.5002	1	085m	WT
1258	820	11	2	1.1.1.2.1.2.1.2.1.2.2	60.6696	52.0465	101573	0.00856858	69.4824	113.585	136.911	71.5856	70.8382	N	N	71.5856	orthogonal	70.8382	orthogonal	23.3264	1	085m	WT
1259	1186	13	1	1.1.1.2.1.2.1.2.2.2.1.2.1	50.6809	46.9061	107476	0	85.3297					N	Y						1	085m	WT
1260	1186	13	1	1.1.1.2.1.2.1.2.2.2.1.2.2	75.4762	54.6167	183713	0	32.5102					N	Y						1	085m	WT
1261	1243	13	1	1.1.1.2.1.2.2.1.1.2.2.1.1	83.1249	43.6934	146772	0	90.9995					N	Y						1	085m	WT
1262	1243	13	1	1.1.1.2.1.2.2.1.1.2.2.1.2	69.0068	46.2636	143621	0	27.3229					N	Y						1	085m	WT
1263	1166	13	1	1.1.1.2.1.2.2.1.1.1.2.2.1	110.394	46.9061	271358	0.00619726	68.5801					N	Y						1	085m	WT
1264	1166	13	2	1.1.1.2.1.2.2.1.1.1.2.2.2	35.693	51.404	49675.5	0	44.0141	75.8197	106.481	143.184	136.445	N	N	36.8157	oblique	43.5554	oblique	30.6611	1	085m	WT
1265	1180	13	1	1.1.1.2.1.2.2.1.2.1.1.2.1	66.7603	54.6167	162755	0	49.2992					N	Y						1	085m	WT
1266	1180	13	1	1.1.1.2.1.2.2.1.2.1.1.2.2	69.5561	42.4083	172239	0	75.6486					N	Y						1	085m	WT
1267	1194	13	1	1.1.1.2.1.2.2.2.1.1.1.2.1	70.8185	43.6934	140571	0	55.6272					N	Y						1	085m	WT
1268	1194	13	1	1.1.1.2.1.2.2.2.1.1.1.2.2	66.0802	45.621	112980	0	43.9661					N	Y						1	085m	WT
1269	1257	12	1	1.1.1.2.1.2.1.2.1.2.1.1	96.2944	49.4763	231830	0.00713926	70.6584					N	Y						1	085m	WT
1270	1257	12	1	1.1.1.2.1.2.1.2.1.2.1.2	92.4421	46.9061	198205	0.00356229	56.3859					N	Y						1	085m	WT
1271	1193	13	1	1.1.1.2.1.2.2.2.1.1.1.1.1	66.4945	0	142693	0	34.8385					N	Y						1	085m	WT
1272	1193	13	1	1.1.1.2.1.2.2.2.1.1.1.1.2	78.6585	0	173533	0	71.7246					N	Y						1	085m	WT
1273	1217	13	1	1.1.1.2.1.2.1.2.2.2.2.1.1	61.3213	0	128931	0	47.3947					N	Y						1	085m	WT
1274	1217	13	1	1.1.1.2.1.2.1.2.2.2.2.1.2	72.3535	47.5487	126643	0	62.7956					N	Y						1	085m	WT
1275	1218	13	1	1.1.1.2.1.2.1.2.2.2.2.2.1	66.6229	46.9061	144152	0	75.5385					N	Y						1	085m	WT
1276	1218	13	1	1.1.1.2.1.2.1.2.2.2.2.2.2	60.0367	61.0422	148231	0	32.2602					N	Y						1	085m	WT
1277	1191	13	1	1.1.1.2.1.2.2.1.1.1.1.1.1	80.6767	0	215681	0	41.2263					N	Y						1	085m	WT
1278	1191	13	1	1.1.1.2.1.2.2.1.1.1.1.1.2	101.447	50.1189	244531	0.00427708	65.6612					N	Y						1	085m	WT
1279	1111	13	1	1.1.1.2.1.2.2.2.1.1.2.1.1	70.541	53.9742	219793	0	76.3798					N	Y						1	085m	WT
1280	1111	13	1	1.1.1.2.1.2.2.2.1.1.2.1.2	71.8948	0	262803	0	44.2325					N	Y						1	085m	WT
1281	1179	13	1	1.1.1.2.1.2.2.1.2.1.1.1.1	98.4005	53.3316	281672	0.0086745	78.4863					N	Y						1	085m	WT
1282	1179	13	2	1.1.1.2.1.2.2.1.2.1.1.1.2	43.0774	55.2593	68345.3	0	32.8946	107.772	109.916	63.5542	80.0768	N	N	63.5542	orthogonal	80.0768	orthogonal	2.14376	1	085m	WT
1283	1200	14	1	1.1.1.2.1.2.2.2.1.1.2.2.2.1	67.4157	26.9871	145478	0	38.6665					N	Y						1	085m	WT
1284	1200	14	1	1.1.1.2.1.2.2.2.1.1.2.2.2.2	63.8505	55.2593	137420	0	66.0851					N	Y						1	085m	WT
1285	1264	14	1	1.1.1.2.1.2.2.1.1.1.2.2.2.1	86.2633	48.1912	166237	0.0102517	18.2777					N	Y						1	085m	WT
1286	1264	14	1	1.1.1.2.1.2.2.1.1.1.2.2.2.2	68.9466	0	100843	0	63.1097					N	Y						1	085m	WT
1287	1258	12	1	1.1.1.2.1.2.1.2.1.2.2.1	58.4276	0	122133	0	71.2588					N	Y						1	085m	WT
1288	1258	12	1	1.1.1.2.1.2.1.2.1.2.2.2	59.1934	0	128632	0	45.369					N	Y						1	085m	WT
1289	1282	14	1	1.1.1.2.1.2.2.1.2.1.1.1.2.1	64.1719	0	81676.1	0	75.8887					N	Y						1	085m	WT
1290	1282	14	1	1.1.1.2.1.2.2.1.2.1.1.1.2.2	57.0965	0	88673.2	0	33.101					N	Y						1	085m	WT
1	0	1	11	1	147.05	118.229	737473	0.0171342	127.807	69.4157	87.7016	63.6898	94.7613	N	N	63.6898	orthogonal	85.2387	orthogonal	18.286	1	086m	WT
2	0	1	12	2	32.6925	125.297	140471	0.0375987	32.5133	102.866	74.9632	150.768	166.582	N	N	29.2323	planar	13.4182	planar	-27.9032	1	086m	WT
3	2	2	11	2.1	118.599	101.523	568351	0.0215733	94.6129	77.9156	68.8463	86.6602	119.634	N	N	86.6602	orthogonal	60.3656	orthogonal	-9.06932	1	086m	WT
4	2	2	8	2.2	138.56	90.5995	535919	0.0152836	10.3949	173.759	99.0121	71.0385	53.4008	N	N	71.0385	orthogonal	53.4008	oblique	-74.7473	1	086m	WT
5	1	2	9	1.1	79.82	98.9527	247714	0.0385012	61.6288	116.817	61.6514	121.708	100.744	N	N	58.2917	oblique	79.256	orthogonal	-55.1652	1	086m	WT
6	1	2	10	1.2	109.63	77.7485	426619	0.0217768	9.54889	73.5788	49.8835	20.7198	63.2132	N	N	20.7198	planar	63.2132	orthogonal	-23.6953	1	086m	WT
7	3	3	9	2.1.1	111.332	82.8889	411664	0.0167635	34.296	63.4177	74.3487	50.2867	90.536	N	N	50.2867	oblique	89.464	orthogonal	10.931	1	086m	WT
8	3	3	10	2.1.2	134.654	67.4677	459946	0.0268331	49.3163	55.5447	76.4023	96.8846	66.916	N	N	83.1154	orthogonal	66.916	orthogonal	20.8576	1	086m	WT
9	4	3	7	2.2.1	101.447	59.1146	217339	0.0239048	69.7657	145.934	68.9849	49.8044	41.4092	N	N	49.8044	oblique	41.4092	oblique	-76.9496	1	086m	WT
10	4	3	7	2.2.2	136.409	67.4677	414582	0.0339145	107.458	132.198	65.2356	67.0047	59.5816	N	N	67.0047	orthogonal	59.5816	oblique	-66.9627	1	086m	WT
11	5	3	8	1.1.1	84.0843	60.3997	152475	0.0210406	12.0366	119.202	68.2668	153.433	146.61	N	N	26.5671	planar	33.3898	oblique	-50.935	1	086m	WT
12	5	3	7	1.1.2	149.761	60.3997	390341	0.026806	106.741	78.5155	59.1136	116.072	79.3375	N	N	63.9283	orthogonal	79.3375	orthogonal	-19.4019	1	086m	WT
13	6	3	9	1.2.1	164.02	71.323	521394	0.0146916	98.2296	54.3393	32.3114	85.7745	96.2363	N	N	85.7745	orthogonal	83.7637	orthogonal	-22.028	1	086m	WT
14	6	3	9	1.2.2	44.2109	91.2421	116164	0.0165286	24.9683	80.4868	37.8997	19.7997	94.1877	N	N	19.7997	planar	85.8123	orthogonal	-42.5871	1	086m	WT
15	7	4	8	2.1.1.1	176.2	61.6848	458985	0.0177981	26.9107	147.57	54.9311	44.4765	78.4083	N	N	44.4765	oblique	78.4083	orthogonal	-92.6386	1	086m	WT
16	7	4	8	2.1.1.2	133.744	61.0422	342522	0.0185495	43.7099	151.903	67.6757	62.5823	61.3263	N	N	62.5823	orthogonal	61.3263	orthogonal	-84.2275	1	086m	WT
17	9	4	6	2.2.1.1	24.7998	58.472	30740.5	0	39.3703	115.029	62.2296	59.8638	73.7147	N	N	59.8638	oblique	73.7147	orthogonal	-52.7991	1	086m	WT
18	9	4	5	2.2.1.2	204.394	45.621	341097	0.0127168	107.788	82.5545	54.1469	68.0015	84.362	N	N	68.0015	orthogonal	84.362	orthogonal	-28.4076	1	086m	WT
19	8	4	9	2.1.2.1	24.8264	97.6676	21123.7	0	25.541	92.8902	51.694	60.6548	68.4784	N	N	60.6548	orthogonal	68.4784	orthogonal	-41.1963	1	086m	WT
20	8	4	8	2.1.2.2	58.5386	59.7571	99052.6	0.0286872	30.2758	98.3279	48.679	50.749	87.8108	N	N	50.749	oblique	87.8108	orthogonal	-49.6488	1	086m	WT
21	14	4	7	1.2.2.1	193.018	63.6124	477389	0.0178501	33.1326	135.192	58.9419	47.1691	65.6789	N	N	47.1691	oblique	65.6789	orthogonal	-76.2504	1	086m	WT
22	14	4	8	1.2.2.2	209.819	66.8252	559331	0.023535	49.7701	172.811	65.7503	112.986	56.5058	N	N	67.0143	orthogonal	56.5058	oblique	-107.06	1	086m	WT
23	17	5	5	2.2.1.1.1	158.514	46.9061	264196	0.0145598	23.5617	83.2196	57.244	80.3159	59.8722	N	N	80.3159	orthogonal	59.8722	oblique	-25.9756	1	086m	WT
24	17	5	5	2.2.1.1.2	160.792	48.1912	275736	0.0164121	92.1422	78.4373	56.9086	25.2295	6.99761	N	N	25.2295	planar	6.99761	planar	-21.5287	1	086m	WT
25	10	4	5	2.2.2.1	150.972	46.2636	242574	0.01236	80.2076	87.4067	72.4161	124.287	120.116	N	N	55.7133	oblique	59.8842	oblique	-14.9906	1	086m	WT
26	10	4	6	2.2.2.2	83.5595	57.8295	171178	0.0208328	81.5489	138.806	67.9077	109.375	101.211	N	N	70.625	orthogonal	78.789	orthogonal	-70.8981	1	086m	WT
27	11	4	6	1.1.1.1	198.936	50.1189	383178	0.0151223	76.4182	90.8818	51.3084	98.601	173.008	N	N	81.399	orthogonal	6.99192	planar	-39.5734	1	086m	WT
28	11	4	7	1.1.1.2	122.664	60.3997	299943	0.0261452	44.3735	76.6215	61.6999	118.369	108.541	N	N	61.6314	orthogonal	71.4587	orthogonal	-14.9217	1	086m	WT
29	19	5	8	2.1.2.1.1	231.253	67.4677	745763	0.0156667	82.8649	120.85	67.7393	85.884	74.405	N	N	85.884	orthogonal	74.405	orthogonal	-53.1108	1	086m	WT
30	19	5	8	2.1.2.1.2	234.423	69.3954	746758	0.0114999	19.5999	87.7696	85.0274	138.453	121.002	N	N	41.5465	oblique	58.9982	oblique	-2.74221	1	086m	WT
31	20	5	7	2.1.2.2.1	209.258	62.3273	512839	0.0229492	91.0676	109.557	97.5144	81.285	18.6978	N	N	81.285	orthogonal	18.6978	planar	-12.0429	1	086m	WT
32	20	5	6	2.1.2.2.2	149.194	66.1826	417898	0.0201338	12.7561	67.7756	65.431	67.8691	96.6784	N	N	67.8691	orthogonal	83.3216	orthogonal	-2.34459	1	086m	WT
33	26	5	5	2.2.2.2.1	157.484	48.1912	262206	0.0129115	64.5453	138.694	75.7816	39.8889	81.9405	N	N	39.8889	oblique	81.9405	orthogonal	-62.9123	1	086m	WT
34	26	5	5	2.2.2.2.2	139.506	48.1912	238595	0.0197878	81.2898	102.109	77.4747	56.3088	18.4068	N	N	56.3088	oblique	18.4068	planar	-24.6341	1	086m	WT
35	16	5	6	2.1.1.2.1	87.3672	55.2593	182818	0.0191685	70.8756	122.783	66.6497	57.4649	53.8161	N	N	57.4649	oblique	53.8161	oblique	-56.1331	1	086m	WT
36	16	5	7	2.1.1.2.2	126.217	58.472	299546	0.0293167	113.767	70.9993	60.9258	121.535	49.2707	N	N	58.4654	oblique	49.2707	oblique	-10.0736	1	086m	WT
37	12	4	6	1.1.2.1	153.206	48.8338	259918	0.0165525	55.7652	104.88	58.1089	149.827	113.787	N	N	30.1728	oblique	66.2131	orthogonal	-46.771	1	086m	WT
38	12	4	6	1.1.2.2	142.268	50.7614	280511	0.0137691	24.2866	102.363	47.8026	60.3219	96.6733	N	N	60.3219	orthogonal	83.3267	orthogonal	-54.5608	1	086m	WT
39	15	5	7	2.1.1.1.1	33.8699	57.8295	52328.4	0.0434054	51.6131	91.5617	83.2312	136.607	119.224	N	N	43.3934	oblique	60.7761	orthogonal	-8.33052	1	086m	WT
40	15	5	5	2.1.1.1.2	123.765	48.1912	213857	0.0269108	96.0017	102.024	64.6387	22.0687	45.7452	N	N	22.0687	planar	45.7452	oblique	-37.3857	1	086m	WT
41	28	5	6	1.1.1.2.1	83.3725	54.6167	162158	0.00988927	30.4851	80.1142	68.6095	96.5521	119.226	N	N	83.4479	orthogonal	60.7745	orthogonal	-11.5046	1	086m	WT
42	28	5	6	1.1.1.2.2	119.092	50.1189	218101	0.0221013	46.5514	90.4896	65.854	94.3601	129.546	N	N	85.6399	orthogonal	50.4545	oblique	-24.6356	1	086m	WT
43	13	4	7	1.2.1.1	150.996	67.4677	431726	0.0162649	66.7771	109.824	63.773	87.7498	103.3	N	N	87.7498	orthogonal	76.6996	orthogonal	-46.0505	1	086m	WT
44	13	4	8	1.2.1.2	186.475	65.5401	553196	0.0178308	25.1502	89.1995	59.7314	120.393	118.802	N	N	59.6075	oblique	61.1979	orthogonal	-29.4681	1	086m	WT
45	23	6	4	2.2.1.1.1.1	20.6767	52.6891	15519.5	0	14.3169	107.097	71.5373	130.114	72.385	N	N	49.8856	oblique	72.385	orthogonal	-35.5593	1	086m	WT
46	23	6	3	2.2.1.1.1.2	126.622	40.4806	144185	0.0125396	73.2665	113.777	85.4632	53.667	44.4521	N	N	53.667	oblique	44.4521	oblique	-28.3138	1	086m	WT
47	39	6	6	2.1.1.1.1.1	47.0944	52.6891	76270.9	0.014287	43.532	77.981	51.689	154.89	158.359	N	N	25.1097	planar	21.6409	planar	-26.292	1	086m	WT
48	39	6	5	2.1.1.1.1.2	154.65	44.3359	223109	0.00990348	49.0844	150.095	54.969	38.1242	80.3238	N	N	38.1242	oblique	80.3238	orthogonal	-95.1255	1	086m	WT
49	45	7	2	2.2.1.1.1.1.1	196.941	37.2679	220191	0.0111498	30.2322	79.2744	114.267	14.7493	24.5838	N	N	14.7493	planar	24.5838	planar	34.9929	1	086m	WT
50	45	7	3	2.2.1.1.1.1.2	112.118	38.553	122763	0.0179832	87.1101	89.3279	80.3816	72.1045	34.7194	N	N	72.1045	orthogonal	34.7194	oblique	-8.94631	1	086m	WT
51	35	6	5	2.1.1.2.1.1	46.5001	53.3316	68743.3	0.0179459	57.0353	98.2019	62.381	56.031	89.3165	N	N	56.031	oblique	89.3165	orthogonal	-35.8209	1	086m	WT
52	35	6	4	2.1.1.2.1.2	227.345	37.9104	269899	0.0126975	82.1583	110.818	72.5651	106.513	64.6253	N	N	73.4872	orthogonal	64.6253	orthogonal	-38.2528	1	086m	WT
53	24	6	4	2.2.1.1.2.1	134.359	40.4806	156554	0.0102388	36.1018	126.324	85.187	104.995	92.2515	N	N	75.0052	orthogonal	87.7485	orthogonal	-41.1368	1	086m	WT
54	24	6	4	2.2.1.1.2.2	94.611	41.1232	113743	0.0131944	50.2493	89.8184	78.6503	34.6255	89.1796	N	N	34.6255	oblique	89.1796	orthogonal	-11.168	1	086m	WT
55	21	5	5	1.2.2.1.1	106.245	55.2593	231200	0.0160087	67.0321	106.649	53.5639	55.9927	78.7198	N	N	55.9927	oblique	78.7198	orthogonal	-53.0855	1	086m	WT
56	21	5	6	1.2.2.1.2	146.696	48.8338	262239	0.0110864	80.3954	102.127	70.7282	38.2613	48.113	N	N	38.2613	oblique	48.113	oblique	-31.399	1	086m	WT
57	18	5	3	2.2.1.2.1	133.739	38.553	147965	0.012014	47.7924	109.03	80.2415	70.8309	85.8238	N	N	70.8309	orthogonal	85.8238	orthogonal	-28.7886	1	086m	WT
58	18	5	4	2.2.1.2.2	69.3693	44.3359	84859.6	0.0145258	36.1095	117.973	89.7009	64.8894	93.6723	N	N	64.8894	orthogonal	86.3277	orthogonal	-28.2726	1	086m	WT
59	25	5	4	2.2.2.1.1	112.328	39.8381	124554	0.0186913	88.689	62.3246	70.1133	75.4973	86.9071	N	N	75.4973	orthogonal	86.9071	orthogonal	7.78876	1	086m	WT
60	25	5	4	2.2.2.1.2	76.79	43.6934	99019.5	0.0122079	12.1768	106.615	63.8145	66.6863	74.2559	N	N	66.6863	orthogonal	74.2559	orthogonal	-42.8006	1	086m	WT
61	22	5	6	1.2.2.2.1	79.6514	60.3997	201023	0.0201498	70.3461	80.2365	73.7291	64.217	86.8173	N	N	64.217	orthogonal	86.8173	orthogonal	-6.50746	1	086m	WT
62	22	5	7	1.2.2.2.2	78.9014	57.1869	163385	0.025965	107.91	73.0502	62.7052	73.1428	81.9403	N	N	73.1428	orthogonal	81.9403	orthogonal	-10.345	1	086m	WT
63	27	5	5	1.1.1.1.1	66.5451	49.4763	96499.2	0.0158184	3.76022	79.036	63.2059	166.499	151.532	N	N	13.5014	planar	28.4677	planar	-15.8301	1	086m	WT
64	27	5	4	1.1.1.1.2	132.421	44.9785	190777	0.0198565	87.6921	95.2035	79.6109	47.4753	77.014	N	N	47.4753	oblique	77.014	orthogonal	-15.5926	1	086m	WT
65	47	7	4	2.1.1.1.1.1.1	204.428	35.9828	204107	0.0073241	34.5847	133.678	124.728	75.0652	95.5858	N	N	75.0652	orthogonal	84.4142	orthogonal	-8.94941	1	086m	WT
66	47	7	5	2.1.1.1.1.1.2	147.182	39.8381	174461	0.0163042	43.5517	86.0712	68.0593	69.5083	74.0034	N	N	69.5083	orthogonal	74.0034	orthogonal	-18.0118	1	086m	WT
67	32	6	5	2.1.2.2.2.1	133.566	56.5444	300640	0.0184255	33.5405	148.822	58.2969	26.4502	80.4827	N	N	26.4502	planar	80.4827	orthogonal	-90.5247	1	086m	WT
68	32	6	5	2.1.2.2.2.2	147.834	47.5487	250202	0.0152359	63.5212	80.0075	61.5523	74.769	74.6637	N	N	74.769	orthogonal	74.6637	orthogonal	-18.4552	1	086m	WT
69	34	6	3	2.2.2.2.2.1	109.899	37.2679	118452	0.0140302	63.8297	91.2319	85.4848	112.526	125.785	N	N	67.4736	orthogonal	54.2149	oblique	-5.74707	1	086m	WT
70	34	6	4	2.2.2.2.2.2	44.9688	48.1912	52394.8	0.00902324	38.3879	128.749	68.2876	74.4686	104.335	N	N	74.4686	orthogonal	75.6653	orthogonal	-60.4618	1	086m	WT
71	41	6	4	1.1.1.2.1.1	143.941	42.4083	182619	0.00848845	21.776	128.914	81.4206	71.23	46.6515	N	N	71.23	orthogonal	46.6515	oblique	-47.493	1	086m	WT
72	41	6	5	1.1.1.2.1.2	90.5091	50.7614	146341	0.0173288	58.3528	136.627	82.1156	69.2262	91.6911	N	N	69.2262	orthogonal	88.3089	orthogonal	-54.511	1	086m	WT
73	36	6	5	2.1.1.2.2.1	117.657	46.2636	176650	0.0150063	72.9026	95.2839	55.2827	50.6729	58.9087	N	N	50.6729	oblique	58.9087	oblique	-40.0012	1	086m	WT
74	36	6	6	2.1.1.2.2.2	132.522	44.9785	191672	0.00681998	3.0278	77.9058	59.3661	20.992	54.5343	N	N	20.992	planar	54.5343	oblique	-18.5397	1	086m	WT
75	51	7	4	2.1.1.2.1.1.1	149.093	41.1232	190710	0.0107382	64.0286	97.8266	65.7403	35.6924	62.1277	N	N	35.6924	oblique	62.1277	orthogonal	-32.0863	1	086m	WT
76	51	7	4	2.1.1.2.1.1.2	116.928	44.9785	163120	0.0104718	35.5946	126.236	67.3579	84.4916	79.2481	N	N	84.4916	orthogonal	79.2481	orthogonal	-58.8779	1	086m	WT
77	33	6	4	2.2.2.2.1.1	90.7604	44.3359	126908	0.0187395	62.9631	116.431	77.7253	89.3966	92.8679	N	N	89.3966	orthogonal	87.1321	orthogonal	-38.7062	1	086m	WT
78	33	6	4	2.2.2.2.1.2	90.8479	39.8381	100479	0.0116392	75.8673	103.954	83.6261	97.3432	87.6919	N	N	82.6568	orthogonal	87.6919	orthogonal	-20.3281	1	086m	WT
79	29	6	7	2.1.2.1.1.1	60.0086	69.3954	148065	0.0140562	46.6378	110.569	58.293	94.6154	80.1484	N	N	85.3846	orthogonal	80.1484	orthogonal	-52.2755	1	086m	WT
80	29	6	6	2.1.2.1.1.2	194.885	51.404	387953	0.0128965	74.5875	99.8415	67.8341	30.8961	43.4157	N	N	30.8961	oblique	43.4157	oblique	-32.0074	1	086m	WT
81	60	6	3	2.2.2.1.2.1	144.673	35.9828	138713	0.0181027	100.4	128.571	95.755	118.793	118.096	N	N	61.2073	orthogonal	61.9038	orthogonal	-32.8161	1	086m	WT
82	60	6	3	2.2.2.1.2.2	102.555	40.4806	115998	0.0068716	17.2866	139.48	99.3189	88.2152	73.396	N	N	88.2152	orthogonal	73.396	orthogonal	-40.1606	1	086m	WT
83	30	6	7	2.1.2.1.2.1	55.7502	68.7528	130423	0.0173719	65.7846	76.8297	65.131	48.3395	23.4302	N	N	48.3395	oblique	23.4302	planar	-11.6987	1	086m	WT
84	30	6	6	2.1.2.1.2.2	53.656	75.1783	111986	0.0222207	22.5315	173.874	81.3483	81.7573	19.0121	N	N	81.7573	orthogonal	19.0121	planar	-92.5256	1	086m	WT
85	31	6	6	2.1.2.2.1.1	21.611	68.1103	13828.2	0	143.715	74.9591	52.8454	5.79219	63.6093	N	N	5.79219	planar	63.6093	orthogonal	-22.1136	1	086m	WT
86	31	6	5	2.1.2.2.1.2	133.307	43.6934	187659	0.00810444	34.3499	148.33	87.6713	66.8362	52.9899	N	N	66.8362	orthogonal	52.9899	oblique	-60.6585	1	086m	WT
87	37	5	4	1.1.2.1.1	114.817	41.1232	139111	0.0143237	71.8313	106.391	79.6827	41.4478	74.9815	N	N	41.4478	oblique	74.9815	orthogonal	-26.7079	1	086m	WT
88	37	5	5	1.1.2.1.2	19.2765	57.1869	15287.3	0	42.3036	123.988	55.8894	76.7856	83.976	N	N	76.7856	orthogonal	83.976	orthogonal	-68.0991	1	086m	WT
89	58	6	3	2.2.1.2.2.1	94.1399	40.4806	108072	0.00924082	42.6669	132.024	96.0594	42.1343	56.354	N	N	42.1343	oblique	56.354	oblique	-35.965	1	086m	WT
90	58	6	3	2.2.1.2.2.2	107.835	39.8381	119646	0.0103259	76.5103	158.259	103.913	43.9093	75.5149	N	N	43.9093	oblique	75.5149	orthogonal	-54.3466	1	086m	WT
91	70	7	3	2.2.2.2.2.2.1	62.472	37.9104	61713.1	0.0234355	58.7247	101.72	73.6966	113.844	96.8877	N	N	66.1556	orthogonal	83.1123	orthogonal	-28.0229	1	086m	WT
92	70	7	3	2.2.2.2.2.2.2	103.532	35.9828	100843	0.0171846	72.8864	116.869	107.21	81.994	97.748	N	N	81.994	orthogonal	82.252	orthogonal	-9.65806	1	086m	WT
93	63	6	3	1.1.1.1.1.1	191.84	35.9828	200659	0.0133964	39.5257	84.6842	84.5984	162.385	147.81	N	N	17.615	planar	32.1902	oblique	-0.0858058	1	086m	WT
94	63	6	4	1.1.1.1.1.2	88.4923	44.9785	119148	0.0207383	58.6641	110.01	70.0651	123.792	91.1759	N	N	56.2082	oblique	88.8241	orthogonal	-39.9447	1	086m	WT
95	40	6	3	2.1.1.1.2.1	109.076	39.8381	120574	0.0135433	69.6055	118.194	78.859	125.846	96.0268	N	N	54.1543	oblique	83.9732	orthogonal	-39.3352	1	086m	WT
96	40	6	4	2.1.1.1.2.2	84.9522	42.4083	104756	0.0102955	32.4316	94.2648	74.4656	36.2564	45.2828	N	N	36.2564	oblique	45.2828	oblique	-19.7992	1	086m	WT
97	38	5	5	1.1.2.2.1	119.098	43.6934	162921	0.0151684	72.8895	88.2244	81.3775	28.3881	71.9155	N	N	28.3881	planar	71.9155	orthogonal	-6.84692	1	086m	WT
98	38	5	4	1.1.2.2.2	127.976	41.7657	161462	0.0119598	29.4809	107.671	75.2624	95.2267	117.454	N	N	84.7733	orthogonal	62.5461	orthogonal	-32.4088	1	086m	WT
99	54	7	3	2.2.1.1.2.2.1	95.6118	38.553	96333.4	0.00928617	48.2317	140	90.1249	47.25	82.0228	N	N	47.25	oblique	82.0228	orthogonal	-49.8751	1	086m	WT
100	54	7	3	2.2.1.1.2.2.2	110.712	39.1955	119447	0.0167891	44.1325	126.425	99.0532	63.2477	74.9771	N	N	63.2477	orthogonal	74.9771	orthogonal	-27.3717	1	086m	WT
101	88	6	4	1.1.2.1.2.1	181.541	36.6253	189450	0.0129354	70.3143	114.172	86.9368	127.93	163.532	N	N	52.0699	oblique	16.4681	planar	-27.2349	1	086m	WT
102	88	6	4	1.1.2.1.2.2	158.764	39.8381	188290	0.0154564	54.1777	111.21	83.5401	112.826	135.347	N	N	67.1739	orthogonal	44.6535	oblique	-27.6699	1	086m	WT
103	61	6	5	1.2.2.2.1.1	128.008	50.1189	215349	0.0142706	62.4852	122.115	77.321	151.565	174.679	N	N	28.4347	planar	5.32114	planar	-44.7943	1	086m	WT
104	61	6	5	1.2.2.2.1.2	171.075	46.2636	274144	0.0104035	19.8765	66.9641	74.7821	42.2946	30.4609	N	N	42.2946	oblique	30.4609	oblique	7.81798	1	086m	WT
105	85	7	5	2.1.2.2.1.1.1	165.288	48.1912	285253	0.014997	61.7857	124.033	64.7233	52.1514	74.6774	N	N	52.1514	oblique	74.6774	orthogonal	-59.3096	1	086m	WT
106	85	7	4	2.1.2.2.1.1.2	92.0884	46.2636	122862	0.0235693	13.2237	85.9902	65.1091	55.1632	13.9822	N	N	55.1632	oblique	13.9822	planar	-20.8811	1	086m	WT
107	42	6	5	1.1.1.2.2.1	53.9258	47.5487	67980.5	0.014918	77.4798	124.224	66.7349	78.1055	77.3538	N	N	78.1055	orthogonal	77.3538	orthogonal	-57.4891	1	086m	WT
108	42	6	3	1.1.1.2.2.2	152.511	37.9104	174859	0.0120293	19.8885	38.2989	66.5212	74.08	84.8782	N	N	74.08	orthogonal	84.8782	orthogonal	28.2223	1	086m	WT
109	62	6	4	1.2.2.2.2.1	101.004	47.5487	155825	0.0185346	62.2601	92.3339	68.0454	95.9646	73.6744	N	N	84.0354	orthogonal	73.6744	orthogonal	-24.2886	1	086m	WT
110	62	6	6	1.2.2.2.2.2	110.847	47.5487	169222	0.0120171	29.294	96.523	75.1526	148.965	135.295	N	N	31.0353	oblique	44.7048	oblique	-21.3704	1	086m	WT
111	50	8	2	2.2.1.1.1.1.2.1	92.6723	39.1955	100611	0.014355	53.7259	63.5965	129.729	79.7363	84.4523	N	N	79.7363	orthogonal	84.4523	orthogonal	66.132	1	086m	WT
112	50	8	2	2.2.1.1.1.1.2.2	77.645	39.1955	79520.7	0.00981368	45.1378	111.229	108.944	115.317	85.1563	N	N	64.6832	orthogonal	85.1563	orthogonal	-2.28453	1	086m	WT
113	46	7	2	2.2.1.1.1.2.1	83.2502	37.9104	81178.7	0.0133585	78.1876	133.412	128.984	69.1773	78.1032	N	N	69.1773	orthogonal	78.1032	orthogonal	-4.42806	1	086m	WT
114	46	7	2	2.2.1.1.1.2.2	93.2787	41.1232	113909	0.0140744	36.2745	99.1098	128.443	118.193	98.7198	N	N	61.8073	orthogonal	81.2802	orthogonal	29.333	1	086m	WT
115	43	5	6	1.2.1.1.1	143.18	55.9018	315927	0.0151947	92.4489	110.151	46.857	145.435	89.2952	N	N	34.5655	oblique	89.2952	orthogonal	-63.2943	1	086m	WT
116	43	5	6	1.2.1.1.2	106.302	62.3273	269269	0.0229412	25.0839	133.455	58.4157	72.0234	36.7963	N	N	72.0234	orthogonal	36.7963	oblique	-75.0397	1	086m	WT
117	48	7	4	2.1.1.1.1.2.1	125.027	38.553	136558	0.0219955	113.773	120.614	86.7024	39.5963	26.9642	N	N	39.5963	oblique	26.9642	planar	-33.9119	1	086m	WT
118	48	7	4	2.1.1.1.1.2.2	89.4364	43.0508	116396	0.0109023	43.4582	104.82	79.1279	29.3887	80.1861	N	N	29.3887	planar	80.1861	orthogonal	-25.6919	1	086m	WT
119	83	7	6	2.1.2.1.2.1.1	148.765	52.0465	301502	0.0206329	15.3006	72.7806	58.1406	99.1156	106.899	N	N	80.8844	orthogonal	73.1008	orthogonal	-14.64	1	086m	WT
120	83	7	6	2.1.2.1.2.1.2	123.368	53.9742	213658	0.016218	65.0257	145.856	62.6552	35.263	20.8144	N	N	35.263	oblique	20.8144	planar	-83.2005	1	086m	WT
121	55	6	4	1.2.2.1.1.1	103.207	42.4083	129660	0.0131273	72.723	70.2204	76.6997	54.7209	81.3417	N	N	54.7209	oblique	81.3417	orthogonal	6.4793	1	086m	WT
122	55	6	4	1.2.2.1.1.2	133.546	42.4083	178640	0.0163459	34.1992	78.8538	75.6236	62.8775	56.628	N	N	62.8775	orthogonal	56.628	oblique	-3.23021	1	086m	WT
123	79	7	6	2.1.2.1.1.1.1	135.144	52.6891	268672	0.0132508	25.3417	107.927	58.2864	88.0796	69.5099	N	N	88.0796	orthogonal	69.5099	orthogonal	-49.6407	1	086m	WT
124	79	7	5	2.1.2.1.1.1.2	132.123	53.9742	263134	0.0161801	87.2498	121.597	70.514	108.507	90.8774	N	N	71.4929	orthogonal	89.1226	orthogonal	-51.0828	1	086m	WT
125	84	7	5	2.1.2.1.2.2.1	201.368	47.5487	336421	0.0105654	102.889	88.839	69.4684	62.4666	18.8061	N	N	62.4666	orthogonal	18.8061	planar	-19.3706	1	086m	WT
126	84	7	5	2.1.2.1.2.2.2	167.758	52.6891	355290	0.0178296	76.1471	111.655	58.6175	149.108	104.645	N	N	30.8918	oblique	75.3546	orthogonal	-53.0373	1	086m	WT
127	59	6	3	2.2.2.1.1.1	94.2675	35.3402	83002.6	0.00998166	28.9451	115.682	109.13	54.9469	83.8833	N	N	54.9469	oblique	83.8833	orthogonal	-6.55237	1	086m	WT
128	59	6	3	2.2.2.1.1.2	70.7557	37.2679	66024	0.0108111	38.1237	74.3087	93.7091	110.458	101.99	N	N	69.5418	orthogonal	78.0099	orthogonal	19.4004	1	086m	WT
129	78	7	3	2.2.2.2.1.2.1	82.9876	33.4126	70301.8	0.0172861	67.4304	81.1456	109.86	78.0391	70.3282	N	N	78.0391	orthogonal	70.3282	orthogonal	28.7146	1	086m	WT
130	78	7	3	2.2.2.2.1.2.2	57.7868	37.9104	54583.4	0.0032241	49.8983	84.7256	101.294	65.6637	87.9837	N	N	65.6637	orthogonal	87.9837	orthogonal	16.568	1	086m	WT
131	53	7	3	2.2.1.1.2.1.1	100.625	35.3402	99085.8	0.014228	57.5313	69.9011	103.78	69.269	103.643	N	N	69.269	orthogonal	76.357	orthogonal	33.879	1	086m	WT
132	53	7	2	2.2.1.1.2.1.2	81.873	39.1955	92287.7	0.0106895	69.3664	89.7089	111.035	35.5183	62.6389	N	N	35.5183	oblique	62.6389	orthogonal	21.3262	1	086m	WT
133	72	7	4	1.1.1.2.1.2.1	83.1165	45.621	114738	0.0143462	68.394	113.531	68.5663	94.1928	72.1921	N	N	85.8072	orthogonal	72.1921	orthogonal	-44.9645	1	086m	WT
134	72	7	4	1.1.1.2.1.2.2	182.361	39.8381	224303	0.0164159	70.5495	166.488	123.576	87.8621	54.6243	N	N	87.8621	orthogonal	54.6243	oblique	-42.9126	1	086m	WT
135	69	7	2	2.2.2.2.2.1.1	95.8673	36.6253	89999.6	0.00798268	71.4949	101.489	118.586	96.0631	90.6516	N	N	83.9369	orthogonal	89.3484	orthogonal	17.0969	1	086m	WT
136	69	7	2	2.2.2.2.2.1.2	78.0883	37.9104	76337.2	0.00687293	21.9951	88.5297	143.74	41.7197	63.1787	N	N	41.7197	oblique	63.1787	orthogonal	55.2099	1	086m	WT
137	56	6	3	1.2.2.1.2.1	131.271	40.4806	155825	0.00802468	58.9011	114.959	84.0977	119.615	128.351	N	N	60.3851	orthogonal	51.6491	oblique	-30.861	1	086m	WT
138	56	6	5	1.2.2.1.2.2	18.5742	61.0422	12236.5	0	45.2562	142.145	67.2717	95.3277	94.8296	N	N	84.6723	orthogonal	85.1704	orthogonal	-74.8734	1	086m	WT
139	76	8	3	2.1.1.2.1.1.2.1	122.224	40.4806	144948	0.0202719	95.4837	93.0357	100.085	71.2174	88.1444	N	N	71.2174	orthogonal	88.1444	orthogonal	7.04931	1	086m	WT
140	76	8	3	2.1.1.2.1.1.2.2	86.7149	41.1232	105851	0.0126343	33.8239	123.974	97.2518	95.0781	96.6325	N	N	84.9219	orthogonal	83.3675	orthogonal	-26.722	1	086m	WT
141	74	7	3	2.1.1.2.2.2.1	133.512	37.9104	147568	0.0106049	49.7323	86.2618	93.7735	33.7005	62.2495	N	N	33.7005	oblique	62.2495	orthogonal	7.51177	1	086m	WT
142	74	7	5	2.1.1.2.2.2.2	117.397	41.1232	143721	0.00792184	29.5783	139.638	85.8147	50.0224	72.1357	N	N	50.0224	oblique	72.1357	orthogonal	-53.823	1	086m	WT
143	91	8	2	2.2.2.2.2.2.1.1	104.129	34.0551	91160.3	0.00773892	32.1267	102.894	114.713	131.774	134.494	N	N	48.2264	oblique	45.5055	oblique	11.8189	1	086m	WT
144	91	8	2	2.2.2.2.2.2.1.2	86.0881	35.3402	80515.5	0.0135091	70.9363	85.4345	134.106	69.5196	72.8308	N	N	69.5196	orthogonal	72.8308	orthogonal	48.6718	1	086m	WT
145	82	7	2	2.2.2.1.2.2.1	78.2176	39.8381	85158.1	0.0170802	50.1389	125.357	134.483	61.5027	81.8107	N	N	61.5027	orthogonal	81.8107	orthogonal	9.12562	1	086m	WT
146	82	7	2	2.2.2.1.2.2.2	49.2221	46.9061	62973.2	0.0231563	91.8705	91.0213	129.419	99.1291	105.5	N	N	80.8709	orthogonal	74.5	orthogonal	38.3981	1	086m	WT
147	77	7	3	2.2.2.2.1.1.1	88.6256	41.7657	108238	0.0134437	18.7338	140.1	100.913	89.6084	102.737	N	N	89.6084	orthogonal	77.2626	orthogonal	-39.1865	1	086m	WT
148	77	7	2	2.2.2.2.1.1.2	124.064	37.9104	131252	0.0142722	99.4852	136.738	137.591	56.8712	60.716	N	N	56.8712	oblique	60.716	orthogonal	0.853321	1	086m	WT
149	107	7	4	1.1.1.2.2.1.1	95.4418	37.9104	105552	0.0198346	66.2575	82.5054	84.8967	59.962	51.1398	N	N	59.962	oblique	51.1398	oblique	2.39127	1	086m	WT
150	107	7	3	1.1.1.2.2.1.2	148.234	35.9828	151315	0.0120046	57.981	78.7044	90.4768	37.2041	67.6631	N	N	37.2041	oblique	67.6631	orthogonal	11.7724	1	086m	WT
151	73	7	3	2.1.1.2.2.1.1	105.266	41.1232	121602	0.00642711	22.5058	109.27	94.2491	65.3536	87.2603	N	N	65.3536	orthogonal	87.2603	orthogonal	-15.021	1	086m	WT
152	73	7	4	2.1.1.2.2.1.2	147.697	40.4806	176351	0.0117248	73.0957	82.0942	89.2212	36.4968	64.2977	N	N	36.4968	oblique	64.2977	orthogonal	7.12696	1	086m	WT
153	71	7	3	1.1.1.2.1.1.1	44.0577	40.4806	46525.2	0.020392	57.3147	104.755	89.4598	127.424	96.2653	N	N	52.5761	oblique	83.7347	orthogonal	-15.2955	1	086m	WT
154	71	7	3	1.1.1.2.1.1.2	96.4967	36.6253	91823.5	0.019865	87.0237	151.431	106.207	108.805	84.241	N	N	71.1947	orthogonal	84.241	orthogonal	-45.2237	1	086m	WT
155	138	7	3	1.2.2.1.2.2.1	169.196	39.1955	190578	0.0138025	54.0234	120.641	81.9847	56.576	69.3258	N	N	56.576	oblique	69.3258	orthogonal	-38.6562	1	086m	WT
156	138	7	4	1.2.2.1.2.2.2	148.392	41.1232	186830	0.0167051	101.196	116.785	99.1702	101.986	64.5766	N	N	78.0143	orthogonal	64.5766	orthogonal	-17.6143	1	086m	WT
157	96	7	3	2.1.1.1.2.2.1	118.68	34.0551	111787	0.0132454	64.2072	105.983	111.222	21.1828	50.4432	N	N	21.1828	planar	50.4432	oblique	5.23901	1	086m	WT
158	96	7	3	2.1.1.1.2.2.2	129.526	35.9828	124123	0.0150804	30.245	135.666	96.5089	74.6693	80.9199	N	N	74.6693	orthogonal	80.9199	orthogonal	-39.1566	1	086m	WT
159	57	6	2	2.2.1.2.1.1	82.6019	41.1232	101672	0.0119075	43.8769	75.534	91.3484	74.6944	113.442	N	N	74.6944	orthogonal	66.5581	orthogonal	15.8144	1	086m	WT
160	57	6	2	2.2.1.2.1.2	82.7229	37.9104	93846.3	0.0107137	67.7692	74.0697	77.5942	58.7374	53.977	N	N	58.7374	oblique	53.977	oblique	3.52446	1	086m	WT
161	90	7	2	2.2.1.2.2.2.1	59.7223	41.1232	62873.7	0.0316147	90.1394	111.769	132.157	66.3893	66.2587	N	N	66.3893	orthogonal	66.2587	orthogonal	20.388	1	086m	WT
162	90	7	2	2.2.1.2.2.2.2	48.8716	43.0508	58562.8	0.0231306	69.9442	80.4733	127.873	87.0111	81.6488	N	N	87.0111	orthogonal	81.6488	orthogonal	47.3995	1	086m	WT
163	64	6	3	1.1.1.1.2.1	113.913	40.4806	135364	0.0117367	21.2431	97.298	90.7219	27.2575	42.2773	N	N	27.2575	planar	42.2773	oblique	-6.57611	1	086m	WT
164	64	6	3	1.1.1.1.2.2	136.489	40.4806	157649	0.0104537	87.1964	115.16	95.5029	84.0611	117.31	N	N	84.0611	orthogonal	62.6904	orthogonal	-19.657	1	086m	WT
165	44	5	6	1.2.1.2.1	127.408	62.9699	329158	0.0155674	42.8466	150.024	56.5534	133.621	129.24	N	N	46.3792	oblique	50.7597	oblique	-93.4711	1	086m	WT
166	44	5	7	1.2.1.2.2	144.651	59.7571	351310	0.0144779	68.6249	104.778	52.1722	106.233	124.572	N	N	73.7668	orthogonal	55.4285	oblique	-52.6061	1	086m	WT
167	68	7	4	2.1.2.2.2.2.1	144.572	36.6253	144517	0.0111596	63.6963	120.869	86.2023	55.8273	65.3007	N	N	55.8273	oblique	65.3007	orthogonal	-34.6663	1	086m	WT
168	68	7	4	2.1.2.2.2.2.2	44.2882	46.2636	51433.1	0.0144478	29.6942	101.998	76.7612	82.1141	63.5772	N	N	82.1141	orthogonal	63.5772	orthogonal	-25.2364	1	086m	WT
169	89	7	2	2.2.1.2.2.1.1	55.3602	41.7657	63470.6	0.0162124	75.0202	91.3517	133.878	74.985	102.445	N	N	74.985	orthogonal	77.5554	orthogonal	42.5268	1	086m	WT
170	89	7	2	2.2.1.2.2.1.2	59.4496	39.8381	63072.7	0.0152593	61.0183	109.612	139.458	94.1329	86.2497	N	N	85.8671	orthogonal	86.2497	orthogonal	29.8466	1	086m	WT
171	94	7	3	1.1.1.1.1.2.1	97.7161	41.1232	114937	0.00854415	29.4814	62.3093	82.4588	149.588	101.666	N	N	30.4119	oblique	78.3341	orthogonal	20.1495	1	086m	WT
172	94	7	3	1.1.1.1.1.2.2	129.269	35.9828	130655	0.0141875	100.373	106.943	107.798	97.7183	94.6486	N	N	82.2817	orthogonal	85.3514	orthogonal	0.855572	1	086m	WT
173	99	8	2	2.2.1.1.2.2.1.1	76.7886	43.0508	103629	0.0197046	77.0402	157.455	157.455	27.7997	43.7542	N	N	27.7997	planar	43.7542	oblique	-1.02318e-12	1	086m	WT
174	99	8	2	2.2.1.1.2.2.1.2	63.9609	35.3402	57800	0.0172274	63.176	63.8911	123.843	41.0292	62.428	N	N	41.0292	oblique	62.428	orthogonal	59.9516	1	086m	WT
175	75	8	3	2.1.1.2.1.1.1.1	99.4735	39.8381	112815	0.0147274	29.5186	128.975	109.025	128.118	111.931	N	N	51.8823	oblique	68.0694	orthogonal	-19.9495	1	086m	WT
176	75	8	3	2.1.1.2.1.1.1.2	85.6377	37.9104	85357	0.0143498	70.7302	120.232	90.1385	122.622	102.521	N	N	57.3779	oblique	77.4787	orthogonal	-30.0936	1	086m	WT
177	86	7	4	2.1.2.2.1.2.1	75.3087	41.7657	91458.7	0.0227617	77.5502	86.6221	93.0689	114.558	106.068	N	N	65.4423	orthogonal	73.9316	orthogonal	6.44671	1	086m	WT
178	86	7	3	2.1.2.2.1.2.2	109.427	43.0508	167564	0.0157124	75.0225	114.837	95.9166	57.828	76.2563	N	N	57.828	oblique	76.2563	orthogonal	-18.9206	1	086m	WT
179	112	9	1	2.2.1.1.1.1.2.2.1	82.1738	39.8381	168691	0.00321304	48.8911					N	Y						1	086m	WT
180	112	9	1	2.2.1.1.1.1.2.2.2	87.8002	38.553	160003	0.00633524	71.7768					N	Y						1	086m	WT
181	87	6	3	1.1.2.1.1.1	98.7724	39.8381	119314	0.00740771	22.7778	69.7162	107.838	151.946	132.509	N	N	28.0542	planar	47.4912	oblique	38.1215	1	086m	WT
182	87	6	3	1.1.2.1.1.2	120.731	38.553	134502	0.0135074	86.0249	72.3239	83.6692	78.0763	101.235	N	N	78.0763	orthogonal	78.765	orthogonal	11.3453	1	086m	WT
183	95	7	2	2.1.1.1.2.1.1	75.0995	37.2679	67881.1	0.0104562	70.7615	131.549	99.8981	82.4783	95.7007	N	N	82.4783	orthogonal	84.2993	orthogonal	-31.6509	1	086m	WT
184	95	7	2	2.1.1.1.2.1.2	87.9796	35.9828	85124.9	0.0146219	47.8163	88.7885	94.7727	83.9439	100.076	N	N	83.9439	orthogonal	79.9244	orthogonal	5.98424	1	086m	WT
185	66	8	2	2.1.1.1.1.1.2.1	86.1652	34.0551	75209.7	0.0159937	93.0288	78.5538	101.584	83.9393	80.3265	N	N	83.9393	orthogonal	80.3265	orthogonal	23.0298	1	086m	WT
186	66	8	4	2.1.1.1.1.1.2.2	64.1959	35.9828	56009.3	0.0103784	7.14966	89.3651	82.9754	46.6921	57.1996	N	N	46.6921	oblique	57.1996	oblique	-6.38967	1	086m	WT
187	67	7	4	2.1.2.2.2.1.1	136.771	44.9785	204638	0.0136235	64.6915	98.4053	73.4014	14.0735	67.7848	N	N	14.0735	planar	67.7848	orthogonal	-25.0039	1	086m	WT
188	67	7	4	2.1.2.2.2.1.2	115.82	43.0508	158146	0.0215738	94.984	52.0527	58.6618	71.7489	67.7876	N	N	71.7489	orthogonal	67.7876	orthogonal	6.60912	1	086m	WT
189	49	8	1	2.2.1.1.1.1.1.1	80.2538	49.4763	176948	0.0128312	54.673					N	Y						1	086m	WT
190	49	8	1	2.2.1.1.1.1.1.2	84.4376	48.1912	168028	0.0179898	26.2198					N	Y						1	086m	WT
191	114	8	1	2.2.1.1.1.2.2.1	48.1539	58.472	106647	0.0256563	24.9016					N	Y						1	086m	WT
192	114	8	1	2.2.1.1.1.2.2.2	68.7014	45.621	114970	0.0279912	74.2135					N	Y						1	086m	WT
193	100	8	2	2.2.1.1.2.2.2.1	73.2029	39.1955	70898.7	0.0242747	94.7641	148.939	130.678	104.077	100.875	N	N	75.9234	orthogonal	79.1247	orthogonal	-18.2613	1	086m	WT
194	100	8	2	2.2.1.1.2.2.2.2	65.4499	39.1955	70666.6	0.0129201	33.0288	109.182	119.354	59.2772	86.7023	N	N	59.2772	oblique	86.7023	orthogonal	10.1719	1	086m	WT
195	128	7	2	2.2.2.1.1.2.1	46.4729	42.4083	48481.7	0.0173995	42.8184	72.543	105.191	54.835	56.9732	N	N	54.835	oblique	56.9732	oblique	32.6479	1	086m	WT
196	128	7	2	2.2.2.1.1.2.2	52.7266	37.2679	42247.4	0.0147913	31.7002	79.3071	115.239	117.472	109.978	N	N	62.5282	orthogonal	70.0225	orthogonal	35.9323	1	086m	WT
197	130	8	2	2.2.2.2.1.2.2.1	49.3034	41.1232	49178.1	0.0197425	48.2705	95.5507	117.888	72.4915	74.4037	N	N	72.4915	orthogonal	74.4037	orthogonal	22.3371	1	086m	WT
198	130	8	2	2.2.2.2.1.2.2.2	54.2936	38.553	52195.8	0.0091038	40.5584	75.4146	98.0478	142.996	124.389	N	N	37.0037	oblique	55.6105	oblique	22.6333	1	086m	WT
199	92	8	2	2.2.2.2.2.2.2.1	44.8195	39.1955	41020.5	0.0134154	74.2698	83.9142	113.211	99.6488	109.468	N	N	80.3512	orthogonal	70.532	orthogonal	29.2967	1	086m	WT
200	92	8	2	2.2.2.2.2.2.2.2	51.2436	38.553	50537.7	0.00290853	42.7211	102.134	139.609	119.139	115.367	N	N	60.8614	orthogonal	64.6332	orthogonal	37.475	1	086m	WT
201	106	8	3	2.1.2.2.1.1.2.1	132.766	37.9104	148397	0.0148594	6.22126	63.8776	88.6207	82.8032	111.863	N	N	82.8032	orthogonal	68.1371	orthogonal	24.7432	1	086m	WT
202	106	8	3	2.1.2.2.1.1.2.2	114.668	38.553	120408	0.00990662	82.6273	78.0732	96.4897	33.3212	74.3327	N	N	33.3212	oblique	74.3327	orthogonal	18.4165	1	086m	WT
203	111	9	1	2.2.1.1.1.1.2.1.1	76.0735	39.8381	100943	0.0198127	43.1852					N	Y						1	086m	WT
204	111	9	1	2.2.1.1.1.1.2.1.2	79.6309	44.9785	158378	0.0123946	23.4512					N	Y						1	086m	WT
205	113	8	1	2.2.1.1.1.2.1.1	85.7512	41.1232	149425	0.0175363	75.4849					N	Y						1	086m	WT
206	113	8	1	2.2.1.1.1.2.1.2	82.4617	38.553	137752	0.0143015	58.0292					N	Y						1	086m	WT
207	146	8	1	2.2.2.1.2.2.2.1	87.7335	39.8381	121271	0.0111766	66.1952					N	Y						1	086m	WT
208	146	8	1	2.2.2.1.2.2.2.2	92.95	40.4806	140438	0.0154614	29.0881					N	Y						1	086m	WT
209	98	6	3	1.1.2.2.2.1	102.653	37.9104	103198	0.012471	78.1527	136.277	94.3088	92.5063	80.6272	N	N	87.4937	orthogonal	80.6272	orthogonal	-41.9686	1	086m	WT
210	98	6	3	1.1.2.2.2.2	84.6541	39.8381	94642.2	0.00997845	29.9211	85.4574	95.0785	88.8672	77.4968	N	N	88.8672	orthogonal	77.4968	orthogonal	9.62116	1	086m	WT
211	118	8	3	2.1.1.1.1.2.2.1	92.6048	37.2679	94575.9	0.0128721	58.225	90.1212	77.4108	113.979	101.09	N	N	66.0212	orthogonal	78.9099	orthogonal	-12.7104	1	086m	WT
212	118	8	3	2.1.1.1.1.2.2.2	98.9484	40.4806	112848	0.0169829	47.6348	159.967	102.322	99.2419	93.1906	N	N	80.7581	orthogonal	86.8094	orthogonal	-57.6449	1	086m	WT
213	81	7	2	2.2.2.1.2.1.1	56.0188	37.2679	57733.7	0.0145712	34.7198	81.9063	109.272	127.691	108.869	N	N	52.3086	oblique	71.1309	orthogonal	27.3655	1	086m	WT
214	81	7	2	2.2.2.1.2.1.2	51.3875	39.8381	48614.4	0.0165854	93.8865	133.738	128.143	43.2698	63.4716	N	N	43.2698	oblique	63.4716	orthogonal	-5.59536	1	086m	WT
215	110	7	5	1.2.2.2.2.2.1	68.5331	43.6934	85390.2	0.0153016	45.5746	100.172	74.2101	37.0028	71.1356	N	N	37.0028	oblique	71.1356	orthogonal	-25.9622	1	086m	WT
216	110	7	2	1.2.2.2.2.2.2	132.982	41.7657	170581	0.0146362	51.5312	88.9963	111.384	77.4383	70.3655	N	N	77.4383	orthogonal	70.3655	orthogonal	22.3877	1	086m	WT
217	65	8	1	2.1.1.1.1.1.1.1	92.0696	35.3402	96532.4	0.0066082	65.9263					N	Y						1	086m	WT
218	65	8	3	2.1.1.1.1.1.1.2	14.582	46.9061	10744.2	0	67.8474	97.1434	84.4472	62.3995	89.6882	N	N	62.3995	orthogonal	89.6882	orthogonal	-12.6962	1	086m	WT
219	136	8	1	2.2.2.2.2.1.2.1	105.279	32.1275	137321	0.020782	23.6668					N	Y						1	086m	WT
220	136	8	1	2.2.2.2.2.1.2.2	88.2025	37.2679	116098	0.00752987	65.1192					N	Y						1	086m	WT
221	153	8	1	1.1.1.2.1.1.1.1	132.948	34.6977	168791	0.0169168	58.8083					N	Y						1	086m	WT
222	153	8	2	1.1.1.2.1.1.1.2	58.7336	39.8381	60585.6	0.00210434	46.039	62.1789	116.427	63.6222	52.0169	N	N	63.6222	orthogonal	52.0169	oblique	54.2481	1	086m	WT
223	103	7	4	1.2.2.2.1.1.1	117.962	41.7657	147302	0.0130633	74.4033	107.969	92.8545	112.59	130.99	N	N	67.4103	orthogonal	49.01	oblique	-15.1141	1	086m	WT
224	103	7	4	1.2.2.2.1.1.2	101.771	40.4806	120176	0.0105673	47.8744	112.744	87.0951	72.5701	90.7967	N	N	72.5701	orthogonal	89.2033	orthogonal	-25.6486	1	086m	WT
225	116	6	5	1.2.1.1.2.1	93.4493	48.8338	153404	0.0118303	33.3712	110.422	75.8592	61.6859	79.6778	N	N	61.6859	orthogonal	79.6778	orthogonal	-34.563	1	086m	WT
226	116	6	5	1.2.1.1.2.2	124.753	50.1189	231797	0.020509	103.42	105.501	73.0123	53.4108	70.4858	N	N	53.4108	oblique	70.4858	orthogonal	-32.4889	1	086m	WT
227	109	7	3	1.2.2.2.2.1.1	102.247	39.8381	111886	0.0132835	87.8005	106.17	93.7493	95.3058	102.989	N	N	84.6942	orthogonal	77.0114	orthogonal	-12.4207	1	086m	WT
228	109	7	3	1.2.2.2.2.1.2	104.364	38.553	112582	0.00587882	4.65575	84.7552	77.4107	42.8359	72.1858	N	N	42.8359	oblique	72.1858	orthogonal	-7.34448	1	086m	WT
229	127	7	2	2.2.2.1.1.1.1	55.9471	42.4083	64498.6	0.00705503	36.063	104.125	128.818	99.8211	116.771	N	N	80.1789	orthogonal	63.2285	orthogonal	24.6934	1	086m	WT
230	127	7	1	2.2.2.1.1.1.2	95.2286	33.4126	115766	0.010875	90.7777					N	Y						1	086m	WT
231	162	8	1	2.2.1.2.2.2.2.1	83.4826	40.4806	98886.8	0.0120713	28.7455					N	Y						1	086m	WT
232	162	8	1	2.2.1.2.2.2.2.2	67.1281	28.9148	77464.7	0.016897	51.9424					N	Y						1	086m	WT
233	218	9	2	2.1.1.1.1.1.1.2.1	50.7898	38.553	48415.4	0.0171803	33.9158	48.4202	109.077	10.7343	56.2416	N	N	10.7343	planar	56.2416	oblique	60.6571	1	086m	WT
234	218	9	2	2.1.1.1.1.1.1.2.2	65.2345	40.4806	70202.4	0.0217177	63.2327	58.0687	126.699	86.7357	106.601	N	N	86.7357	orthogonal	73.3985	orthogonal	68.6306	1	086m	WT
235	168	8	3	2.1.2.2.2.2.2.1	101.8	40.4806	120475	0.0105541	51.7037	68.644	87.5441	38.0397	68.8832	N	N	38.0397	oblique	68.8832	orthogonal	18.9	1	086m	WT
236	168	8	3	2.1.2.2.2.2.2.2	106.171	40.4806	121304	0.00947447	52.8318	106.021	93.3272	126.184	125.491	N	N	53.8164	oblique	54.5091	oblique	-12.6935	1	086m	WT
237	132	8	1	2.2.1.1.2.1.2.1	82.204	41.1232	112450	0.0109461	42.3012					N	Y						1	086m	WT
238	132	8	1	2.2.1.1.2.1.2.2	70.2442	46.9061	127173	0.0134989	47.4086					N	Y						1	086m	WT
239	169	8	1	2.2.1.2.2.1.1.1	79.8794	25.702	100744	0.0149734	64.7271					N	Y						1	086m	WT
240	169	8	1	2.2.1.2.2.1.1.2	77.9127	48.1912	127969	0.0129124	26.8361					N	Y						1	086m	WT
241	129	8	2	2.2.2.2.1.2.1.1	42.7409	44.3359	43607	0.0152282	42.2505	108.945	136.686	104.782	91.2545	N	N	75.2178	orthogonal	88.7455	orthogonal	27.7411	1	086m	WT
242	129	8	1	2.2.2.2.1.2.1.2	80.0836	36.6253	104889	0.0183633	39.8704					N	Y						1	086m	WT
243	135	8	1	2.2.2.2.2.1.1.1	67.3266	40.4806	94609	0.00868489	36.3529					N	Y						1	086m	WT
244	135	8	1	2.2.2.2.2.1.1.2	59.9018	30.1998	67847.9	0	65.3411					N	Y						1	086m	WT
245	144	9	1	2.2.2.2.2.2.1.2.1	67.9615	37.2679	86749.8	0.00934927	26.8312					N	Y						1	086m	WT
246	144	9	1	2.2.2.2.2.2.1.2.2	58.3612	39.1955	62508.9	0.021137	59.2795					N	Y						1	086m	WT
247	133	8	3	1.1.1.2.1.2.1.1	90.8338	39.1955	99417.4	0.0149275	78.4699	71.9077	105.387	75.6245	77.1862	N	N	75.6245	orthogonal	77.1862	orthogonal	33.479	1	086m	WT
248	133	8	3	1.1.1.2.1.2.1.2	99.9911	41.1232	116860	0.0151328	35.0814	115.1	90.505	93.235	92.6217	N	N	86.765	orthogonal	87.3783	orthogonal	-24.5949	1	086m	WT
249	97	6	4	1.1.2.2.1.1	26.0312	48.8338	28585	0	37.8801	89.9381	71.1607	25.4919	38.0818	N	N	25.4919	planar	38.0818	oblique	-18.7774	1	086m	WT
250	97	6	4	1.1.2.2.1.2	129.616	38.553	149060	0.0107413	60.8434	73.7872	95.0643	107.476	110.068	N	N	72.5245	orthogonal	69.932	orthogonal	21.2771	1	086m	WT
251	140	9	2	2.1.1.2.1.1.2.2.1	69.1395	41.7657	78559	0.0100411	52.238	92.8778	150.193	82.5064	88.7583	N	N	82.5064	orthogonal	88.7583	orthogonal	57.3156	1	086m	WT
252	140	9	2	2.1.1.2.1.1.2.2.2	58.8552	42.4083	69240.7	0.0176878	72.1081	99.6063	124.715	94.7372	119.754	N	N	85.2628	orthogonal	60.246	orthogonal	25.1087	1	086m	WT
253	147	8	2	2.2.2.2.1.1.1.1	58.5668	42.4083	68942.2	0.0205456	94.1409	92.4333	117.964	50.5187	84.2844	N	N	50.5187	oblique	84.2844	orthogonal	25.5305	1	086m	WT
254	147	8	2	2.2.2.2.1.1.1.2	61.1716	43.0508	67317.3	0.0138617	47.2995	125.177	142.694	94.0938	85.5666	N	N	85.9062	orthogonal	85.5666	orthogonal	17.5168	1	086m	WT
255	161	8	1	2.2.1.2.2.2.1.1	77.3523	32.1275	90530.2	0.00978023	63.9128					N	Y						1	086m	WT
256	161	8	1	2.2.1.2.2.2.1.2	66.9835	39.8381	75508.1	0.00928618	67.0288					N	Y						1	086m	WT
257	145	8	1	2.2.2.1.2.2.1.1	61.7734	35.3402	77962.1	0.0201999	37.26					N	Y						1	086m	WT
258	145	8	1	2.2.2.1.2.2.1.2	56.0849	34.6977	63503.8	0	88.3409					N	Y						1	086m	WT
259	199	9	1	2.2.2.2.2.2.2.1.1	39.6054	37.9104	33526	0	46.7351					N	Y						1	086m	WT
260	199	9	1	2.2.2.2.2.2.2.1.2	54.0374	32.77	45464.1	0	38.0656					N	Y						1	086m	WT
261	102	7	2	1.1.2.1.2.2.1	84.5084	40.4806	100412	0.00857326	43.2717	72.694	105.511	48.768	81.2467	N	N	48.768	oblique	81.2467	orthogonal	32.817	1	086m	WT
262	102	7	3	1.1.2.1.2.2.2	81.3845	37.9104	78293.7	0.0108923	67.9821	140.07	98.2327	75.0316	94.9636	N	N	75.0316	orthogonal	85.0364	orthogonal	-41.8371	1	086m	WT
263	121	7	3	1.2.2.1.1.1.1	138.343	40.4806	172405	0.0140723	22.5237	130.327	115.956	52.0323	56.5506	N	N	52.0323	oblique	56.5506	oblique	-14.3708	1	086m	WT
264	121	7	3	1.2.2.1.1.1.2	89.6547	40.4806	101308	0.0105029	50.8467	118.3	107.014	35.8865	65.6241	N	N	35.8865	oblique	65.6241	orthogonal	-11.2858	1	086m	WT
265	105	8	4	2.1.2.2.1.1.1.1	105.739	41.7657	137420	0.0171068	65.2	101.246	85.1761	86.9197	90.4826	N	N	86.9197	orthogonal	89.5174	orthogonal	-16.0697	1	086m	WT
266	105	8	4	2.1.2.2.1.1.1.2	113.537	38.553	126610	0.0119688	58.8897	102.969	88.9587	40.586	39.2572	N	N	40.586	oblique	39.2572	oblique	-14.0108	1	086m	WT
267	195	8	1	2.2.2.1.1.2.1.1	45.8318	43.0508	54019.7	0.0396561	38.135					N	Y						1	086m	WT
268	195	8	1	2.2.2.1.1.2.1.2	46.3337	37.2679	43905.5	0	34.4748					N	Y						1	086m	WT
269	52	7	3	2.1.1.2.1.2.1	105.084	39.1955	119845	0.0117867	41.5627	80.6367	107.385	47.8198	89.9392	N	N	47.8198	oblique	89.9392	orthogonal	26.7486	1	086m	WT
270	52	7	3	2.1.1.2.1.2.2	73.5208	38.553	75773.4	0.0204224	69.9686	78.6327	109.887	97.8057	92.7294	N	N	82.1943	orthogonal	87.2706	orthogonal	31.2541	1	086m	WT
271	159	7	1	2.2.1.2.1.1.1	84.9469	30.8424	147932	0.0116131	14.5194					N	Y						1	086m	WT
272	159	7	1	2.2.1.2.1.1.2	69.2884	48.1912	142129	0.0231632	66.8587					N	Y						1	086m	WT
273	170	8	1	2.2.1.2.2.1.2.1	63.9297	34.0551	84859.6	0	63.6127					N	Y						1	086m	WT
274	170	8	1	2.2.1.2.2.1.2.2	59.9269	37.9104	80615	0	47.6607					N	Y						1	086m	WT
275	196	8	1	2.2.2.1.1.2.2.1	34.4709	41.7657	28585	0	22.6919					N	Y						1	086m	WT
276	196	8	1	2.2.2.1.1.2.2.2	55.6736	37.9104	47022.6	0.0513675	63.6438					N	Y						1	086m	WT
277	115	6	5	1.2.1.1.1.1	56.7201	53.9742	87313.6	0.0120594	25.7088	118.312	78.4923	50.0833	88.7006	N	N	50.0833	oblique	88.7006	orthogonal	-39.8199	1	086m	WT
278	115	6	4	1.2.1.1.1.2	106.77	48.1912	165906	0.0189364	109.539	78.0989	71.6846	32.2982	57.0238	N	N	32.2982	oblique	57.0238	oblique	-6.41429	1	086m	WT
279	151	8	2	2.1.1.2.2.1.1.1	85.4074	43.0508	112383	0.0119229	60.0173	82.6394	119.636	57.5188	80.4795	N	N	57.5188	oblique	80.4795	orthogonal	36.997	1	086m	WT
280	151	8	2	2.1.1.2.2.1.1.2	76.671	41.1232	88208.9	0.014374	49.7494	113.949	113.027	80.2429	94.8267	N	N	80.2429	orthogonal	85.1733	orthogonal	-0.922522	1	086m	WT
281	120	8	5	2.1.2.1.2.1.2.1	154.852	42.4083	212796	0.0134211	101.821	98.6805	80.1701	121.891	89.9476	N	N	58.1089	oblique	89.9476	orthogonal	-18.5104	1	086m	WT
282	120	8	5	2.1.2.1.2.1.2.2	87.8866	51.404	154598	0.0154372	44.7311	132.528	71.683	124.712	86.2755	N	N	55.2877	oblique	86.2755	orthogonal	-60.8454	1	086m	WT
283	197	9	1	2.2.2.2.1.2.2.1.1	51.4197	30.8424	55213.5	0	39.2945					N	Y						1	086m	WT
284	197	9	1	2.2.2.2.1.2.2.1.2	42.8273	41.1232	41849.5	0	56.469					N	Y						1	086m	WT
285	143	9	1	2.2.2.2.2.2.1.1.1	101.602	36.6253	113909	0.0204902	61.69					N	Y						1	086m	WT
286	143	9	1	2.2.2.2.2.2.1.1.2	79.4869	35.9828	113179	0.00198582	43.3981					N	Y						1	086m	WT
287	93	7	2	1.1.1.1.1.1.1	40.5129	46.2636	46425.7	0.0340716	40.8916	110.077	155.818	47.6081	77.8879	N	N	47.6081	oblique	77.8879	orthogonal	45.7401	1	086m	WT
288	93	7	1	1.1.1.1.1.1.2	102.891	32.77	197177	0.00961233	50.7798					N	Y						1	086m	WT
289	149	8	2	1.1.1.2.2.1.1.1	65.0834	37.9104	56407.3	0.00278813	43.304	104.09	134.602	54.6082	88.2187	N	N	54.6082	oblique	88.2187	orthogonal	30.5121	1	086m	WT
290	149	8	3	1.1.1.2.2.1.1.2	67.6773	37.9104	60751.4	0.0200397	69.1887	107.652	99.305	80.0861	79.7144	N	N	80.0861	orthogonal	79.7144	orthogonal	-8.34723	1	086m	WT
291	108	7	2	1.1.1.2.2.2.1	54.0482	43.0508	55943	0.0173569	43.3203	88.1652	115.834	65.3446	68.7296	N	N	65.3446	orthogonal	68.7296	orthogonal	27.6687	1	086m	WT
292	108	7	2	1.1.1.2.2.2.2	10.113	54.6167	1260.13	0	7.00347	99.8286	84.278	62.6158	95.1245	N	N	62.6158	orthogonal	84.8755	orthogonal	-15.5506	1	086m	WT
293	249	7	3	1.1.2.2.1.1.1	96.7371	40.4806	111986	0.00999986	27.4447	140.677	114.605	67.5188	96.0329	N	N	67.5188	orthogonal	83.9671	orthogonal	-26.0723	1	086m	WT
294	249	7	2	1.1.2.2.1.1.2	116.1	34.6977	101805	0.0116614	72.7464	112.581	118.645	17.8134	51.1403	N	N	17.8134	planar	51.1403	oblique	6.06369	1	086m	WT
295	186	9	2	2.1.1.1.1.1.2.2.1	81.8767	31.4849	61381.5	0.0109884	66.2981	80.9958	109.338	62.45	78.2857	N	N	62.45	orthogonal	78.2857	orthogonal	28.3418	1	086m	WT
296	186	9	3	2.1.1.1.1.1.2.2.2	65.7429	33.4126	50769.9	0.0121081	28.5588	113.253	107.862	56.0996	62.6492	N	N	56.0996	oblique	62.6492	orthogonal	-5.39163	1	086m	WT
297	117	8	3	2.1.1.1.1.2.1.1	44.0178	43.0508	53920.2	0.0100205	44.6762	89.4311	99.2507	90.6421	90.6721	N	N	89.3579	orthogonal	89.3279	orthogonal	9.81956	1	086m	WT
298	117	8	2	2.1.1.1.1.2.1.2	100.381	34.6977	85058.6	0.0154152	77.6567	117.599	123.95	83.0107	92.4584	N	N	83.0107	orthogonal	87.5416	orthogonal	6.35094	1	086m	WT
299	142	8	2	2.1.1.2.2.2.2.1	83.8592	40.4806	91359.2	0.0223036	94.5798	120.874	101.771	113.526	96.7003	N	N	66.4741	orthogonal	83.2997	orthogonal	-19.103	1	086m	WT
300	142	8	4	2.1.1.2.2.2.2.2	64.2509	46.2636	93713.7	0.0106524	45.1001	92.2735	101.771	131.317	125.875	N	N	48.6828	oblique	54.1255	oblique	9.49784	1	086m	WT
301	123	8	5	2.1.2.1.1.1.1.1	72.1369	51.404	124753	0.0144613	43.5147	70.2591	56.5528	107.177	117.3	N	N	72.8232	orthogonal	62.6999	orthogonal	-13.7063	1	086m	WT
302	123	8	5	2.1.2.1.1.1.1.2	115.633	43.0508	157516	0.015264	66.8953	68.3895	76.7592	98.5146	97.0297	N	N	81.4854	orthogonal	82.9703	orthogonal	8.36975	1	086m	WT
303	131	8	1	2.2.1.1.2.1.1.1	71.1443	37.9104	120806	0.0168079	28.9709					N	Y						1	086m	WT
304	131	8	2	2.2.1.1.2.1.1.2	31.6404	51.404	35150.9	0	40.984	113.702	102.498	120.207	104.103	N	N	59.7931	oblique	75.8968	orthogonal	-11.2037	1	086m	WT
305	173	9	1	2.2.1.1.2.2.1.1.1	36.3213	48.8338	81875.1	0	107.911					N	Y						1	086m	WT
306	173	9	1	2.2.1.1.2.2.1.1.2	32.6429	21.8467	48979.2	0	50.51					N	Y						1	086m	WT
307	174	9	1	2.2.1.1.2.2.1.2.1	83.2532	34.6977	72457.3	0.0290525	32.6268					N	Y						1	086m	WT
308	174	9	1	2.2.1.1.2.2.1.2.2	70.3152	0	123625	0	36.9967					N	Y						1	086m	WT
309	160	7	1	2.2.1.2.1.2.1	84.4578	0	132413	0	35.8674					N	Y						1	086m	WT
310	160	7	1	2.2.1.2.1.2.2	56.8136	43.6934	164214	0	38.2164					N	Y						1	086m	WT
311	214	8	1	2.2.2.1.2.1.2.1	77.186	34.6977	92486.7	0.0107969	75.4905					N	Y						1	086m	WT
312	214	8	1	2.2.2.1.2.1.2.2	70.0982	35.9828	73087.4	0.00972826	59.2883					N	Y						1	086m	WT
313	200	9	1	2.2.2.2.2.2.2.2.1	54.8039	35.3402	68279	0.0229728	53.4661					N	Y						1	086m	WT
314	200	9	1	2.2.2.2.2.2.2.2.2	43.3439	36.6253	40191.4	0	49.7794					N	Y						1	086m	WT
315	194	9	1	2.2.1.1.2.2.2.2.1	72.8776	46.9061	153105	0.0116939	21.8188					N	Y						1	086m	WT
316	194	9	1	2.2.1.1.2.2.2.2.2	63.9742	41.1232	87545.7	0.0175711	87.8146					N	Y						1	086m	WT
317	292	8	1	1.1.1.2.2.2.2.1	96.0986	34.6977	139211	0.016499	23.5424					N	Y						1	086m	WT
318	292	8	1	1.1.1.2.2.2.2.2	119.103	40.4806	164115	0.0172616	77.3209					N	Y						1	086m	WT
319	104	7	3	1.2.2.2.1.2.1	125.559	39.8381	144119	0.0108019	36.4318	112.173	106.26	137.101	136.465	N	N	42.8989	oblique	43.5351	oblique	-5.91261	1	086m	WT
320	104	7	4	1.2.2.2.1.2.2	42.9138	49.4763	53654.9	0.00574235	30.552	87.0161	88.793	97.0759	121.131	N	N	82.9241	orthogonal	58.8693	oblique	1.77688	1	086m	WT
321	183	8	1	2.1.1.1.2.1.1.1	83.4585	0	122597	0.0195439	89.2106					N	Y						1	086m	WT
322	183	8	1	2.1.1.1.2.1.1.2	89.5012	32.77	121901	0.0112032	44.3758					N	Y						1	086m	WT
323	119	8	4	2.1.2.1.2.1.1.1	148.801	39.8381	174329	0.0161727	53.4409	104.196	82.8773	107.967	121.114	N	N	72.0327	orthogonal	58.8857	oblique	-21.3186	1	086m	WT
324	119	8	5	2.1.2.1.2.1.1.2	98.9747	43.6934	131551	0.0129278	45.383	103.734	63.1766	128.53	85.4377	N	N	51.4704	oblique	85.4377	orthogonal	-40.5577	1	086m	WT
325	198	9	1	2.2.2.2.1.2.2.2.1	46.367	30.8424	42280.6	0	48.1289					N	Y						1	086m	WT
326	198	9	1	2.2.2.2.1.2.2.2.2	41.9342	34.6977	36079.4	0	39.1239					N	Y						1	086m	WT
327	122	7	3	1.2.2.1.1.2.1	89.6252	41.7657	108271	0.0113565	49.7891	96.2019	113.191	61.7338	47.435	N	N	61.7338	orthogonal	47.435	oblique	16.9888	1	086m	WT
328	122	7	3	1.2.2.1.1.2.2	59.9721	42.4083	67682.1	0.0137749	29.3204	95.1811	80.7515	88.4777	94.1811	N	N	88.4777	orthogonal	85.8189	orthogonal	-14.4296	1	086m	WT
329	124	8	4	2.1.2.1.1.1.2.1	123.028	45.621	188323	0.0160421	45.0711	97.2497	71.362	22.095	53.7332	N	N	22.095	planar	53.7332	oblique	-25.8877	1	086m	WT
330	124	8	4	2.1.2.1.1.1.2.2	115.702	44.9785	169852	0.0140242	76.5962	80.546	75.3747	52.1329	64.9384	N	N	52.1329	oblique	64.9384	orthogonal	-5.17127	1	086m	WT
331	213	8	1	2.2.2.1.2.1.1.1	55.5852	0	56274.6	0	52.6986					N	Y						1	086m	WT
332	213	8	1	2.2.2.1.2.1.1.2	41.9203	0	41650.5	0	45.0144					N	Y						1	086m	WT
333	171	8	1	1.1.1.1.1.2.1.1	42.6667	0	35814.1	0	22.3543					N	Y						1	086m	WT
334	171	8	2	1.1.1.1.1.2.1.2	72.4919	35.3402	58960.7	0.0287361	39.9627	133.502	137.328	77.8873	75.4829	N	N	77.8873	orthogonal	75.4829	orthogonal	3.82626	1	086m	WT
335	154	8	1	1.1.1.2.1.1.2.1	84.0941	35.9828	105420	0.0124139	106.684					N	Y						1	086m	WT
336	154	8	2	1.1.1.2.1.1.2.2	47.9561	42.4083	52991.7	0.0231031	45.0175	135.199	161.942	121.03	103.058	N	N	58.9697	oblique	76.9421	orthogonal	26.7426	1	086m	WT
337	137	7	2	1.2.2.1.2.1.1	67.7345	39.1955	69870.7	0.0111813	51.8075	96.1229	112.866	101.673	95.9168	N	N	78.327	orthogonal	84.0832	orthogonal	16.7427	1	086m	WT
338	137	7	2	1.2.2.1.2.1.2	84.9305	40.4806	92553	0.0123006	63.1809	127.862	128.394	114.202	105.267	N	N	65.7977	orthogonal	74.7333	orthogonal	0.531911	1	086m	WT
339	157	8	2	2.1.1.1.2.2.1.1	24.1629	53.3316	20626.3	0	74.2334	98.1797	100.983	69.3821	78.3545	N	N	69.3821	orthogonal	78.3545	orthogonal	2.80323	1	086m	WT
340	157	8	1	2.1.1.1.2.2.1.2	88.159	36.6253	128467	0.00838819	53.3384					N	Y						1	086m	WT
341	177	8	3	2.1.2.2.1.2.1.1	76.876	40.4806	85191.2	0.0144172	42.121	110.333	117.651	97.4749	87.3961	N	N	82.5251	orthogonal	87.3961	orthogonal	7.31805	1	086m	WT
342	177	8	2	2.1.2.2.1.2.1.2	63.2924	37.9104	55909.9	0.00942359	67.0718	106.406	113.425	20.5291	48.7681	N	N	20.5291	planar	48.7681	oblique	7.0191	1	086m	WT
343	229	8	1	2.2.2.1.1.1.1.1	46.4976	44.9785	56738.9	0	81.3896					N	Y						1	086m	WT
344	229	8	1	2.2.2.1.1.1.1.2	47.3333	42.4083	76602.5	0.0298031	34.1189					N	Y						1	086m	WT
345	148	8	1	2.2.2.2.1.1.2.1	70.7433	48.8338	141930	0.0344852	63.2505					N	Y						1	086m	WT
346	148	8	1	2.2.2.2.1.1.2.2	51.9904	52.6891	118717	0.0335892	73.7212					N	Y						1	086m	WT
347	241	9	1	2.2.2.2.1.2.1.1.1	53.4724	36.6253	52229	0	62.3381					N	Y						1	086m	WT
348	241	9	1	2.2.2.2.1.2.1.1.2	39.5996	38.553	39694	0	54.4067					N	Y						1	086m	WT
349	222	9	1	1.1.1.2.1.1.1.2.1	68.2134	37.2679	76171.4	0.0161047	28.6832					N	Y						1	086m	WT
350	222	9	1	1.1.1.2.1.1.1.2.2	71.0867	35.9828	97560.4	0.0101111	33.6514					N	Y						1	086m	WT
351	233	10	1	2.1.1.1.1.1.1.2.1.1	67.4139	32.77	58396.9	0.0277406	50.3513					N	Y						1	086m	WT
352	233	10	1	2.1.1.1.1.1.1.2.1.2	68.0271	40.4806	102501	0.0171665	29.4743					N	Y						1	086m	WT
353	80	7	5	2.1.2.1.1.2.1	129.108	41.7657	160335	0.00962891	23.1832	155.087	82.2357	103.447	107.319	N	N	76.5531	orthogonal	72.6812	orthogonal	-72.8508	1	086m	WT
354	80	7	5	2.1.2.1.1.2.2	75.8904	48.8338	120143	0.0171255	76.6653	80.4812	71.9656	95.8686	113.098	N	N	84.1314	orthogonal	66.9024	orthogonal	-8.51561	1	086m	WT
355	193	9	1	2.2.1.1.2.2.2.1.1	69.8636	34.0551	61514.1	0.0170079	121.713					N	Y						1	086m	WT
356	193	9	1	2.2.1.1.2.2.2.1.2	52.0965	0	80581.8	0	27.7745					N	Y						1	086m	WT
357	158	8	2	2.1.1.1.2.2.2.1	42.7383	40.4806	47055.8	0.0336587	99.815	29.0465	74.8956	30.5884	66.4646	N	N	30.5884	oblique	66.4646	orthogonal	45.8491	1	086m	WT
358	158	8	2	2.1.1.1.2.2.2.2	56.6335	42.4083	67947.4	0.0194244	42.5197	70.1655	123.166	84.3274	89.6527	N	N	84.3274	orthogonal	89.6527	orthogonal	53.0006	1	086m	WT
359	176	9	1	2.1.1.2.1.1.1.2.1	104.693	41.1232	206860	0.0112546	26.1768					N	Y						1	086m	WT
360	176	9	2	2.1.1.2.1.1.1.2.2	77.2881	37.9104	76370.3	0.0203032	94.7803	95.6118	145.966	61.4785	76.7867	N	N	61.4785	orthogonal	76.7867	orthogonal	50.3541	1	086m	WT
361	163	7	2	1.1.1.1.2.1.1	71.9146	37.9104	74579.6	0.0107727	55.8327	83.4902	117.18	115.294	117.954	N	N	64.706	orthogonal	62.0461	orthogonal	33.6896	1	086m	WT
362	163	7	2	1.1.1.1.2.1.2	69.7579	35.9828	63968	0.00871399	41.4729	79.9002	121.694	56.1772	71.9109	N	N	56.1772	oblique	71.9109	orthogonal	41.7941	1	086m	WT
363	304	9	1	2.2.1.1.2.1.1.2.1	71.9372	0	61912	0.0224517	95.7505					N	Y						1	086m	WT
364	304	9	1	2.2.1.1.2.1.1.2.2	38.2457	43.0508	38301.2	0	21.5583					N	Y						1	086m	WT
365	234	10	1	2.1.1.1.1.1.1.2.2.1	62.8889	36.6253	68875.9	0.0223151	33.4225					N	Y						1	086m	WT
366	234	10	1	2.1.1.1.1.1.1.2.2.2	62.3872	36.6253	85688.7	0.0185113	25.1164					N	Y						1	086m	WT
367	185	9	1	2.1.1.1.1.1.2.1.1	93.3783	34.0551	119944	0.0101925	31.0117					N	Y						1	086m	WT
368	185	9	1	2.1.1.1.1.1.2.1.2	86.0657	35.3402	120939	0.00923466	48.2603					N	Y						1	086m	WT
369	175	9	2	2.1.1.2.1.1.1.1.1	55.49	39.8381	54749.2	0.0129627	82.762	144.671	144.404	98.9758	116.179	N	N	81.0242	orthogonal	63.8214	orthogonal	-0.26672	1	086m	WT
370	175	9	2	2.1.1.2.1.1.1.1.2	47.1141	46.9061	70534	0.0107799	46.8426	72.0577	119.489	83.9804	102.252	N	N	83.9804	orthogonal	77.7476	orthogonal	47.4316	1	086m	WT
371	215	8	4	1.2.2.2.2.2.1.1	113.35	39.8381	135331	0.0191236	67.5757	66.2622	104.09	66.2611	81.1199	N	N	66.2611	orthogonal	81.1199	orthogonal	37.8274	1	086m	WT
372	215	8	2	1.2.2.2.2.2.1.2	91.6403	41.1232	111057	0.0115681	38.2055	72.7377	104.862	161.915	126.096	N	N	18.0853	planar	53.904	oblique	32.1239	1	086m	WT
373	212	9	2	2.1.1.1.1.2.2.2.1	60.8228	40.4806	65592.9	0.0131885	77.896	127.402	130.538	84.9792	97.7352	N	N	84.9792	orthogonal	82.2648	orthogonal	3.13607	1	086m	WT
374	212	9	2	2.1.1.1.1.2.2.2.2	60.7687	44.3359	80482.3	0.0303187	83.0004	81.5013	128.556	88.921	92.7018	N	N	88.921	orthogonal	87.2982	orthogonal	47.0552	1	086m	WT
375	184	8	1	2.1.1.1.2.1.2.1	84.4177	38.553	140106	0.00705289	34.5347					N	Y						1	086m	WT
376	184	8	1	2.1.1.1.2.1.2.2	102.504	40.4806	153437	0.00974634	54.2887					N	Y						1	086m	WT
377	139	9	1	2.1.1.2.1.1.2.1.1	105.331	37.9104	190180	0.00709931	78.6117					N	Y						1	086m	WT
378	139	9	2	2.1.1.2.1.1.2.1.2	31.3486	48.1912	32100.1	0	26.5931	103.971	118.846	46.6472	62.2824	N	N	46.6472	oblique	62.2824	orthogonal	14.8759	1	086m	WT
379	141	8	2	2.1.1.2.2.2.1.1	65.5835	43.0508	74745.4	0.0116288	43.8872	138.362	135.782	97.3395	89.6019	N	N	82.6605	orthogonal	89.6019	orthogonal	-2.58053	1	086m	WT
380	141	8	2	2.1.1.2.2.2.1.2	70.4978	40.4806	77232.5	0.01338	42.8324	102.609	137.87	83.6076	82.2097	N	N	83.6076	orthogonal	82.2097	orthogonal	35.2606	1	086m	WT
381	287	8	1	1.1.1.1.1.1.1.1	56.9034	43.6934	88374.7	0.0176249	80.1785					N	Y						1	086m	WT
382	287	8	1	1.1.1.1.1.1.1.2	70.4003	43.0508	107011	0.0205277	32.2092					N	Y						1	086m	WT
383	101	7	2	1.1.2.1.2.1.1	80.6248	33.4126	61912	0.0129216	67.6712	107.074	118.353	64.5797	55.204	N	N	64.5797	orthogonal	55.204	oblique	11.2792	1	086m	WT
384	101	7	3	1.1.2.1.2.1.2	86.1055	37.9104	89037.9	0.0129988	53.0329	120.772	122.648	37.6224	48.4906	N	N	37.6224	oblique	48.4906	oblique	1.87662	1	086m	WT
385	210	7	1	1.1.2.2.2.2.1	99.0813	39.1955	168990	0.0121507	56.5623					N	Y						1	086m	WT
386	210	7	2	1.1.2.2.2.2.2	43.5456	46.2636	50703.5	0.0218546	28.9129	131.267	98.8956	125.179	104.089	N	N	54.8209	oblique	75.9115	orthogonal	-32.3717	1	086m	WT
387	339	9	1	2.1.1.1.2.2.1.1.1	45.1581	34.0551	47022.6	0	38.6178					N	Y						1	086m	WT
388	339	9	1	2.1.1.1.2.2.1.1.2	46.8573	0	52693.2	0	60.2287					N	Y						1	086m	WT
389	150	8	1	1.1.1.2.2.1.2.1	115.029	36.6253	142394	0.012044	19.8013					N	Y						1	086m	WT
390	150	8	2	1.1.1.2.2.1.2.2	50.2966	40.4806	47719	0.0175826	58.9193	107.225	135.994	107.708	109.662	N	N	72.2923	orthogonal	70.3376	orthogonal	28.7696	1	086m	WT
391	181	7	1	1.1.2.1.1.1.1	114.246	37.9104	177512	0.0152397	34.7293					N	Y						1	086m	WT
392	181	7	2	1.1.2.1.1.1.2	39.7143	53.3316	56075.7	0.0239104	35.1681	88.253	132.664	57.6371	74.0999	N	N	57.6371	oblique	74.0999	orthogonal	44.4112	1	086m	WT
393	211	9	2	2.1.1.1.1.2.2.1.1	58.1738	37.9104	50869.3	0.0175866	29.3978	103.735	139.888	129.927	111.753	N	N	50.0731	oblique	68.247	orthogonal	36.1535	1	086m	WT
394	211	9	2	2.1.1.1.1.2.2.1.2	73.1097	39.8381	79056.4	0.01642	61.014	122.328	132.632	112.882	105.442	N	N	67.118	orthogonal	74.5584	orthogonal	10.3042	1	086m	WT
395	252	10	1	2.1.1.2.1.1.2.2.2.1	60.0236	41.7657	90430.7	0	52.8147					N	Y						1	086m	WT
396	252	10	1	2.1.1.2.1.1.2.2.2.2	64.0798	43.0508	78559	0.0190731	51.5245					N	Y						1	086m	WT
397	253	9	1	2.2.2.2.1.1.1.1.1	102.758	44.9785	175556	0.0232391	15.8454					N	Y						1	086m	WT
398	253	9	1	2.2.2.2.1.1.1.1.2	61.7118	42.4083	89568.5	0.00491245	77.2705					N	Y						1	086m	WT
399	254	9	1	2.2.2.2.1.1.1.2.1	78.267	35.3402	124454	0.0117255	59.4382					N	Y						1	086m	WT
400	254	9	1	2.2.2.2.1.1.1.2.2	45.2241	21.2041	55346.1	0	67.9241					N	Y						1	086m	WT
401	291	8	1	1.1.1.2.2.2.1.1	47.3412	39.8381	54086	0	66.8912					N	Y						1	086m	WT
402	291	8	1	1.1.1.2.2.2.1.2	48.2295	36.6253	57037.3	0.0157331	31.8819					N	Y						1	086m	WT
403	209	7	2	1.1.2.2.2.1.1	58.7191	41.7657	65493.5	0.013144	62.2556	105.626	151.056	121.961	98.0189	N	N	58.0395	oblique	81.9811	orthogonal	45.4298	1	086m	WT
404	209	7	2	1.1.2.2.2.1.2	63.3059	41.1232	73551.6	0.0220797	76.8547	85.4629	131.934	51.6472	67.9936	N	N	51.6472	oblique	67.9936	orthogonal	46.4711	1	086m	WT
405	277	7	3	1.2.1.1.1.1.1	173.882	41.7657	228779	0.0112992	56.6493	120.037	105.596	61.2519	27.9101	N	N	61.2519	orthogonal	27.9101	planar	-14.4403	1	086m	WT
406	277	7	4	1.2.1.1.1.1.2	160.301	41.1232	202880	0.0142186	63.4491	134.659	112.671	88.6987	89.1324	N	N	88.6987	orthogonal	89.1324	orthogonal	-21.9886	1	086m	WT
407	297	9	2	2.1.1.1.1.2.1.1.1	53.0666	45.621	67018.9	0.0118842	26.9014	71.1396	159.726	111.751	123.18	N	N	68.2493	orthogonal	56.8197	oblique	88.5863	1	086m	WT
408	297	9	1	2.1.1.1.1.2.1.1.2	91.006	39.8381	156223	0.00555512	69.7112					N	Y						1	086m	WT
409	126	8	4	2.1.2.1.2.2.2.1	130.606	41.7657	166237	0.0142604	79.4036	99.7858	90.87	49.3784	82.1724	N	N	49.3784	oblique	82.1724	orthogonal	-8.91587	1	086m	WT
410	126	8	4	2.1.2.1.2.2.2.2	72.8072	44.9785	99052.6	0.0180295	52.474	90.0968	80.9895	104.461	95.1096	N	N	75.5389	orthogonal	84.8904	orthogonal	-9.10728	1	086m	WT
411	178	8	2	2.1.2.2.1.2.2.1	60.5198	39.8381	64498.6	0.0159174	78.5714	91.1003	128.433	59.9162	71.4669	N	N	59.9162	oblique	71.4669	orthogonal	37.3324	1	086m	WT
412	178	8	2	2.1.2.2.1.2.2.2	38.944	43.6934	42612.2	0.0117758	42.4217	96.6855	118.661	96.6246	84.2702	N	N	83.3754	orthogonal	84.2702	orthogonal	21.9752	1	086m	WT
413	225	7	4	1.2.1.1.2.1.1	117.842	43.6934	156422	0.0109996	70.1594	122.212	95.8667	32.9055	90.8577	N	N	32.9055	oblique	89.1423	orthogonal	-26.345	1	086m	WT
414	225	7	3	1.2.1.1.2.1.2	109.407	41.7657	143920	0.0111041	44.7773	78.7561	84.8847	80.7253	72.0685	N	N	80.7253	orthogonal	72.0685	orthogonal	6.12861	1	086m	WT
415	251	10	1	2.1.1.2.1.1.2.2.1.1	64.7498	45.621	102501	0.0226423	47.4845					N	Y						1	086m	WT
416	251	10	1	2.1.1.2.1.1.2.2.1.2	73.5901	25.0594	93713.7	0.0124298	51.7046					N	Y						1	086m	WT
417	289	9	1	1.1.1.2.2.1.1.1.1	74.2231	36.6253	87214.1	0.020767	43.1923					N	Y						1	086m	WT
418	289	9	1	1.1.1.2.2.1.1.1.2	79.0757	35.9828	88805.8	0.0126661	67.4314					N	Y						1	086m	WT
419	165	6	5	1.2.1.2.1.1	143.383	50.7614	267114	0.0220781	110.803	110.357	72.5619	121.828	118.098	N	N	58.1717	oblique	61.9023	orthogonal	-37.795	1	086m	WT
420	165	6	5	1.2.1.2.1.2	66.1066	63.6124	148098	0.0203663	40.0708	no bifurcation	no bifurcation	no bifurcation	no bifurcation	N	N						1	086m	WT
421	320	8	3	1.2.2.2.1.2.2.1	95.3884	39.8381	105519	0.017191	44.3629	112.576	101.712	48.3649	54.9853	N	N	48.3649	oblique	54.9853	oblique	-10.8637	1	086m	WT
422	320	8	3	1.2.2.2.1.2.2.2	84.0784	39.8381	97261.9	0.00573773	46.1391	76.0489	103.618	36.529	25.4262	N	N	36.529	oblique	25.4262	planar	27.5687	1	086m	WT
423	227	8	2	1.2.2.2.2.1.1.1	91.3864	39.1955	101473	0.0130943	23.1942	79.2449	153.838	112.533	105.213	N	N	67.4671	orthogonal	74.7869	orthogonal	74.5929	1	086m	WT
424	227	8	2	1.2.2.2.2.1.1.2	67.9928	39.1955	66355.6	0.0171766	87.1464	85.7831	122.442	67.1063	87.282	N	N	67.1063	orthogonal	87.282	orthogonal	36.6586	1	086m	WT
425	228	8	1	1.2.2.2.2.1.2.1	146.293	36.6253	202217	0.0229166	59.8073					N	Y						1	086m	WT
426	228	8	2	1.2.2.2.2.1.2.2	69.1095	39.8381	66654.1	0.0226901	28.9356	119.387	118.036	137.11	81.4473	N	N	42.8897	oblique	81.4473	orthogonal	-1.35101	1	086m	WT
427	270	8	2	2.1.1.2.1.2.2.1	54.8358	44.3359	54052.8	0.00695057	37.1544	132.37	135.943	56.796	55.089	N	N	56.796	oblique	55.089	oblique	3.57239	1	086m	WT
428	270	8	1	2.1.1.2.1.2.2.2	113.076	39.8381	183846	0.0145285	44.3941					N	Y						1	086m	WT
429	188	8	3	2.1.2.2.2.1.2.1	121.228	39.1955	129561	0.0165358	19.9334	123.649	101.22	99.5775	94.8181	N	N	80.4225	orthogonal	85.1819	orthogonal	-22.4287	1	086m	WT
430	188	8	3	2.1.2.2.2.1.2.2	90.0485	40.4806	103397	0.00402204	36.5968	107.479	103.014	121.626	88.7992	N	N	58.3738	oblique	88.7992	orthogonal	-4.46452	1	086m	WT
431	236	9	2	2.1.2.2.2.2.2.2.1	39.8996	47.5487	53323.3	0.014316	46.5185	76.2187	125.585	47.1887	61.8432	N	N	47.1887	oblique	61.8432	orthogonal	49.3666	1	086m	WT
432	236	9	1	2.1.2.2.2.2.2.2.2	105.558	34.0551	153503	0.00815262	60.1408					N	Y						1	086m	WT
433	172	8	2	1.1.1.1.1.2.2.1	39.8143	50.7614	63238.5	0.0334568	33.9092	92.6102	129.193	128.267	140.912	N	N	51.7332	oblique	39.0884	oblique	36.5828	1	086m	WT
434	172	8	2	1.1.1.1.1.2.2.2	43.8778	43.0508	47652.7	0.0178145	73.2355	66.1938	116.313	82.1725	111.175	N	N	82.1725	orthogonal	68.825	orthogonal	50.119	1	086m	WT
435	156	8	3	1.2.2.1.2.2.2.1	42.1999	44.3359	48216.4	0.0192605	44.4444	105.87	87.4268	107.998	95.7477	N	N	72.0022	orthogonal	84.2523	orthogonal	-18.4432	1	086m	WT
436	156	8	2	1.2.2.1.2.2.2.2	70.3344	34.0551	55478.8	0.0151518	95.6271	111.944	122.897	64.0319	99.7012	N	N	64.0319	orthogonal	80.2988	orthogonal	10.9521	1	086m	WT
437	378	10	1	2.1.1.2.1.1.2.1.2.1	72.3161	37.2679	100313	0.00883528	68.5648					N	Y						1	086m	WT
438	378	10	1	2.1.1.2.1.1.2.1.2.2	79.7716	0	122232	0.0052193	35.8352					N	Y						1	086m	WT
439	202	9	2	2.1.2.2.1.1.2.2.1	69.757	40.4806	69572.3	0.0195628	35.2267	130.381	141.34	80.8923	60.288	N	N	80.8923	orthogonal	60.288	orthogonal	10.9592	1	086m	WT
440	202	9	2	2.1.2.2.1.1.2.2.2	75.2251	39.8381	76337.2	0.0164998	42.8469	109.756	113.289	51.3545	72.8825	N	N	51.3545	oblique	72.8825	orthogonal	3.53307	1	086m	WT
441	262	8	2	1.1.2.1.2.2.2.1	43.3963	43.0508	50305.6	0.0202818	62.318	93.1728	119.718	43.2358	54.0057	N	N	43.2358	oblique	54.0057	oblique	26.545	1	086m	WT
442	262	8	1	1.1.2.1.2.2.2.2	96.0497	37.9104	188787	0.0182865	77.917					N	Y						1	086m	WT
443	155	8	2	1.2.2.1.2.2.1.1	49.1298	41.1232	55313	0.00750181	38.4816	67.5072	141.615	80.9113	90.6495	N	N	80.9113	orthogonal	89.3505	orthogonal	74.1074	1	086m	WT
444	155	8	2	1.2.2.1.2.2.1.2	75.1279	38.553	77166.2	0.0139296	82.1655	113.557	134.487	106.371	87.5466	N	N	73.6289	orthogonal	87.5466	orthogonal	20.9302	1	086m	WT
445	223	8	2	1.2.2.2.1.1.1.1	88.2729	41.1232	96466.1	0.0181994	78.3165	118.931	126.244	148.177	101.031	N	N	31.8232	oblique	78.9686	orthogonal	7.31321	1	086m	WT
446	223	8	3	1.2.2.2.1.1.1.2	21.8985	48.1912	23445	0	29.7612	93.3246	104.556	16.2477	59.6486	N	N	16.2477	planar	59.6486	oblique	11.2309	1	086m	WT
447	296	10	2	2.1.1.1.1.1.2.2.2.1	61.3421	41.1232	65725.6	0.0140107	47.7421	104.749	129.898	147.693	164.569	N	N	32.3066	oblique	15.4305	planar	25.1492	1	086m	WT
448	296	10	2	2.1.1.1.1.1.2.2.2.2	50.8255	39.8381	44900.3	0.0131472	68.7478	135.058	150.845	104.695	107.588	N	N	75.3054	orthogonal	72.4123	orthogonal	15.7872	1	086m	WT
449	357	9	1	2.1.1.1.2.2.2.1.1	47.7043	1.92765	65294.5	0	41.509					N	Y						1	086m	WT
450	357	9	1	2.1.1.1.2.2.2.1.2	84.3064	34.0551	77663.6	0.010948	63.3016					N	Y						1	086m	WT
451	300	9	3	2.1.1.2.2.2.2.2.1	42.9148	52.0465	56606.2	0.0187705	48.5839	109.026	117.874	70.2786	74.4254	N	N	70.2786	orthogonal	74.4254	orthogonal	8.84769	1	086m	WT
452	300	9	1	2.1.1.2.2.2.2.2.2	80.9239	41.1232	146274	0.00940635	44.5996					N	Y						1	086m	WT
453	301	9	4	2.1.2.1.1.1.1.1.1	103.256	41.1232	118684	0.0103655	31.7705	89.8482	88.2535	109.559	119.104	N	N	70.4412	orthogonal	60.8955	orthogonal	-1.59472	1	086m	WT
454	301	9	4	2.1.2.1.1.1.1.1.2	107.784	43.0508	137785	0.011281	38.5861	135.973	87.9372	135.627	104.004	N	N	44.3734	oblique	75.9962	orthogonal	-48.0356	1	086m	WT
455	167	8	3	2.1.2.2.2.2.1.1	92.0735	39.1955	100313	0.0176591	55.65	127.678	116.176	66.2113	81.8576	N	N	66.2113	orthogonal	81.8576	orthogonal	-11.5018	1	086m	WT
456	167	8	2	2.1.2.2.2.2.1.2	78.8534	39.1955	84892.8	0.00808713	67.2101	92.4735	92.919	12.6208	40.3375	N	N	12.6208	planar	40.3375	oblique	0.445424	1	086m	WT
457	164	7	2	1.1.1.1.2.2.1	78.3586	37.9104	80349.7	0.0120181	61.7161	63.8138	123.811	104.716	97.4119	N	N	75.2839	orthogonal	82.5881	orthogonal	59.9973	1	086m	WT
458	164	7	2	1.1.1.1.2.2.2	47.676	43.0508	52991.7	0.00711522	55.2317	83.6315	106.676	106.343	105.768	N	N	73.657	orthogonal	74.2317	orthogonal	23.0445	1	086m	WT
459	336	9	1	1.1.1.2.1.1.2.2.1	39.14	44.3359	44436.1	0.0194413	66.6497					N	Y						1	086m	WT
460	336	9	1	1.1.1.2.1.1.2.2.2	64.1278	38.553	69273.8	0.0148858	72.3331					N	Y						1	086m	WT
461	247	9	2	1.1.1.2.1.2.1.1.1	40.5023	45.621	46359.4	0.0346758	14.0336	120.575	139.641	151.657	157.828	N	N	28.3429	planar	22.1717	planar	19.0658	1	086m	WT
462	247	9	1	1.1.1.2.1.2.1.1.2	109.028	38.553	131352	0.0156549	72.4074					N	Y						1	086m	WT
463	290	9	2	1.1.1.2.2.1.1.2.1	10.1033	48.8338	3813.54	0	90.4301	92.5271	92.9044	171.802	170.081	N	N	8.19804	planar	9.91868	planar	0.377295	1	086m	WT
464	290	9	1	1.1.1.2.2.1.1.2.2	47.2281	36.6253	60718.2	0	17.2641					N	Y						1	086m	WT
465	166	6	6	1.2.1.2.2.1	34.6234	66.1826	67748.4	0.0274412	56.3929	88.9098	69.8047	75.6213	84.0009	N	N	75.6213	orthogonal	84.0009	orthogonal	-19.1051	1	086m	WT
466	166	6	5	1.2.1.2.2.2	151.269	54.6167	319973	0.0144373	49.8704	88.3953	69.3191	41.1691	44.3687	N	N	41.1691	oblique	44.3687	oblique	-19.0762	1	086m	WT
467	328	8	2	1.2.2.1.1.2.2.1	118.339	35.3402	105552	0.0101946	79.4854	119.911	154.515	69.8453	65.8549	N	N	69.8453	orthogonal	65.8549	orthogonal	34.6042	1	086m	WT
468	328	8	2	1.2.2.1.1.2.2.2	51.3115	41.7657	56506.8	0.01487	16.4576	115	126.763	140.928	146.344	N	N	39.0717	oblique	33.6559	oblique	11.7626	1	086m	WT
469	182	7	2	1.1.2.1.1.2.1	20.8954	48.1912	18769.3	0	14.1229	59.576	112.453	89.7112	87.1855	N	N	89.7112	orthogonal	87.1855	orthogonal	52.8766	1	086m	WT
470	182	7	1	1.1.2.1.1.2.2	89.6183	35.9828	136856	0.00283047	65.6017					N	Y						1	086m	WT
471	264	8	2	1.2.2.1.1.1.2.1	61.504	39.1955	60651.9	0.0109897	89.5419	90.5072	100.747	36.5013	57.2312	N	N	36.5013	oblique	57.2312	oblique	10.2395	1	086m	WT
472	264	8	2	1.2.2.1.1.1.2.2	54.0515	42.4083	60817.7	0.0126908	28.7578	133.931	136.981	99.8915	82.9823	N	N	80.1085	orthogonal	82.9823	orthogonal	3.04962	1	086m	WT
473	224	8	3	1.2.2.2.1.1.2.1	106.197	36.6253	110095	0.0148044	86.7826	64.6583	123.048	75.4318	88.7771	N	N	75.4318	orthogonal	88.7771	orthogonal	58.3894	1	086m	WT
474	224	8	3	1.2.2.2.1.1.2.2	60.8099	38.553	63702.7	0.0106585	26.9964	94.6707	111.107	103.555	102.834	N	N	76.4452	orthogonal	77.1658	orthogonal	16.4359	1	086m	WT
475	358	9	1	2.1.1.1.2.2.2.2.1	70.7854	37.9104	85556	0.0179463	52.8027					N	Y						1	086m	WT
476	358	9	1	2.1.1.1.2.2.2.2.2	73.6065	40.4806	111289	0.0176109	18.141					N	Y						1	086m	WT
477	279	9	1	2.1.1.2.2.1.1.1.1	63.9579	46.2636	116263	0.0119318	45.0428					N	Y						1	086m	WT
478	279	9	1	2.1.1.2.2.1.1.1.2	63.1784	44.9785	109399	0.0144333	42.9181					N	Y						1	086m	WT
479	342	9	1	2.1.2.2.1.2.1.2.1	86.9831	30.1998	73850.1	0.0161324	57.5624					N	Y						1	086m	WT
480	342	9	1	2.1.2.2.1.2.1.2.2	82.9082	40.4806	145246	0.0204859	53.9509					N	Y						1	086m	WT
481	134	8	2	1.1.1.2.1.2.2.1	77.1556	41.1232	81676.1	0.0163841	124.373	102.34	138.331	31.5084	57.4595	N	N	31.5084	oblique	57.4595	oblique	35.9912	1	086m	WT
482	134	8	3	1.1.1.2.1.2.2.2	8.78859	57.1869	7826.05	0	55.3531	91.0771	82.0804	60.3067	66.6685	N	N	60.3067	orthogonal	66.6685	orthogonal	-8.99667	1	086m	WT
483	463	10	1	1.1.1.2.2.1.1.2.1.1	43.3496	37.2679	47951.2	0	57.0351					N	Y						1	086m	WT
484	463	10	1	1.1.1.2.2.1.1.2.1.2	32.9071	35.3402	24406.7	0	36.2873					N	Y						1	086m	WT
485	386	8	1	1.1.2.2.2.2.2.1	80.473	37.9104	148529	0.00871135	41.7688					N	Y						1	086m	WT
486	386	8	1	1.1.2.2.2.2.2.2	78.5672	35.3402	90264.9	0.0113544	92.5291					N	Y						1	086m	WT
487	280	9	1	2.1.1.2.2.1.1.2.1	75.1164	0	145379	0	87.0128					N	Y						1	086m	WT
488	280	9	1	2.1.1.2.2.1.1.2.2	68.3622	0	137553	0.00945252	26.9708					N	Y						1	086m	WT
489	152	8	3	2.1.1.2.2.1.2.1	73.3693	39.8381	79885.4	0.0104686	44.2649	110.482	108.446	49.5883	70.2901	N	N	49.5883	oblique	70.2901	orthogonal	-2.03568	1	086m	WT
490	152	8	2	2.1.1.2.2.1.2.2	73.878	41.1232	79487.5	0.0103783	39.1473	116.318	111.328	96.7438	91.1259	N	N	83.2562	orthogonal	88.8741	orthogonal	-4.99022	1	086m	WT
491	334	9	1	1.1.1.1.1.2.1.2.1	64.6951	31.4849	61514.1	0.0129679	85.7685					N	Y						1	086m	WT
492	334	9	1	1.1.1.1.1.2.1.2.2	51.5827	28.2722	64598.1	0	48.6807					N	Y						1	086m	WT
493	369	10	1	2.1.1.2.1.1.1.1.1.1	43.9491	39.1955	49974	0	66.6225					N	Y						1	086m	WT
494	369	10	1	2.1.1.2.1.1.1.1.1.2	25.015	49.4763	44104.5	0	85.2527					N	Y						1	086m	WT
495	370	10	1	2.1.1.2.1.1.1.1.2.1	46.1334	45.621	73485.3	0.0268645	42.0788					N	Y						1	086m	WT
496	370	10	1	2.1.1.2.1.1.1.1.2.2	68.8753	0	111389	0	34.5719					N	Y						1	086m	WT
497	201	9	2	2.1.2.2.1.1.2.1.1	63.9434	41.1232	65327.6	0.0188209	2.74215	91.0165	126.58	81.4344	85.715	N	N	81.4344	orthogonal	85.715	orthogonal	35.5639	1	086m	WT
498	201	9	2	2.1.2.2.1.1.2.1.2	55.6919	41.1232	57800	0.017492	62.9542	88.2773	114.892	32.5558	43.7871	N	N	32.5558	oblique	43.7871	oblique	26.615	1	086m	WT
499	187	8	3	2.1.2.2.2.1.1.1	110.125	42.4083	141167	0.0147268	83.2008	118.327	106.333	80.6431	89.4134	N	N	80.6431	orthogonal	89.4134	orthogonal	-11.9945	1	086m	WT
500	187	8	3	2.1.2.2.2.1.1.2	92.1996	42.4083	114705	0.00543786	15.2167	127.712	101.435	61.0684	77.2002	N	N	61.0684	orthogonal	77.2002	orthogonal	-26.2775	1	086m	WT
501	235	9	2	2.1.2.2.2.2.2.1.1	60.4671	41.7657	67085.2	0.0207175	36.823	79.8146	133.939	54.5536	70.6613	N	N	54.5536	oblique	70.6613	orthogonal	54.1246	1	086m	WT
502	235	9	2	2.1.2.2.2.2.2.1.2	63.8427	35.9828	50803	0.0172257	35.5504	126.439	127.593	39.8475	70.3458	N	N	39.8475	oblique	70.3458	orthogonal	1.15391	1	086m	WT
503	482	9	1	1.1.1.2.1.2.2.2.1	59.9807	37.9104	56573.1	0.014592	48.3455					N	Y						1	086m	WT
504	482	9	2	1.1.1.2.1.2.2.2.2	34.3523	50.7614	38765.5	0.0478269	45.3696	109.182	121.95	76.9001	119.964	N	N	76.9001	orthogonal	60.0359	orthogonal	12.768	1	086m	WT
505	337	8	1	1.2.2.1.2.1.1.1	70.3811	44.9785	133043	0.0132184	60.3079					N	Y						1	086m	WT
506	337	8	1	1.2.2.1.2.1.1.2	81.5942	38.553	100081	0.00659349	38.7124					N	Y						1	086m	WT
507	295	10	1	2.1.1.1.1.1.2.2.1.1	39.9705	34.6977	29480.3	0	52.9883					N	Y						1	086m	WT
508	295	10	1	2.1.1.1.1.1.2.2.1.2	56.5618	28.9148	66057.2	0	29.1633					N	Y						1	086m	WT
509	282	9	4	2.1.2.1.2.1.2.2.1	121.403	41.7657	148065	0.00987545	87.4609	104.058	93.2994	119.62	92.7758	N	N	60.3795	orthogonal	87.2242	orthogonal	-10.7582	1	086m	WT
510	282	9	3	2.1.2.1.2.1.2.2.2	100.16	41.7657	130357	0.0135929	45.4525	127.26	81.0914	102.589	87.1142	N	N	77.4113	orthogonal	87.1142	orthogonal	-46.1685	1	086m	WT
511	248	9	2	1.1.1.2.1.2.1.2.1	62.1837	42.4083	75707.1	0.0116083	47.3986	113.751	126.896	28.2252	57.7536	N	N	28.2252	planar	57.7536	oblique	13.1453	1	086m	WT
512	248	9	2	1.1.1.2.1.2.1.2.2	58.9096	47.5487	73021.1	0.0302943	81.4869	98.4539	139.764	133.966	110.48	N	N	46.0336	oblique	69.5201	orthogonal	41.3097	1	086m	WT
513	390	9	1	1.1.1.2.2.1.2.2.1	63.9898	36.6253	77862.6	0.013943	43.9491					N	Y						1	086m	WT
514	390	9	1	1.1.1.2.2.1.2.2.2	60.4234	36.6253	69108	0.0134517	63.3869					N	Y						1	086m	WT
515	392	8	1	1.1.2.1.1.1.2.1	76.1065	43.0508	118784	0.0178197	48.9697					N	Y						1	086m	WT
516	392	8	1	1.1.2.1.1.1.2.2	57.4525	47.5487	85920.8	0	47.2159					N	Y						1	086m	WT
517	261	8	1	1.1.2.1.2.2.1.1	94.6659	39.1955	150021	0.0164615	63.5543					N	Y						1	086m	WT
518	261	8	1	1.1.2.1.2.2.1.2	85.8813	35.3402	122531	0.00888775	9.37174					N	Y						1	086m	WT
519	446	9	1	1.2.2.2.1.1.1.2.1	95.9572	39.1955	156587	0.0135166	47.7028					N	Y						1	086m	WT
520	446	9	2	1.2.2.2.1.1.1.2.2	62.3375	41.1232	66654.1	0.0108793	48.9462	77.2226	118.691	84.3429	98.0375	N	N	84.3429	orthogonal	81.9625	orthogonal	41.468	1	086m	WT
521	407	10	1	2.1.1.1.1.2.1.1.1.1	42.8689	43.0508	45663	0	54.7301					N	Y						1	086m	WT
522	407	10	1	2.1.1.1.1.2.1.1.1.2	51.1443	49.4763	52825.9	0.0395081	53.1158					N	Y						1	086m	WT
523	379	9	1	2.1.1.2.2.2.1.1.1	61.7775	42.4083	103894	0	51.4173					N	Y						1	086m	WT
524	379	9	1	2.1.1.2.2.2.1.1.2	81.3385	0	113644	0.0170238	89.6523					N	Y						1	086m	WT
525	412	9	1	2.1.2.2.1.2.2.2.1	80.2612	34.0551	81278.2	0.00619543	74.5229					N	Y						1	086m	WT
526	412	9	1	2.1.2.2.1.2.2.2.2	73.7881	37.9104	103894	0.0095697	26.9479					N	Y						1	086m	WT
527	469	8	1	1.1.2.1.1.2.1.1	87.4107	35.9828	98687.9	0.0119377	38.1276					N	Y						1	086m	WT
528	469	8	1	1.1.2.1.1.2.1.2	78.5055	34.6977	69506	0.0164167	22.8127					N	Y						1	086m	WT
529	216	8	1	1.2.2.2.2.2.2.1	92.4992	40.4806	167431	0.02285	33.0309					N	Y						1	086m	WT
530	216	8	1	1.2.2.2.2.2.2.2	100.457	37.2679	147965	0.00664416	99.2619					N	Y						1	086m	WT
531	299	9	1	2.1.1.2.2.2.2.1.1	71.5549	36.6253	114008	0.00721094	27.114					N	Y						1	086m	WT
532	299	9	1	2.1.1.2.2.2.2.1.2	97.2817	36.6253	143986	0.0145061	94.0826					N	Y						1	086m	WT
533	302	9	4	2.1.2.1.1.1.1.2.1	106.721	39.1955	111952	0.0114172	29.6405	144.473	100.64	46.1605	48.0772	N	N	46.1605	oblique	48.0772	oblique	-43.8327	1	086m	WT
534	302	9	3	2.1.2.1.1.1.1.2.2	112.719	39.8381	127604	0.0140278	39.4047	91.3733	90.8589	59.3879	66.1366	N	N	59.3879	oblique	66.1366	orthogonal	-0.514436	1	086m	WT
535	125	8	4	2.1.2.1.2.2.1.1	26.0709	49.4763	24804.6	0	35.2194	80.2909	77.8852	49.7322	75.143	N	N	49.7322	oblique	75.143	orthogonal	-2.40571	1	086m	WT
536	125	8	3	2.1.2.1.2.2.1.2	126.865	36.6253	125217	0.00927076	53.869	83.1593	111.515	98.7201	113.434	N	N	81.2799	orthogonal	66.5664	orthogonal	28.3562	1	086m	WT
537	403	8	1	1.1.2.2.2.1.1.1	61.9303	44.3359	87777.8	0.0223997	31.9538					N	Y						1	086m	WT
538	403	8	1	1.1.2.2.2.1.1.2	53.6169	44.9785	69373.3	0.00560086	77.3272					N	Y						1	086m	WT
539	327	8	2	1.2.2.1.1.2.1.1	28.3468	53.9742	33094.9	0	50.901	106.83	103.34	126.607	126.767	N	N	53.3934	oblique	53.2326	oblique	-3.49031	1	086m	WT
540	327	8	1	1.2.2.1.1.2.1.2	78.3116	41.7657	134734	0.0111529	51.9656					N	Y						1	086m	WT
541	338	8	1	1.2.2.1.2.1.2.1	89.5415	41.7657	144384	0.0131316	49.3048					N	Y						1	086m	WT
542	338	8	1	1.2.2.1.2.1.2.2	79.0526	36.6253	127472	0.0196592	80.4987					N	Y						1	086m	WT
543	393	10	1	2.1.1.1.1.2.2.1.1.1	52.5427	35.9828	54948.2	0.0195462	48.4317					N	Y						1	086m	WT
544	393	10	1	2.1.1.1.1.2.2.1.1.2	40.6646	43.6934	49012.3	0	61.7527					N	Y						1	086m	WT
545	373	10	1	2.1.1.1.1.2.2.2.1.1	51.3534	37.2679	50902.5	0.00914029	68.8136					N	Y						1	086m	WT
546	373	10	1	2.1.1.1.1.2.2.2.1.2	66.3958	33.4126	55313	0.0131585	61.9587					N	Y						1	086m	WT
547	374	10	1	2.1.1.1.1.2.2.2.2.1	88.5259	41.7657	130224	0.0143575	68.0593					N	Y						1	086m	WT
548	374	10	1	2.1.1.1.1.2.2.2.2.2	60.6617	40.4806	103198	0	17.2633					N	Y						1	086m	WT
549	269	8	1	2.1.1.2.1.2.1.1	104.567	41.7657	183349	0.0143799	24.7926					N	Y						1	086m	WT
550	269	8	2	2.1.1.2.1.2.1.2	20.8929	62.3273	24837.8	0	61.7141	79.071	136.609	73.8538	93.2686	N	N	73.8538	orthogonal	86.7314	orthogonal	57.5377	1	086m	WT
551	341	9	2	2.1.2.2.1.2.1.1.1	51.7324	44.3359	66256.2	0.0234322	43.333	103.142	143.343	120.747	94.505	N	N	59.2526	oblique	85.495	orthogonal	40.2011	1	086m	WT
552	341	9	1	2.1.2.2.1.2.1.1.2	81.6676	35.3402	116827	0.0113291	70.7574					N	Y						1	086m	WT
553	434	9	1	1.1.1.1.1.2.2.2.1	39.4784	44.3359	49940.8	0.0349369	40.0193					N	Y						1	086m	WT
554	434	9	1	1.1.1.1.1.2.2.2.2	43.5597	37.2679	33393.4	0.0314286	32.7602					N	Y						1	086m	WT
555	383	8	1	1.1.2.1.2.1.1.1	61.5645	32.77	75906.1	0.0245083	41.3551					N	Y						1	086m	WT
556	383	8	1	1.1.2.1.2.1.1.2	65.1646	36.6253	79023.2	0.0151553	75.3834					N	Y						1	086m	WT
557	293	8	2	1.1.2.2.1.1.1.1	49.9668	43.6934	59590.8	0.0129169	72.4595	77.9493	115.599	59.6059	70.6045	N	N	59.6059	oblique	70.6045	orthogonal	37.6493	1	086m	WT
558	293	8	2	1.1.2.2.1.1.1.2	19.5713	51.404	20128.9	0	76.7107	71.9988	114.674	81.3365	75.2311	N	N	81.3365	orthogonal	75.2311	orthogonal	42.6754	1	086m	WT
559	250	7	3	1.1.2.2.1.2.1	19.4239	55.9018	23478.2	0	37.1673	70.7756	78.463	8.63707	58.7642	N	N	8.63707	planar	58.7642	oblique	7.68745	1	086m	WT
560	250	7	1	1.1.2.2.1.2.2	62.1076	0	81278.2	0	38.8621					N	Y						1	086m	WT
561	226	7	3	1.2.1.1.2.2.1	136.285	36.6253	140670	0.0124275	73.4832	83.2705	89.096	123.924	111.358	N	N	56.0755	oblique	68.6424	orthogonal	5.82545	1	086m	WT
562	226	7	4	1.2.1.1.2.2.2	53.5265	45.621	69307	0.0154134	40.7464	93.6488	82.4729	63.4929	94.2099	N	N	63.4929	orthogonal	85.7901	orthogonal	-11.1759	1	086m	WT
563	360	10	1	2.1.1.2.1.1.1.2.2.1	54.7136	37.9104	70301.8	0.0345531	30.0455					N	Y						1	086m	WT
564	360	10	1	2.1.1.2.1.1.1.2.2.2	45.415	44.3359	60718.2	0.0331008	66.9576					N	Y						1	086m	WT
565	354	8	4	2.1.2.1.1.2.2.1	104.836	43.0508	137984	0.00902623	15.258	104.959	80.2618	29.2759	54.1361	N	N	29.2759	planar	54.1361	oblique	-24.6976	1	086m	WT
566	354	8	3	2.1.2.1.1.2.2.2	132.981	43.6934	181558	0.00972731	67.921	135.112	100.83	99.261	124.069	N	N	80.739	orthogonal	55.9311	oblique	-34.2817	1	086m	WT
567	324	9	3	2.1.2.1.2.1.1.2.1	117.212	39.1955	132413	0.0192476	74.7585	105.008	92.8279	117.056	117.059	N	N	62.9439	orthogonal	62.9408	orthogonal	-12.1801	1	086m	WT
568	324	9	4	2.1.2.1.2.1.1.2.2	71.7957	44.9785	91326.1	0.0159318	29.1869	154.614	92.9419	138.773	129.844	N	N	41.2273	oblique	50.156	oblique	-61.6724	1	086m	WT
569	433	9	1	1.1.1.1.1.2.2.1.1	66.3661	37.2679	75010.7	0.0164308	16.7078					N	Y						1	086m	WT
570	433	9	1	1.1.1.1.1.2.2.1.2	53.1589	9.63825	76105.1	0.0111869	77.6088					N	Y						1	086m	WT
571	465	7	4	1.2.1.2.2.1.1	152.637	50.7614	279218	0.0101011	78.222	124.527	88.3167	27.5806	41.948	N	N	27.5806	planar	41.948	oblique	-36.21	1	086m	WT
572	465	7	5	1.2.1.2.2.1.2	138.792	46.9061	218101	0.0104124	12.5304	101.259	84.0902	69.6439	77.9371	N	N	69.6439	orthogonal	77.9371	orthogonal	-17.1687	1	086m	WT
573	380	9	1	2.1.1.2.2.2.1.2.1	36.9456	52.6891	86749.8	0	60.3036					N	Y						1	086m	WT
574	380	9	1	2.1.1.2.2.2.1.2.2	69.815	41.7657	101142	0.0116665	42.8734					N	Y						1	086m	WT
575	265	9	3	2.1.2.2.1.1.1.1.1	104.857	41.1232	123924	0.0101129	75.6652	143.004	114.598	78.4097	88.5668	N	N	78.4097	orthogonal	88.5668	orthogonal	-28.4058	1	086m	WT
576	265	9	3	2.1.2.2.1.1.1.1.2	77.8483	39.1955	80283.4	0.0189732	27.5868	140.111	106.972	33.9937	35.1345	N	N	33.9937	oblique	35.1345	oblique	-33.1388	1	086m	WT
577	431	10	1	2.1.2.2.2.2.2.2.1.1	68.3097	48.1912	108802	0.00825358	54.1182					N	Y						1	086m	WT
578	431	10	1	2.1.2.2.2.2.2.2.1.2	81.0212	36.6253	91889.8	0.0174304	24.4855					N	Y						1	086m	WT
579	362	8	1	1.1.1.1.2.1.2.1	67.6779	32.1275	63835.4	0.0274592	48.8515					N	Y						1	086m	WT
580	362	8	1	1.1.1.1.2.1.2.2	69.7012	0	84130.1	0	31.9288					N	Y						1	086m	WT
581	461	10	1	1.1.1.2.1.2.1.1.1.1	40.1594	42.4083	55677.7	0	43.4613					N	Y						1	086m	WT
582	461	10	1	1.1.1.2.1.2.1.1.1.2	28.7425	63.6124	70335	0	78.0496					N	Y						1	086m	WT
583	435	9	2	1.2.2.1.2.2.2.1.1	51.0219	40.4806	50139.8	0.00687239	23.9768	121.395	138.528	36.9202	35.4481	N	N	36.9202	oblique	35.4481	oblique	17.1337	1	086m	WT
584	435	9	1	1.2.2.1.2.2.2.1.2	102.004	36.6253	133971	0.0180232	87.6828					N	Y						1	086m	WT
585	448	11	1	2.1.1.1.1.1.2.2.2.2.1	46.8473	40.4806	52958.5	0.0060194	79.9797					N	Y						1	086m	WT
586	448	11	1	2.1.1.1.1.1.2.2.2.2.2	60.1689	36.6253	65592.9	0.0117466	55.5954					N	Y						1	086m	WT
587	298	9	1	2.1.1.1.1.2.1.2.1	65.4611	35.3402	77133.1	0.0180132	41.3401					N	Y						1	086m	WT
588	298	9	1	2.1.1.1.1.2.1.2.2	65.9504	36.6253	86716.6	0.0200626	76.7295					N	Y						1	086m	WT
589	427	9	1	2.1.1.2.1.2.2.1.1	55.4508	43.0508	82339.4	0.0164739	68.8877					N	Y						1	086m	WT
590	427	9	1	2.1.1.2.1.2.2.1.2	58.1213	35.3402	78426.3	0.00919682	67.7192					N	Y						1	086m	WT
591	451	10	2	2.1.1.2.2.2.2.2.1.1	25.2685	54.6167	22284.4	0	91.065	79.5688	72.8031	60.2267	43.384	N	N	60.2267	orthogonal	43.384	oblique	-6.76569	1	086m	WT
592	451	10	1	2.1.1.2.2.2.2.2.1.2	35.8462	37.2679	39926.1	0	43.7784					N	Y						1	086m	WT
593	410	9	3	2.1.2.1.2.2.2.2.1	117.023	38.553	127870	0.00744899	25.6214	124.656	117.432	40.4491	37.2294	N	N	40.4491	oblique	37.2294	oblique	-7.22393	1	086m	WT
594	410	9	3	2.1.2.1.2.2.2.2.2	95.9828	40.4806	104524	0.0177575	77.1638	149.335	115.834	79.8862	85.6053	N	N	79.8862	orthogonal	85.6053	orthogonal	-33.5014	1	086m	WT
595	411	9	1	2.1.2.2.1.2.2.1.1	64.5068	35.3402	84892.8	0.0161146	23.1873					N	Y						1	086m	WT
596	411	9	1	2.1.2.2.1.2.2.1.2	63.1743	32.77	53721.2	0.00846414	68.0245					N	Y						1	086m	WT
597	361	8	1	1.1.1.1.2.1.1.1	79.2247	41.1232	104557	0.0166559	64.63					N	Y						1	086m	WT
598	361	8	1	1.1.1.1.2.1.1.2	79.6816	39.8381	119712	0.00714415	33.9541					N	Y						1	086m	WT
599	372	9	1	1.2.2.2.2.2.1.2.1	94.427	38.553	118784	0.0268357	64.466					N	Y						1	086m	WT
600	372	9	1	1.2.2.2.2.2.1.2.2	77.2764	41.7657	136459	0.0119107	9.59792					N	Y						1	086m	WT
601	441	9	1	1.1.2.1.2.2.2.1.1	69.5478	37.9104	83433.7	0	77.0381					N	Y						1	086m	WT
602	441	9	1	1.1.2.1.2.2.2.1.2	39.0762	37.9104	39063.9	0	16.1357					N	Y						1	086m	WT
603	404	8	1	1.1.2.2.2.1.2.1	55.4736	45.621	67847.9	0.0234052	67.9131					N	Y						1	086m	WT
604	404	8	1	1.1.2.2.2.1.2.2	59.0867	42.4083	87247.2	0.015811	19.4234					N	Y						1	086m	WT
605	278	7	3	1.2.1.1.1.2.1	84.7889	39.1955	89833.8	0.00715829	16.7825	120.109	106.232	59.3796	78.0614	N	N	59.3796	oblique	78.0614	orthogonal	-13.8766	1	086m	WT
606	278	7	3	1.2.1.1.1.2.2	118.965	39.8381	133739	0.0134623	62.3984	101.394	104.805	79.3016	80.1075	N	N	79.3016	orthogonal	80.1075	orthogonal	3.41162	1	086m	WT
607	263	8	2	1.2.2.1.1.1.1.1	14.4225	64.255	12833.4	0	71.3311	73.9823	116.79	105.448	78.7009	N	N	74.552	orthogonal	78.7009	orthogonal	42.8077	1	086m	WT
608	263	8	1	1.2.2.1.1.1.1.2	69.1508	39.8381	114572	0.00884423	64.3494					N	Y						1	086m	WT
609	535	9	3	2.1.2.1.2.2.1.1.1	112.39	37.9104	119878	0.00985719	24.3357	142.326	122.261	95.1387	92.7898	N	N	84.8613	orthogonal	87.2102	orthogonal	-20.0655	1	086m	WT
610	535	9	3	2.1.2.1.2.2.1.1.2	120.072	37.2679	121669	0.0132978	57.8642	118.709	99.1251	49.0478	41.3789	N	N	49.0478	oblique	41.3789	oblique	-19.584	1	086m	WT
611	266	9	2	2.1.2.2.1.1.1.2.1	66.6919	40.4806	68809.6	0.0176276	52.1868	147.815	143.755	134.66	103.987	N	N	45.3398	oblique	76.0133	orthogonal	-4.05987	1	086m	WT
612	266	9	3	2.1.2.2.1.1.1.2.2	61.152	39.8381	59822.9	0.00701005	60.2666	115.08	117.154	33.1504	86.3525	N	N	33.1504	oblique	86.3525	orthogonal	2.07463	1	086m	WT
613	458	8	1	1.1.1.1.2.2.2.1	72.1086	36.6253	105519	0.0141184	43.8326					N	Y						1	086m	WT
614	458	8	1	1.1.1.1.2.2.2.2	69.1526	42.4083	123526	0.0112937	46.2579					N	Y						1	086m	WT
615	504	10	1	1.1.1.2.1.2.2.2.2.1	106.852	29.5573	201023	0.0186761	9.1024					N	Y						1	086m	WT
616	504	10	1	1.1.1.2.1.2.2.2.2.2	42.9351	34.0551	39760.3	0	101.792					N	Y						1	086m	WT
617	558	9	1	1.1.2.2.1.1.1.2.1	83.3901	38.553	89270.1	0.0074159	50.1049					N	Y						1	086m	WT
618	558	9	1	1.1.2.2.1.1.1.2.2	82.0344	41.1232	105154	0.0159358	22.8927					N	Y						1	086m	WT
619	294	8	1	1.1.2.2.1.1.2.1	69.2108	41.1232	95902.3	0.0260695	67.2792					N	Y						1	086m	WT
620	294	8	1	1.1.2.2.1.1.2.2	61.1594	35.9828	82438.8	0.0143373	46.515					N	Y						1	086m	WT
621	559	8	1	1.1.2.2.1.2.1.1	77.6673	0	132081	0.0150965	21.2493					N	Y						1	086m	WT
622	559	8	2	1.1.2.2.1.2.1.2	36.0621	69.3954	29845.1	0.0640148	89.9242	113.236	103.571	145.966	134.164	N	N	34.0341	oblique	45.8358	oblique	-9.66492	1	086m	WT
623	539	9	1	1.2.2.1.1.2.1.1.1	47.6999	45.621	69108	0	61.758					N	Y						1	086m	WT
624	539	9	1	1.2.2.1.1.2.1.1.2	59.9106	42.4083	82704.1	0.00182177	48.683					N	Y						1	086m	WT
625	468	9	1	1.2.2.1.1.2.2.2.1	75.096	34.6977	108935	0	71.0418					N	Y						1	086m	WT
626	468	9	1	1.2.2.1.1.2.2.2.2	75.6112	38.553	120243	0.0133397	45.1367					N	Y						1	086m	WT
627	436	9	1	1.2.2.1.2.2.2.2.1	49.205	0	72523.6	0	38.5784					N	Y						1	086m	WT
628	436	9	1	1.2.2.1.2.2.2.2.2	61.741	35.9828	64432.3	0.0162755	74.9023					N	Y						1	086m	WT
629	426	9	1	1.2.2.2.2.1.2.2.1	79.8716	37.9104	117722	0.0183847	34.7545					N	Y						1	086m	WT
630	426	9	1	1.2.2.2.2.1.2.2.2	95.4209	39.1955	119414	0.0254545	84.9882					N	Y						1	086m	WT
631	394	10	1	2.1.1.1.1.2.2.1.2.1	69.0511	34.6977	74612.8	0	52.6839					N	Y						1	086m	WT
632	394	10	1	2.1.1.1.1.2.2.1.2.2	57.0644	32.1275	54384.4	0	71.6487					N	Y						1	086m	WT
633	550	9	1	2.1.1.2.1.2.1.2.1	47.2561	56.5444	78990.1	0.0252267	65.8696					N	Y						1	086m	WT
634	550	9	1	2.1.1.2.1.2.1.2.2	98.3726	46.9061	165806	0.00939033	23.6706					N	Y						1	086m	WT
635	384	8	1	1.1.2.1.2.1.2.1	54.1669	37.9104	81709.3	0.00958976	77.9584					N	Y						1	086m	WT
636	384	8	2	1.1.2.1.2.1.2.2	27.0225	55.2593	36145.8	0	45.8872	103.932	103.932	70.673	58.1597	N	N	70.673	orthogonal	58.1597	oblique	-1.98952e-12	1	086m	WT
637	420	7	4	1.2.1.2.1.2.1	163.884	43.6934	234218	0.0181061	91.3251	103.357	81.2326	no bifurcation	no bifurcation	N	N					-22.1249	1	086m	WT
638	420	7	4	1.2.1.2.1.2.2	149.517	44.9785	218234	0.0132704	70.3383	116.208	86.0893	no bifurcation	no bifurcation	N	N					-30.1188	1	086m	WT
639	420	7	4	1.2.1.2.1.2.3	95.4745	51.404	164646	0.0155561	68.2429	111.768	91.6152	no bifurcation	no bifurcation	N	N					-20.1531	1	086m	WT
640	472	9	1	1.2.2.1.1.1.2.2.1	70.2272	35.3402	84494.8	0	69.004					N	Y						1	086m	WT
641	472	9	1	1.2.2.1.1.1.2.2.2	71.5697	38.553	107807	0.0095042	65.0581					N	Y						1	086m	WT
642	443	9	1	1.2.2.1.2.2.1.1.1	84.5092	41.1232	127538	0.016792	34.3089					N	Y						1	086m	WT
643	443	9	1	1.2.2.1.2.2.1.1.2	94.9708	40.4806	127173	0.0195289	34.5528					N	Y						1	086m	WT
644	424	9	1	1.2.2.2.2.1.1.2.1	86.487	40.4806	142063	0.0150008	51.2434					N	Y						1	086m	WT
645	424	9	1	1.2.2.2.2.1.1.2.2	72.5204	38.553	94310.6	0.0184014	35.6231					N	Y						1	086m	WT
646	447	11	1	2.1.1.1.1.1.2.2.2.1.1	36.0345	7.7106	35714.7	0	58.1172					N	Y						1	086m	WT
647	447	11	1	2.1.1.1.1.1.2.2.2.1.2	55.6106	44.3359	74049.1	0.0157274	46.7481					N	Y						1	086m	WT
648	439	10	1	2.1.2.2.1.1.2.2.1.1	79.1088	38.553	125880	0.0106332	78.1628					N	Y						1	086m	WT
649	439	10	1	2.1.2.2.1.1.2.2.1.2	79.8627	35.9828	102103	0.0169459	61.7898					N	Y						1	086m	WT
650	471	9	1	1.2.2.1.1.1.2.1.1	91.5996	39.1955	137884	0.0143147	28.7271					N	Y						1	086m	WT
651	471	9	1	1.2.2.1.1.1.2.1.2	79.587	31.4849	68345.3	0.011214	63.2725					N	Y						1	086m	WT
652	607	9	1	1.2.2.1.1.1.1.1.1	56.2567	0	87811	0	38.5201					N	Y						1	086m	WT
653	607	9	1	1.2.2.1.1.1.1.1.2	82.1325	25.702	107874	0.0113137	42.7704					N	Y						1	086m	WT
654	591	11	1	2.1.1.2.2.2.2.2.1.1.1	37.6548	37.9104	38234.9	0	10.7975					N	Y						1	086m	WT
655	591	11	1	2.1.1.2.2.2.2.2.1.1.2	43.7531	42.4083	41982.1	0	68.7755					N	Y						1	086m	WT
656	330	9	3	2.1.2.1.1.1.2.2.1	115.073	38.553	126112	0.00815941	36.2771	79.0058	98.7679	55.9038	66.4638	N	N	55.9038	oblique	66.4638	orthogonal	19.7622	1	086m	WT
657	330	9	3	2.1.2.1.1.1.2.2.2	109.653	41.1232	133109	0.0121884	44.2868	74.1432	120.554	79.0288	101.591	N	N	79.0288	orthogonal	78.409	orthogonal	46.4111	1	086m	WT
658	440	10	1	2.1.2.2.1.1.2.2.2.1	83.446	35.9828	88772.6	0.0122238	82.7171					N	Y						1	086m	WT
659	440	10	1	2.1.2.2.1.1.2.2.2.2	78.5134	34.6977	124819	0.00850228	27.4343					N	Y						1	086m	WT
660	474	9	2	1.2.2.2.1.1.2.2.1	47.6072	42.4083	46890	0.00670083	72.2022	131.675	132.311	31.1223	69.2476	N	N	31.1223	oblique	69.2476	orthogonal	0.635727	1	086m	WT
661	474	9	2	1.2.2.2.1.1.2.2.2	67.0761	40.4806	77033.6	0.0204376	23.8825	109.607	137.87	128.342	116.554	N	N	51.6583	oblique	63.4459	orthogonal	28.2629	1	086m	WT
662	319	8	2	1.2.2.2.1.2.1.1	69.4541	41.1232	79155.9	0.0195125	74.9807	66.3974	131.579	103.945	94.1896	N	N	76.0551	orthogonal	85.8104	orthogonal	65.182	1	086m	WT
663	319	8	2	1.2.2.2.1.2.1.2	65.4789	39.1955	68245.8	0.0122948	40.28	54.1541	114.007	76.2152	68.3975	N	N	76.2152	orthogonal	68.3975	orthogonal	59.8529	1	086m	WT
664	490	9	1	2.1.1.2.2.1.2.2.1	85.7269	37.9104	135729	0.00870992	59.285					N	Y						1	086m	WT
665	490	9	1	2.1.1.2.2.1.2.2.2	88.3664	41.1232	153868	0.00999021	57.0823					N	Y						1	086m	WT
666	323	9	3	2.1.2.1.2.1.1.1.1	72.7197	42.4083	89071.1	0.0102211	22.7047	96.4537	97.0654	117.454	85.734	N	N	62.5456	orthogonal	85.734	orthogonal	0.611714	1	086m	WT
667	323	9	3	2.1.2.1.2.1.1.1.2	99.6488	39.1955	104159	0.0124428	82.8869	139.821	118.351	136.789	118.39	N	N	43.2105	oblique	61.6103	orthogonal	-21.4698	1	086m	WT
668	353	8	3	2.1.2.1.1.2.1.1	101.362	39.8381	115733	0.0176121	99.5752	104.688	112.84	93.0071	98.32	N	N	86.9929	orthogonal	81.68	orthogonal	8.15135	1	086m	WT
669	353	8	4	2.1.2.1.1.2.1.2	97.645	40.4806	119447	0.0138252	57.2163	74.0791	101.636	90.6239	79.4695	N	N	89.3761	orthogonal	79.4695	orthogonal	27.5573	1	086m	WT
670	497	10	1	2.1.2.2.1.1.2.1.1.1	63.1062	39.1955	78194.2	0.0316361	21.7944					N	Y						1	086m	WT
671	497	10	1	2.1.2.2.1.1.2.1.1.2	80.969	37.9104	96399.7	0.0121807	69.7756					N	Y						1	086m	WT
672	498	10	1	2.1.2.2.1.1.2.1.2.1	59.3917	40.4806	66322.5	0.0196207	44.1062					N	Y						1	086m	WT
673	498	10	1	2.1.2.2.1.1.2.1.2.2	63.0556	43.6934	78161	0	47.4979					N	Y						1	086m	WT
674	501	10	1	2.1.2.2.2.2.2.1.1.1	48.9377	44.3359	67450	0.0259181	41.5832					N	Y						1	086m	WT
675	501	10	1	2.1.2.2.2.2.2.1.1.2	77.0889	41.7657	102535	0.0145179	53.8646					N	Y						1	086m	WT
676	502	10	1	2.1.2.2.2.2.2.1.2.1	70.617	30.1998	56573.1	0.0114275	43.4461					N	Y						1	086m	WT
677	502	10	1	2.1.2.2.2.2.2.1.2.2	61.4484	38.553	70998.2	0	84.2274					N	Y						1	086m	WT
678	557	9	1	1.1.2.2.1.1.1.1.1	45.4924	44.9785	58198	0	21.7852					N	Y						1	086m	WT
679	557	9	1	1.1.2.2.1.1.1.1.2	44.1483	39.1955	54483.9	0	57.4932					N	Y						1	086m	WT
680	520	10	1	1.2.2.2.1.1.1.2.2.1	57.861	34.0551	59557.6	0.0287595	62.2402					N	Y						1	086m	WT
681	520	10	1	1.2.2.2.1.1.1.2.2.2	60.4237	28.2722	52859	0.0142432	43.6922					N	Y						1	086m	WT
682	329	9	3	2.1.2.1.1.1.2.1.1	75.5193	41.1232	88009.9	0.0109061	6.26555	95.2244	98.1083	44.2979	68.7687	N	N	44.2979	oblique	68.7687	orthogonal	2.88387	1	086m	WT
683	329	9	3	2.1.2.1.1.1.2.1.2	94.5596	39.1955	102336	0.0126987	100.515	89.9179	97.004	46.9075	80.1863	N	N	46.9075	oblique	80.1863	orthogonal	7.08607	1	086m	WT
684	281	9	3	2.1.2.1.2.1.2.1.1	122.269	36.6253	123990	0.0132768	75.2251	95.4881	107.128	110.837	107.581	N	N	69.1625	orthogonal	72.4192	orthogonal	11.6403	1	086m	WT
685	281	9	4	2.1.2.1.2.1.2.1.2	72.91	41.1232	77597.3	0.0105325	29.4989	133.254	98.6188	94.3248	92.1824	N	N	85.6752	orthogonal	87.8176	orthogonal	-34.6356	1	086m	WT
686	444	9	1	1.2.2.1.2.2.1.2.1	77.8133	38.553	93547.9	0.0186023	83.4112					N	Y						1	086m	WT
687	444	9	1	1.2.2.1.2.2.1.2.2	71.9677	35.3402	92785.2	0.0105797	39.5185					N	Y						1	086m	WT
688	445	9	1	1.2.2.2.1.1.1.1.1	60.1637	41.1232	77862.6	0.0103733	28.0785					N	Y						1	086m	WT
689	445	9	1	1.2.2.2.1.1.1.1.2	61.8192	32.77	66554.6	0.0237557	94.9378					N	Y						1	086m	WT
690	422	9	2	1.2.2.2.1.2.2.2.1	62.5432	41.1232	81444	0.017498	45.2425	90	65.9052	93.8085	91.2416	N	N	86.1915	orthogonal	88.7584	orthogonal	-24.0948	1	086m	WT
691	422	9	2	1.2.2.2.1.2.2.2.2	53.8615	44.3359	61016.7	0.00902864	34.4808	140.093	109.272	49.7601	89.5147	N	N	49.7601	oblique	89.5147	orthogonal	-30.8217	1	086m	WT
692	489	9	2	2.1.1.2.2.1.2.1.1	29.5521	49.4763	27324.9	0	61.5671	117.005	134.427	103.22	86.9551	N	N	76.7797	orthogonal	86.9551	orthogonal	17.4222	1	086m	WT
693	489	9	1	2.1.1.2.2.1.2.1.2	90.8904	38.553	116860	0.00627196	60.564					N	Y						1	086m	WT
694	430	9	2	2.1.2.2.2.1.2.2.1	51.7321	46.2636	64531.8	0.0209095	68.8342	74.2558	107.446	119.245	99.016	N	N	60.7546	orthogonal	80.984	orthogonal	33.1906	1	086m	WT
695	430	9	1	2.1.2.2.2.1.2.2.2	85.8673	41.7657	157217	0.00811886	41.0471					N	Y						1	086m	WT
696	512	10	1	1.1.1.2.1.2.1.2.2.1	64.1676	21.2041	96068.1	0.0178729	44.8818					N	Y						1	086m	WT
697	512	10	1	1.1.1.2.1.2.1.2.2.2	68.1986	43.6934	108371	0.0176717	54.7341					N	Y						1	086m	WT
698	636	9	1	1.1.2.1.2.1.2.2.1	50.0117	38.553	56440.4	0	69.4557					N	Y						1	086m	WT
699	636	9	1	1.1.2.1.2.1.2.2.2	40.1594	46.2636	52394.8	0	36.6994					N	Y						1	086m	WT
700	562	8	3	1.2.1.1.2.2.2.1	72.4071	43.6934	95603.9	0.0139115	26.5434	74.5148	94.6449	39.6866	63.1947	N	N	39.6866	oblique	63.1947	orthogonal	20.1301	1	086m	WT
701	562	8	3	1.2.1.1.2.2.2.2	101.561	41.7657	120607	0.0126796	67.3005	115.339	105.059	49.6051	67.4335	N	N	49.6051	oblique	67.4335	orthogonal	-10.2798	1	086m	WT
[truncated: 17,851 more rows]

## Sheet: Basic Info WT
Mean	11.5	101610	1.82367e+08	608.75	1.71263e+08	1.40606e+09	6.50291e+06		49140.5	10.1244	63962.4	60350.1	37191.8	41211.5	156233
Median	11	103383	1.81518e+08	605.5	1.72571e+08	1.45223e+09	6.6387e+06		49227.7	9.0831	64026.4	61036.6	37068.4	41557.9	154129
SD	1	10636.1	5.05537e+07	61.2665	4.89498e+07	1.66119e+08	520060		4287.22	3.14545	5880.89	5155.85	3922.97	4113.76	90075.5
SEM	0.5	5318.04	2.52768e+07	30.6332	2.44749e+07	8.30593e+07	260030		2143.61	1.57272	2940.44	2577.93	1961.49	2056.88	45037.7
N	4	4	4	4	4	4	4		4	4	4	4	4	4	4
Max	13	112576	2.36482e+08	675	2.20176e+08	1.55137e+09	6.97094e+06		53070.8	14.5356	70103.1	64937.3	41114.3	45032.3	250972
Min	11	87096.4	1.29952e+08	549	1.19733e+08	1.16839e+09	5.76329e+06		45035.7	7.79573	57693.5	54389.9	33516.3	36697.9	65700
Total	46	406440	7.2947e+08	2435	6.85051e+08	5.62423e+09	2.60116e+07		196562	40.4976	255849	241400	148767	164846	624930
									Values for Statistical Analysis
Sample	95th Percentile Gen	Total Length	Total Volume	# Tips	Corrected Tree Volume	Kidney Volume (Convex Hull)	Kidney Surface Area		Total Diameter	Total Curvature	Total LBif	Total GBif	Total LDih	Total GDih	Tip Mean Volume
085m	13	112576	2.36482e+08	646	2.20176e+08	1.43081e+09	6.57382e+06		53070.8	7.79573	70103.1	64371.2	40004.6	44347	213963
086m	11	87096.4	1.29952e+08	565	1.19733e+08	1.16839e+09	5.76329e+06		45849.2	14.5356	57693.5	57701.9	34132.1	38768.9	94295
087m	11	102338	1.49976e+08	675	1.39883e+08	1.47366e+09	6.70358e+06		52606.2	7.9361	67682.8	64937.3	41114.3	45032.3	65700
088f	11	104429	2.13061e+08	549	2.05259e+08	1.55137e+09	6.97094e+06		45035.7	10.2301	60370	54389.9	33516.3	36697.9	250972

## Sheet: Basic Info Wnt11-Het
Mean	11	92777.2	1.71188e+08	532	1.62506e+08	1.38767e+09	6.39298e+06		44800.7	9.98207	54865.3	51528.3	32847.4	35980	160571
Median	11	89202.5	1.7661e+08	501.5	1.68206e+08	1.35399e+09	6.2694e+06		43519.9	9.67016	52415.2	49096.9	30610.8	33541.2	181989
SD	0.534522	14042.5	3.75819e+07	91.1858	3.71485e+07	2.23653e+08	687059		7624.6	1.38159	9281.03	8621.45	6192.41	6932.41	50882.4
SEM	0.188982	4964.78	1.32872e+07	32.2391	1.3134e+07	7.90734e+07	242912		2695.7	0.488465	3281.34	3048.14	2189.35	2450.98	17989.6
N	8	8	8	8	8	8	8		8	8	8	8	8	8	8
Max	12	116415	2.23376e+08	682	2.1334e+08	1.79049e+09	7.56951e+06		54873.7	12.4352	69378.8	66745.9	43369.6	47867.7	222149
Min	10	72617.8	9.95466e+07	425	9.13263e+07	1.05186e+09	5.33027e+06		32609.4	8.23096	42561.2	42231.2	25334.2	27759.9	89317.8
Total	88	742218	1.3695e+09	4256	1.30005e+09	1.11014e+10	5.11438e+07		358406	79.8565	438923	412227	262779	287840	1.28457e+06
									Values for Statistical Analysis
Sample	95th Percentile Gen	Total Length	Total Volume	# Tips	Corrected Tree Volume	Kidney Volume (Convex Hull)	Kidney Surface Area		Total Diameter	Total Curvature	Total LBif	Total GBif	Total LDih	Total GDih	Tip Mean Volume
099m	11	89611.1	1.42888e+08	504	1.335e+08	1.41484e+09	6.56582e+06		41023	10.0211	51866.3	49584.9	30558.3	33857.1	119225
100m	11	72617.8	9.95466e+07	425	9.13263e+07	1.05186e+09	5.33027e+06		32609.4	9.21565	42561.2	42713.6	25334.2	27759.9	89317.8
101m	11	87479	1.82136e+08	499	1.76619e+08	1.24163e+09	5.94975e+06		42355.6	9.31923	52964.1	48608.9	30132.3	32768.1	222149
102m	10	81959.7	1.71084e+08	445	1.64207e+08	1.30212e+09	6.13208e+06		39386.4	8.23096	46802.9	42231.2	27822	30110	197839
103f	11	88793.8	1.84938e+08	495	1.72206e+08	1.32647e+09	6.15968e+06		44684.1	8.90668	50633.6	47296.3	30663.4	33225.4	179245
104f	11	116415	2.23376e+08	644	2.1334e+08	1.79049e+09	7.56951e+06		54873.7	12.4352	66427.9	60878.3	40301.1	44100	184733
105f	11	107593	1.64702e+08	682	1.57281e+08	1.59246e+09	7.05762e+06		54087.8	11.3823	69378.8	66745.9	43369.6	47867.7	97037.9
106f	12	97748.1	2.00834e+08	562	1.91569e+08	1.38151e+09	6.37912e+06		49385.6	10.3455	58288.1	54167.6	34597.9	38152.1	195021

## Sheet: Basic Info Wnt11-KO
Mean	10.875	71164.8	1.15676e+08	406.75	1.07001e+08	1.10405e+09	5.49933e+06		33326.2	10.0938	41343.3	40069.3	24030.6	26232.4	121882
Median	10.5	72053.1	1.19198e+08	394	1.10115e+08	1.11359e+09	5.55525e+06		35140.1	9.25295	40738.1	38634.7	23616.4	26057.2	105543
SD	0.991031	10415.4	3.15307e+07	74.352	2.83958e+07	1.82237e+08	634650		4689.21	2.67715	7165.92	6619.92	4794.67	5342.15	62015.8
SEM	0.350382	3682.4	1.11478e+07	26.2874	1.00394e+07	6.44305e+07	224383		1657.89	0.946517	2533.54	2340.49	1695.17	1888.74	21925.9
N	8	8	8	8	8	8	8		8	8	8	8	8	8	8
Max	12	85142.8	1.731e+08	511	1.57303e+08	1.37282e+09	6.37648e+06		38823.3	14.2801	50203.4	50858.8	30420.9	33647.3	208627
Min	10	52893.2	6.58787e+07	317	6.12409e+07	7.50372e+08	4.21276e+06		24175.2	6.11381	31262.1	32294.3	18456.4	20012.3	55209.8
Total	87	569318	9.25412e+08	3254	8.5601e+08	8.83241e+09	4.39946e+07		266609	80.7506	330746	320554	192245	209859	975055
									Values for Statistical Analysis
Sample	95th Percentile Gen	Total Length	Total Volume	# Tips	Corrected Tree Volume	Kidney Volume (Convex Hull)	Kidney Surface Area		Total Diameter	Total Curvature	Total LBif	Total GBif	Total LDih	Total GDih	Tip Mean Volume
091m	10	77173.6	1.731e+08	387	1.57303e+08	1.37282e+09	6.37648e+06		36168.6	6.11381	40680	37955.1	23774.2	25665.2	208627
092m	12	80785.7	1.02987e+08	511	9.57721e+07	1.05417e+09	5.40184e+06		38823.3	14.2801	50203.4	47056.6	30420.9	33647.3	67098.4
093m	11	71545.1	1.22882e+08	401	1.1297e+08	1.14048e+09	5.57669e+06		34867.9	10.6852	40796.1	39314.3	23458.6	26449.3	128629
094m	12	85142.8	1.16219e+08	481	1.0726e+08	1.26102e+09	6.05974e+06		36233.5	13.5226	47690.1	43680.9	29639.4	31581	82456.5
095f	12	72561.1	9.00563e+07	476	8.39322e+07	1.09817e+09	5.56181e+06		35412.2	9.24173	49348.5	50858.8	27677.3	30644.9	55209.8
096f	10	52893.2	6.58787e+07	317	6.12409e+07	7.50372e+08	4.21276e+06		24175.2	9.26418	31262.1	32294.3	18456.4	20089.6	67606.6
097f	10	67196.4	1.32113e+08	352	1.23724e+08	1.129e+09	5.54869e+06		30864.3	8.66863	36641.5	36320.3	20165.6	21769.4	181318
098f	10	62020.4	1.22176e+08	329	1.13808e+08	1.02637e+09	5.25663e+06		30064.3	8.97434	34124.5	33073.8	18652.3	20012.3	184109

## Sheet: Summary Info WT
Mean					83.5608	40.4116	149973	0.00832598	54.4965	105.418	99.4645	80.255	83.0349			61.4995		68.1463		-5.95347		Warning, autofilter results are limited to 1000
Median					76.2173	41.7657	112450	0.00857049	53.8388	104.98	101.338	79.4348	83.4306			65.1877		72.8052		-1.65137		for excel2000/2003, and 10,000 for excel 2007/2010.
SD					47.5787	16.6614	345135	0.00762911	20.6051	21.0275	25.5433	33.4118	27.0948			19.9685		17.4609		29.175		Use advanced filter for very large datasets.
SEM					0.682207	0.238899	4948.72	0.00010939	0.295567	0.426828	0.518492	0.679333	0.550895			0.406001		0.355017		0.592211
N	4860	4864			4864	4864	4864	4864	4860	2427	2427	2419	2419	0	2435	2419		2419		2427
Max		14			1419.49	170.918	1.63058e+07	0.0777885	158.781	178.166	174.833	171.802	174.679			89.9641		90		88.5863
Min					3.21275	0	99.4837	0	0.682592	4.36052	24.2354	1.82666	6.00307			1.82666		5.32114		-107.358
Total					406440	196562	7.2947e+08	40.4976	264853	255849	241400	194137	200861			148767		164846		-14449.1
95%ile
Segment ID	Predecessor Segment ID	Generation	Inverse generation	Name	Length (microns)	Median diameter (microns)	Volume (cubic microns)	Curvature (per-micron)	Angle (degrees)	Local Bifurcation Angle (degrees)	Global Bifurcation Angle (degrees)	Local Dihedral (p-)Angle (degrees)	Global Dihedral (p-)Angle (degrees)	Offshoot	Terminal	Local Dihedral to Perpendicular	Local Dihedral Evaluation	Global Dihedral to Perpendicular	Global Dihedral Evaluation	Delta Bifurcation	VisRow	Dataset	Group
0		0	15	Root	1419.49	121.442	1.63058e+07	0.00310986		86.2798	66.668				N					-19.6119	1	085m	WT
1	0	1	14	1	146.736	122.727	903345	0.0233955	62.827	63.75	55.3887	100.103	28.3416	N	N	79.8971	orthogonal	28.3416	planar	-8.36133	1	085m	WT
2	0	1	12	2	27.8232	170.918	84627.5	0	23.4532	69.6522	65.9893	78.1455	59.5778	N	N	78.1455	orthogonal	59.5778	oblique	-3.66288	1	085m	WT
3	2	2	9	2.1	86.9381	68.7528	346535	0.0185544	18.8651	113.308	60.152	93.5988	103.284	N	N	86.4012	orthogonal	76.7159	orthogonal	-53.1564	1	085m	WT
4	2	2	11	2.2	98.2196	123.37	558037	0.0206738	77.529	103.606	53.7589	74.809	90.5836	N	N	74.809	orthogonal	89.4164	orthogonal	-49.847	1	085m	WT
5	3	3	7	2.1.1	113.858	39.8381	141400	0.0177878	52.8892	148.5	65.649	116.056	105.051	N	N	63.9441	orthogonal	74.9492	orthogonal	-82.8512	1	085m	WT
6	3	3	8	2.1.2	37.6195	35.9828	26761.1	0	60.8033	57.8176	49.6498	7.1955	20.9129	N	N	7.1955	planar	20.9129	planar	-8.16776	1	085m	WT
7	4	3	9	2.2.1	66.27	42.4083	132943	0.0219063	60.0468	100.839	71.6643	72.5938	51.7557	N	N	72.5938	orthogonal	51.7557	oblique	-29.1749	1	085m	WT
8	4	3	10	2.2.2	196.409	47.5487	452087	0.00901395	54.4632	91.2558	46.9671	79.5615	76.0882	N	N	79.5615	orthogonal	76.0882	orthogonal	-44.2887	1	085m	WT
9	1	2	13	1.1	38.8494	80.3187	46127.3	0	12.4507	76.813	73.4138	23.4034	73.0805	N	N	23.4034	planar	73.0805	orthogonal	-3.3992	1	085m	WT
10	1	2	9	1.2	155.913	21.8467	214785	0.0193131	62.5048	52.6584	57.3366	66.2147	36.36	N	N	66.2147	orthogonal	36.36	oblique	4.67823	1	085m	WT
11	6	4	5	2.1.2.1	198.349	23.7743	170084	0.0025125	8.03038	105.376	49.2952	50.1328	36.2189	N	N	50.1328	oblique	36.2189	oblique	-56.081	1	085m	WT
12	6	4	7	2.1.2.2	67.1985	3.21275	23710.3	0.0024199	50.7663	147.929	73.8562	76.5032	62.9476	N	N	76.5032	orthogonal	62.9476	orthogonal	-74.0724	1	085m	WT
13	9	3	12	1.1.1	63.5035	3.21275	57435.3	0.02241	14.4889	111.524	105.141	15.8094	8.9165	N	N	15.8094	planar	8.9165	planar	-6.3827	1	085m	WT
14	9	3	6	1.1.2	219.48	3.21275	151580	0.0013565	65.695	137.23	59.3375	97.966	88.2717	N	N	82.034	orthogonal	88.2717	orthogonal	-77.8922	1	085m	WT
15	7	4	7	2.2.1.1	125.723	43.6934	165242	0.0177119	77.6809	124.402	43.5711	68.9144	92.6586	N	N	68.9144	orthogonal	87.3414	orthogonal	-80.8314	1	085m	WT
16	7	4	8	2.2.1.2	105.896	27.6297	81079.2	0.017431	23.315	132.241	59.294	57.4108	72.061	N	N	57.4108	oblique	72.061	orthogonal	-72.9472	1	085m	WT
17	12	5	5	2.1.2.2.1	148.72	37.2679	150088	0.0108985	88.3966	119.907	58.9584	71.4081	44.5874	N	N	71.4081	orthogonal	44.5874	oblique	-60.9484	1	085m	WT
18	12	5	6	2.1.2.2.2	219.126	33.4126	194292	0.0181259	60.4817	86.0571	80.7825	129.07	132.239	N	N	50.9303	oblique	47.7613	oblique	-5.27451	1	085m	WT
19	5	4	5	2.1.1.1	146.22	36.6253	151845	0.0125759	59.2163	128.009	43.6154	29.6524	45.5985	N	N	29.6524	planar	45.5985	oblique	-84.3936	1	085m	WT
20	5	4	6	2.1.1.2	52.349	41.7657	65029.2	0.022843	93.0689	85.1515	55.0141	31.1823	83.2635	N	N	31.1823	oblique	83.2635	orthogonal	-30.1374	1	085m	WT
21	13	4	10	1.1.1.1	13.2465	3.21275	99.4837	0	59.73	65.3996	73.0131	29.9763	35.868	N	N	29.9763	planar	35.868	oblique	7.61354	1	085m	WT
22	13	4	11	1.1.1.2	45.1166	2.5702	994.837	0	58.5854	94.2324	79.0979	11.5628	11.375	N	N	11.5628	planar	11.375	planar	-15.1345	1	085m	WT
23	21	5	9	1.1.1.1.1	89.3056	1.92765	5073.67	0.00566419	32.7166	61.4498	63.9546	33.66	80.8026	N	N	33.66	oblique	80.8026	orthogonal	2.50479	1	085m	WT
24	21	5	8	1.1.1.1.2	157.555	9.63825	39461.9	0.0130308	39.2768	150.428	79.4318	76.5852	69.6772	N	N	76.5852	orthogonal	69.6772	orthogonal	-70.9964	1	085m	WT
25	20	5	4	2.1.1.2.1	251.135	35.3402	243503	0.0105645	64.1081	93.0314	80.2529	65.5615	85.5122	N	N	65.5615	orthogonal	85.5122	orthogonal	-12.7785	1	085m	WT
26	20	5	5	2.1.1.2.2	185.227	39.8381	225397	0.0112607	33.4765	116.52	65.2683	56.5444	24.014	N	N	56.5444	oblique	24.014	planar	-51.2518	1	085m	WT
27	22	5	10	1.1.1.2.1	70.6786	20.5616	49078.6	0.0201362	17.7852	73.6825	70.5598	111.583	135.7	N	N	68.4171	orthogonal	44.2996	oblique	-3.12267	1	085m	WT
28	22	5	7	1.1.1.2.2	110.792	1.92765	3050.83	0.00472915	76.823	97.6287	76.7847	77.1979	76.7688	N	N	77.1979	orthogonal	76.7688	orthogonal	-20.8439	1	085m	WT
29	10	3	8	1.2.1	98.4376	3.21275	34255.6	0.00245058	15.722	154.808	69.4993	76.2866	99.1564	N	N	76.2866	orthogonal	80.8436	orthogonal	-85.3085	1	085m	WT
30	10	3	5	1.2.2	164.97	31.4849	133076	0.00728847	36.9674	107.478	44.4521	111.74	109.63	N	N	68.2595	orthogonal	70.3698	orthogonal	-63.0259	1	085m	WT
31	15	5	6	2.2.1.1.1	153.54	37.9104	174892	0.0172775	53.4829	103.262	60.2231	59.7874	58.996	N	N	59.7874	oblique	58.996	oblique	-43.0387	1	085m	WT
32	15	5	4	2.2.1.1.2	223.561	35.9828	236738	0.0102049	74.4477	107.031	74.2738	34.0378	69.8225	N	N	34.0378	oblique	69.8225	orthogonal	-32.757	1	085m	WT
33	16	5	6	2.2.1.2.1	170.489	35.3402	156223	0.0139097	81.5171	131.57	50.8393	35.8126	21.9946	N	N	35.8126	oblique	21.9946	planar	-80.7311	1	085m	WT
34	16	5	7	2.2.1.2.2	82.3721	37.9104	90563.4	0.010894	68.2377	112.644	45.8395	34.0255	67.1291	N	N	34.0255	oblique	67.1291	orthogonal	-66.8044	1	085m	WT
35	8	4	9	2.2.2.1	163.912	52.0465	337780	0.00965846	85.2091	113.756	46.5319	69.2141	58.6616	N	N	69.2141	orthogonal	58.6616	oblique	-67.224	1	085m	WT
36	8	4	8	2.2.2.2	50.5757	46.9061	65559.8	0.0124949	16.3446	110.056	64.5386	122.17	121.319	N	N	57.8301	oblique	58.681	oblique	-45.517	1	085m	WT
37	23	6	8	1.1.1.1.1.1	118.434	19.2765	44436.1	0.0277942	32.8498	137.905	62.666	115.169	66.8381	N	N	64.831	orthogonal	66.8381	orthogonal	-75.2387	1	085m	WT
38	23	6	6	1.1.1.1.1.2	213.22	14.7787	87910.5	0.0150944	36.4486	98.6605	51.0783	28.5066	51.6994	N	N	28.5066	planar	51.6994	oblique	-47.5822	1	085m	WT
39	36	5	7	2.2.2.2.1	112.775	48.8338	182088	0.0159434	81.4497	110.287	64.3303	88.9294	83.5372	N	N	88.9294	orthogonal	83.5372	orthogonal	-45.9567	1	085m	WT
40	36	5	6	2.2.2.2.2	99.0527	44.3359	144649	0.00704827	28.6075	106.2	56.1812	17.8047	45.3579	N	N	17.8047	planar	45.3579	oblique	-50.0189	1	085m	WT
41	27	6	9	1.1.1.2.1.1	95.9115	30.1998	83533.2	0.0119554	9.35544	122.467	57.5989	36.386	63.33	N	N	36.386	oblique	63.33	orthogonal	-64.8681	1	085m	WT
42	27	6	9	1.1.1.2.1.2	95.1931	21.2041	68743.3	0.0148595	65.145	96.3302	48.4939	104.845	85.9413	N	N	75.1555	orthogonal	85.9413	orthogonal	-47.8363	1	085m	WT
43	17	6	4	2.1.2.2.1.1	105.868	42.4083	149226	0.0108697	46.0721	60.6936	56.9334	95.5278	60.2565	N	N	84.4722	orthogonal	60.2565	orthogonal	-3.76025	1	085m	WT
44	17	6	4	2.1.2.2.1.2	113.284	41.1232	131650	0.0114819	74.7096	130.251	100.758	105.869	69.9966	N	N	74.1309	orthogonal	69.9966	orthogonal	-29.4936	1	085m	WT
45	28	6	6	1.1.1.2.2.1	163.969	26.3446	92254.6	0.00739667	46.6486	96.1829	67.9772	47.7263	23.753	N	N	47.7263	oblique	23.753	planar	-28.2057	1	085m	WT
46	28	6	5	1.1.1.2.2.2	284.198	35.3402	294870	0.00859685	51.3598	100.633	58.2973	92.4106	90.6989	N	N	87.5894	orthogonal	89.3011	orthogonal	-42.3355	1	085m	WT
47	14	4	5	1.1.2.1	147.929	30.8424	105088	0.0177535	55.0304	130.071	76.5956	106.065	53.6875	N	N	73.9352	orthogonal	53.6875	oblique	-53.4755	1	085m	WT
48	14	4	5	1.1.2.2	179.78	28.2722	118286	0.0161098	99.4435	119.739	65.9389	50.4232	70.106	N	N	50.4232	oblique	70.106	orthogonal	-53.7999	1	085m	WT
49	11	5	3	2.1.2.1.1	154.36	42.4083	204638	0.00976529	95.8944	93.0462	74.6145	51.4998	74.6366	N	N	51.4998	oblique	74.6366	orthogonal	-18.4317	1	085m	WT
50	11	5	4	2.1.2.1.2	76.3889	46.9061	110891	0.0126017	24.5025	109.332	80.9303	48.4744	51.6489	N	N	48.4744	oblique	51.6489	oblique	-28.4016	1	085m	WT
51	34	6	5	2.2.1.2.2.1	142.324	39.8381	163717	0.0106605	53.8021	135.956	65.8878	93.8824	64.0813	N	N	86.1176	orthogonal	64.0813	orthogonal	-70.0684	1	085m	WT
52	34	6	6	2.2.1.2.2.2	130.729	37.9104	142892	0.00923183	60.5804	125.905	57.8051	65.748	70.8119	N	N	65.748	orthogonal	70.8119	orthogonal	-68.1002	1	085m	WT
53	19	5	4	2.1.1.1.1	157.041	39.8381	190644	0.00665065	55.6521	77.3607	70.4002	142.704	97.1269	N	N	37.2956	oblique	82.8731	orthogonal	-6.96048	1	085m	WT
54	19	5	3	2.1.1.1.2	172.818	39.8381	215250	0.011336	72.3963	88.6586	74.509	75.3827	72.0538	N	N	75.3827	orthogonal	72.0538	orthogonal	-14.1496	1	085m	WT
55	29	4	7	1.2.1.1	75.5542	39.8381	96432.9	0.0186559	113.585	133.533	50.9298	156.612	140.329	N	N	23.3877	planar	39.6715	oblique	-82.6032	1	085m	WT
56	29	4	5	1.2.1.2	213.494	34.0551	205301	0.0106885	42.9528	111.151	58.0559	88.5749	75.3983	N	N	88.5749	orthogonal	75.3983	orthogonal	-53.0955	1	085m	WT
57	24	6	6	1.1.1.1.2.1	155.61	26.9871	108537	0.0233422	87.792	155.478	54.2938	55.6139	20.9974	N	N	55.6139	oblique	20.9974	planar	-101.184	1	085m	WT
58	24	6	7	1.1.1.1.2.2	168.586	39.8381	204804	0.00956983	62.6694	120.43	39.6001	105.313	81.8962	N	N	74.6868	orthogonal	81.8962	orthogonal	-80.8297	1	085m	WT
59	40	6	5	2.2.2.2.2.1	144.531	46.2636	224435	0.0148399	72.769	114.851	70.881	20.6117	37.658	N	N	20.6117	planar	37.658	oblique	-43.9703	1	085m	WT
60	40	6	5	2.2.2.2.2.2	109.097	48.1912	183813	0.0119902	39.6538	104.025	72.0798	135.226	131.284	N	N	44.7744	oblique	48.7159	oblique	-31.9449	1	085m	WT
61	31	6	5	2.2.1.1.1.1	11.1293	50.7614	4443.61	0	8.64056	104.665	74.2639	105.702	93.9079	N	N	74.2978	orthogonal	86.0921	orthogonal	-30.4014	1	085m	WT
62	31	6	3	2.2.1.1.1.2	195.584	39.8381	239524	0.0166967	97.3371	95.1373	97.4599	105.782	112.116	N	N	74.2177	orthogonal	67.8837	orthogonal	2.32254	1	085m	WT
63	37	7	7	1.1.1.1.1.1.1	131.439	34.6977	121834	0.0229948	112.168	114.451	47.9513	48.8763	34.1723	N	N	48.8763	oblique	34.1723	oblique	-66.4997	1	085m	WT
64	37	7	6	1.1.1.1.1.1.2	114.088	35.3402	110626	0.0132123	27.2686	113.646	53.0521	56.7814	79.8784	N	N	56.7814	oblique	79.8784	orthogonal	-60.5939	1	085m	WT
65	41	7	7	1.1.1.2.1.1.1	110.375	46.9061	171974	0.00776078	40.9873	138.397	49.0544	94.4855	73.3624	N	N	85.5145	orthogonal	73.3624	orthogonal	-89.3421	1	085m	WT
66	41	7	8	1.1.1.2.1.1.2	121.992	18.6339	54782.4	0.0164875	82.5215	132.297	55.6475	52.7494	39.0225	N	N	52.7494	oblique	39.0225	oblique	-76.6498	1	085m	WT
67	61	7	4	2.2.1.1.1.1.1	125.114	40.4806	142825	0.00703117	69.9576	82.0374	92.7162	121.907	135.754	N	N	58.0933	oblique	44.2456	oblique	10.6788	1	085m	WT
68	61	7	3	2.2.1.1.1.1.2	173.103	35.3402	166370	0.00803645	52.683	95.4334	88.4916	79.854	86.8952	N	N	79.854	orthogonal	86.8952	orthogonal	-6.94183	1	085m	WT
69	18	6	5	2.1.2.2.2.1	41.23	50.7614	51499.4	0	28.1829	96.0059	68.2112	73.7361	98.7822	N	N	73.7361	orthogonal	81.2178	orthogonal	-27.7947	1	085m	WT
70	18	6	3	2.1.2.2.2.2	100.894	43.6934	137818	0.0112785	60.2807	132.461	87.1169	148.891	143.417	N	N	31.1087	oblique	36.5834	oblique	-45.3441	1	085m	WT
71	50	6	3	2.1.2.1.2.1	128.565	43.6934	196746	0.0141023	69.645	123.118	113.631	80.4739	82.9028	N	N	80.4739	orthogonal	82.9028	orthogonal	-9.48669	1	085m	WT
72	50	6	3	2.1.2.1.2.2	62.8437	48.1912	94376.9	0.00510535	40.1402	122.33	90.1121	68.4547	99.763	N	N	68.4547	orthogonal	80.237	orthogonal	-32.2175	1	085m	WT
73	43	7	3	2.1.2.2.1.1.1	148.852	42.4083	217969	0.00461892	38.4357	132.566	100.693	107.129	86.4022	N	N	72.8705	orthogonal	86.4022	orthogonal	-31.873	1	085m	WT
74	43	7	3	2.1.2.2.1.1.2	78.5081	48.1912	116893	0.0101015	24.4357	99.9423	90.2524	114.28	102.345	N	N	65.7197	orthogonal	77.6545	orthogonal	-9.68994	1	085m	WT
75	39	6	4	2.2.2.2.1.1	137.855	44.3359	204837	0.0119311	39.6589	90.952	62.0529	63.1548	103.216	N	N	63.1548	orthogonal	76.7845	orthogonal	-28.8991	1	085m	WT
76	39	6	6	2.2.2.2.1.2	130.343	43.6934	177512	0.00920186	83.204	123.716	70.922	57.2712	63.0454	N	N	57.2712	oblique	63.0454	orthogonal	-52.7944	1	085m	WT
77	42	7	8	1.1.1.2.1.2.1	147.42	39.8381	175821	0.0170395	75.9808	148.541	56.8189	108.157	66.3312	N	N	71.8433	orthogonal	66.3312	orthogonal	-91.7219	1	085m	WT
78	42	7	8	1.1.1.2.1.2.2	153.736	44.9785	219992	0.00964918	20.3843	110.813	46.2215	101.222	57.7533	N	N	78.7776	orthogonal	57.7533	oblique	-64.5918	1	085m	WT
79	30	4	4	1.2.2.1	137.009	35.9828	142859	0.00833596	22.4275	95.4753	46.9484	123.895	52.0661	N	N	56.1051	oblique	52.0661	oblique	-48.527	1	085m	WT
80	30	4	4	1.2.2.2	169.514	36.6253	178971	0.0102977	85.3162	70.8906	75.8693	114.098	102.462	N	N	65.9024	orthogonal	77.5377	orthogonal	4.9787	1	085m	WT
81	44	7	3	2.1.2.2.1.2.1	107.827	39.1955	127372	0.0160294	94.382	94.027	93.4714	79.5466	58.3668	N	N	79.5466	orthogonal	58.3668	oblique	-0.555527	1	085m	WT
82	44	7	3	2.1.2.2.1.2.2	91.1272	41.7657	115467	0.0118644	36.3729	133.716	113.446	135.981	114.941	N	N	44.0192	oblique	65.0588	orthogonal	-20.2698	1	085m	WT
83	35	5	8	2.2.2.1.1	60.6759	57.8295	127737	0.0185824	67.9425	115.038	74.284	76.6699	88.4566	N	N	76.6699	orthogonal	88.4566	orthogonal	-40.7537	1	085m	WT
84	35	5	8	2.2.2.1.2	142.762	50.7614	275139	0.0090164	48.3156	80.3602	38.2946	59.5703	55.3702	N	N	59.5703	oblique	55.3702	oblique	-42.0656	1	085m	WT
85	26	6	3	2.1.1.2.2.1	122.97	45.621	183249	0.0161317	132.191	108.39	95.8058	90.9838	92.2747	N	N	89.0162	orthogonal	87.7253	orthogonal	-12.5838	1	085m	WT
86	26	6	4	2.1.1.2.2.2	76.0266	46.9061	112483	0.00919282	28.2718	83.8883	63.8267	87.7882	96.1562	N	N	87.7882	orthogonal	83.8438	orthogonal	-20.0616	1	085m	WT
87	33	6	5	2.2.1.2.1.1	175.017	39.1955	210076	0.0111083	38.8424	106.483	65.1257	37.7391	67.1501	N	N	37.7391	oblique	67.1501	orthogonal	-41.3576	1	085m	WT
88	33	6	5	2.2.1.2.1.2	149.971	38.553	186333	0.0138534	93.3343	80.4579	72.9037	41.4233	65.5923	N	N	41.4233	oblique	65.5923	orthogonal	-7.55424	1	085m	WT
89	55	5	4	1.2.1.1.1	234.794	35.9828	242674	0.0120292	76.7574	86.0173	81.0966	20.5724	53.9159	N	N	20.5724	planar	53.9159	oblique	-4.92068	1	085m	WT
90	55	5	6	1.2.1.1.2	150.448	36.6253	155559	0.00820178	63.3919	104.38	55.5521	62.2361	76.3844	N	N	62.2361	orthogonal	76.3844	orthogonal	-48.8278	1	085m	WT
91	69	7	4	2.1.2.2.2.1.1	105.097	44.9785	161661	0.0145895	30.09	111.833	83.9443	35.6822	23.142	N	N	35.6822	oblique	23.142	planar	-27.8887	1	085m	WT
92	69	7	3	2.1.2.2.2.1.2	152.058	37.9104	164612	0.00997014	66.189	89.1788	62.5517	38.8301	54.1935	N	N	38.8301	oblique	54.1935	oblique	-26.6271	1	085m	WT
93	32	6	3	2.2.1.1.2.1	138.953	43.6934	195386	0.0140699	49.6113	111.512	103.794	86.6592	77.851	N	N	86.6592	orthogonal	77.851	orthogonal	-7.71736	1	085m	WT
94	32	6	3	2.2.1.1.2.2	111.021	43.6934	160202	0.00922977	65.6567	105.395	80.7156	69.8896	85.1948	N	N	69.8896	orthogonal	85.1948	orthogonal	-24.6796	1	085m	WT
95	51	7	4	2.2.1.2.2.1.1	102.478	40.4806	121536	0.0121539	57.7781	116.196	83.7492	119.332	86.4892	N	N	60.6678	orthogonal	86.4892	orthogonal	-32.4464	1	085m	WT
96	51	7	4	2.2.1.2.2.1.2	131.604	40.4806	158610	0.00953828	78.1796	100.019	75.0891	101.051	78.9742	N	N	78.9493	orthogonal	78.9742	orthogonal	-24.9303	1	085m	WT
97	52	7	4	2.2.1.2.2.2.1	113.932	42.4083	157317	0.00788811	63.9037	90.3641	71.5593	34.116	31.0223	N	N	34.116	oblique	31.0223	oblique	-18.8048	1	085m	WT
98	52	7	5	2.2.1.2.2.2.2	129.065	41.7657	172273	0.0108491	62.9533	103.194	70.0668	46.2883	74.8038	N	N	46.2883	oblique	74.8038	orthogonal	-33.1276	1	085m	WT
99	47	5	3	1.1.2.1.1	105.672	34.0551	92387.2	0.00838157	85.0704	123.018	100.413	101.917	92.1482	N	N	78.0833	orthogonal	87.8518	orthogonal	-22.6053	1	085m	WT
100	47	5	4	1.1.2.1.2	79.7931	33.4126	65858.2	0.0149525	45.9491	115.72	87.75	43.4589	55.15	N	N	43.4589	oblique	55.15	oblique	-27.97	1	085m	WT
101	53	6	3	2.1.1.1.1.1	96.478	46.9061	142825	0.00593582	31.3481	99.0709	104.476	125.886	105.62	N	N	54.1141	oblique	74.3795	orthogonal	5.40491	1	085m	WT
102	53	6	3	2.1.1.1.1.2	116.614	44.3359	164745	0.00982083	46.0257	136.679	94.9001	105.899	69.597	N	N	74.1013	orthogonal	69.597	orthogonal	-41.7789	1	085m	WT
103	72	7	2	2.1.2.1.2.2.1	55.1918	57.1869	112450	0.0171929	49.8838	108.527	110.876	48.0084	56.7004	N	N	48.0084	oblique	56.7004	oblique	2.34899	1	085m	WT
104	72	7	2	2.1.2.1.2.2.2	99.915	52.6891	240983	0.0122117	72.7126	127.738	127.931	57.3666	66.5202	N	N	57.3666	oblique	66.5202	orthogonal	0.193144	1	085m	WT
105	38	7	4	1.1.1.1.1.2.1	137.813	28.9148	90165.4	0.00815782	38.9908	88.716	61.9145	106.831	92.8551	N	N	73.1685	orthogonal	87.1449	orthogonal	-26.8016	1	085m	WT
106	38	7	5	1.1.1.1.1.2.2	152.06	30.1998	107376	0.00920602	64.2085	111.943	61.2104	57.81	89.714	N	N	57.81	oblique	89.714	orthogonal	-50.7328	1	085m	WT
107	45	7	4	1.1.1.2.2.1.1	161.312	31.4849	125018	0.00798643	41.6393	89.1964	71.2068	43.3264	40.817	N	N	43.3264	oblique	40.817	oblique	-17.9896	1	085m	WT
108	45	7	5	1.1.1.2.2.1.2	142.404	33.4126	127107	0.00727871	54.587	57.4193	48.1728	124.813	98.0532	N	N	55.1865	oblique	81.9468	orthogonal	-9.24647	1	085m	WT
109	49	6	2	2.1.2.1.1.1	94.8563	46.2636	140338	0.0138749	52.6691	99.8204	86.7719	61.6231	105.617	N	N	61.6231	orthogonal	74.3831	orthogonal	-13.0486	1	085m	WT
110	49	6	2	2.1.2.1.1.2	85.1263	46.2636	136425	0.00595059	41.0284	89.3691	95.1671	73.1714	79.9047	N	N	73.1714	orthogonal	79.9047	orthogonal	5.79799	1	085m	WT
111	74	8	1	2.1.2.2.1.1.2.1	121.097	53.9742	469596	0.0179685	63.2688					N	Y						1	085m	WT
112	74	8	2	2.1.2.2.1.1.2.2	35.3402	58.472	55313	0	36.6961	112.615	112.883	101.305	101.003	N	N	78.6953	orthogonal	78.997	orthogonal	0.267595	1	085m	WT
113	83	6	6	2.2.2.1.1.1	139.807	48.8338	246156	0.0124951	95.9742	110.005	63.1984	40.504	42.8194	N	N	40.504	oblique	42.8194	oblique	-46.8065	1	085m	WT
114	83	6	7	2.2.2.1.1.2	113.181	49.4763	194988	0.0120032	19.5679	85.0279	64.7414	55.1264	56.1427	N	N	55.1264	oblique	56.1427	oblique	-20.2864	1	085m	WT
115	60	7	4	2.2.2.2.2.2.1	125.708	43.6934	175755	0.0158758	79.1508	96.2222	61.8349	28.1878	56.965	N	N	28.1878	planar	56.965	oblique	-34.3873	1	085m	WT
116	60	7	4	2.2.2.2.2.2.2	102.046	51.404	188057	0.00682505	24.9936	128.781	88.615	146.104	126.347	N	N	33.8956	oblique	53.6535	oblique	-40.1656	1	085m	WT
117	66	8	6	1.1.1.2.1.1.2.1	203.937	39.8381	246852	0.0117839	74.18	120.054	53.9625	57.5593	41.3786	N	N	57.5593	oblique	41.3786	oblique	-66.0917	1	085m	WT
118	66	8	7	1.1.1.2.1.1.2.2	96.9071	48.1912	161661	0.0129558	61.2388	141.122	59.5881	32.5784	51.9073	N	N	32.5784	oblique	51.9073	oblique	-81.5343	1	085m	WT
119	25	6	3	2.1.1.2.1.1	73.8344	45.621	98886.8	0.00783597	56.6431	119.933	99.8238	95.891	104.447	N	N	84.109	orthogonal	75.5527	orthogonal	-20.1093	1	085m	WT
120	25	6	3	2.1.1.2.1.2	76.1997	44.3359	101739	0.00629074	40.726	77.6571	97.7995	103.382	118.319	N	N	76.6181	orthogonal	61.6813	orthogonal	20.1423	1	085m	WT
121	70	7	2	2.1.2.2.2.2.1	55.8951	50.1189	103231	0.0210448	64.4069	118.636	130.503	32.1386	51.1675	N	N	32.1386	oblique	51.1675	oblique	11.8669	1	085m	WT
122	70	7	2	2.1.2.2.2.2.2	87.6234	45.621	161396	0.0121695	69.1007	99.3094	103.555	85.9565	72.7834	N	N	85.9565	orthogonal	72.7834	orthogonal	4.24518	1	085m	WT
123	67	8	3	2.2.1.1.1.1.1.1	90.8918	39.8381	100047	0.00534735	52.0118	102.288	110.551	73.8281	88.8886	N	N	73.8281	orthogonal	88.8886	orthogonal	8.26331	1	085m	WT
124	67	8	3	2.2.1.1.1.1.1.2	85.9252	43.6934	110991	0.00862921	30.026	85.0462	103.633	110.288	132.5	N	N	69.7125	orthogonal	47.4999	oblique	18.5869	1	085m	WT
125	54	6	2	2.1.1.1.2.1	90.9644	48.8338	163419	0.00441658	24.3917	87.2861	100.443	116.609	122.745	N	N	63.3914	orthogonal	57.2547	oblique	13.1573	1	085m	WT
126	54	6	2	2.1.1.1.2.2	61.8722	50.7614	93912.6	0.0130036	65.492	106.364	111.447	92.8113	96.4441	N	N	87.1887	orthogonal	83.5559	orthogonal	5.08271	1	085m	WT
127	64	8	4	1.1.1.1.1.1.2.1	113.424	31.4849	81742.5	0.0157399	81.5356	125.339	68.8157	72.2001	74.3204	N	N	72.2001	orthogonal	74.3204	orthogonal	-56.5236	1	085m	WT
128	64	8	5	1.1.1.1.1.1.2.2	184.994	31.4849	149491	0.00980963	32.2088	144.481	75.1314	57.3481	64.5758	N	N	57.3481	oblique	64.5758	orthogonal	-69.3493	1	085m	WT
129	86	7	3	2.1.1.2.2.2.1	74.8433	52.0465	120011	0.00976894	37.7584	118.538	96.4487	67.2785	74.0991	N	N	67.2785	orthogonal	74.0991	orthogonal	-22.0893	1	085m	WT
130	86	7	2	2.1.1.2.2.2.2	122.937	48.8338	244365	0.0099873	49.6671	101.391	98.0495	106.042	105.28	N	N	73.9582	orthogonal	74.7195	orthogonal	-3.34149	1	085m	WT
131	82	8	2	2.1.2.2.1.2.2.1	33.0714	48.8338	42181.1	0	49.1647	115.18	122.787	73.4496	81.076	N	N	73.4496	orthogonal	81.076	orthogonal	7.60735	1	085m	WT
132	82	8	2	2.1.2.2.1.2.2.2	62.1051	46.9061	86749.8	0.0169809	89.1699	130.437	127.075	85.503	85.44	N	N	85.503	orthogonal	85.44	orthogonal	-3.36179	1	085m	WT
133	65	8	6	1.1.1.2.1.1.1.1	135.417	41.7657	186035	0.0178061	90.3442	106.623	61.9057	120.067	85.6561	N	N	59.9333	oblique	85.6561	orthogonal	-44.7176	1	085m	WT
134	65	8	5	1.1.1.2.1.1.1.2	159.631	37.2679	169819	0.00890352	48.4808	90.7113	53.6054	124.062	85.2756	N	N	55.938	oblique	85.2756	orthogonal	-37.1059	1	085m	WT
135	103	8	1	2.1.2.1.2.2.1.1	71.9616	0	356251	0	44.0935					N	Y						1	085m	WT
136	103	8	1	2.1.2.1.2.2.1.2	93.4322	47.5487	377010	0.00883362	74.1911					N	Y						1	085m	WT
137	112	9	1	2.1.2.2.1.1.2.2.1	83.9184	7.06805	222446	0	55.9349					N	Y						1	085m	WT
138	112	9	1	2.1.2.2.1.1.2.2.2	73.1939	46.9061	239059	0	56.9658					N	Y						1	085m	WT
139	76	7	3	2.2.2.2.1.2.1	176.949	41.1232	223838	0.0068297	74.2131	106.628	92.6422	112.175	105.109	N	N	67.8253	orthogonal	74.8913	orthogonal	-13.9854	1	085m	WT
140	76	7	5	2.2.2.2.1.2.2	63.4699	49.4763	99583.2	0.0134162	50.3179	122.101	82.7784	121.608	89.7234	N	N	58.3922	oblique	89.7234	orthogonal	-39.3227	1	085m	WT
141	57	7	5	1.1.1.1.2.1.1	146.247	30.8424	119281	0.0144242	78.9615	144.533	82.1091	69.1882	74.0766	N	N	69.1882	orthogonal	74.0766	orthogonal	-62.4241	1	085m	WT
142	57	7	5	1.1.1.1.2.1.2	192.609	30.8424	139675	0.0121856	78.5159	128.099	77.4227	126.209	65.0681	N	N	53.7914	oblique	65.0681	orthogonal	-50.6762	1	085m	WT
143	58	7	5	1.1.1.1.2.2.1	169.396	37.2679	176351	0.0132717	122.067	69.6719	56.3637	95.9698	95.3325	N	N	84.0302	orthogonal	84.6675	orthogonal	-13.3082	1	085m	WT
144	58	7	6	1.1.1.1.2.2.2	34.2165	46.9061	42413.2	0	3.69008	130.68	62.5237	81.6553	89.0291	N	N	81.6553	orthogonal	89.0291	orthogonal	-68.1565	1	085m	WT
145	48	5	4	1.1.2.2.1	100.373	39.8381	113909	0.0103183	36.5356	102.885	81.4957	56.3235	72.1253	N	N	56.3235	oblique	72.1253	orthogonal	-21.3898	1	085m	WT
146	48	5	4	1.1.2.2.2	127.781	37.9104	145644	0.0104163	87.5372	88.3428	80.2937	26.6631	66.3523	N	N	26.6631	planar	66.3523	orthogonal	-8.04917	1	085m	WT
147	73	8	2	2.1.2.2.1.1.1.1	58.2088	56.5444	147800	0.00956504	50.7812	127.536	131.021	117.278	99.527	N	N	62.7224	orthogonal	80.473	orthogonal	3.48444	1	085m	WT
148	73	8	2	2.1.2.2.1.1.1.2	74.0071	50.1189	131650	0.0128326	83.9394	104.303	113.393	107.304	104.846	N	N	72.6964	orthogonal	75.1545	orthogonal	9.0903	1	085m	WT
149	63	8	6	1.1.1.1.1.1.1.1	104.038	35.9828	101109	0.013533	8.6774	121.035	69.0826	142.981	92.7921	N	N	37.0193	oblique	87.2079	orthogonal	-51.9522	1	085m	WT
150	63	8	4	1.1.1.1.1.1.1.2	207.517	32.77	182188	0.0122154	107.737	85.4085	73.2857	112.674	123.01	N	N	67.3261	orthogonal	56.9904	oblique	-12.1228	1	085m	WT
151	100	6	2	1.1.2.1.2.1	65.9887	37.2679	78194.2	0.00763049	59.7524	105.437	113.657	49.7333	54.7874	N	N	49.7333	oblique	54.7874	oblique	8.21963	1	085m	WT
152	100	6	3	1.1.2.1.2.2	71.0799	36.6253	66952.5	0.0133849	55.9823	91.0015	106.342	81.9295	90.3979	N	N	81.9295	orthogonal	89.6021	orthogonal	15.3403	1	085m	WT
153	81	8	2	2.1.2.2.1.2.1.1	77.2459	46.9061	112516	0.00738988	58.8204	136.291	136.342	98.1187	84.0709	N	N	81.8813	orthogonal	84.0709	orthogonal	0.0516194	1	085m	WT
154	81	8	2	2.1.2.2.1.2.1.2	61.1643	51.404	93813.2	0.014564	36.5406	143.314	136.911	78.8114	76.6687	N	N	78.8114	orthogonal	76.6687	orthogonal	-6.40238	1	085m	WT
155	91	8	2	2.1.2.2.2.1.1.1	81.3721	44.3359	105221	0.0124721	73.9441	103.835	121.923	78.7748	84.9971	N	N	78.7748	orthogonal	84.9971	orthogonal	18.0887	1	085m	WT
156	91	8	3	2.1.2.2.2.1.1.2	70.5222	47.5487	109432	0.0102874	44.514	112.794	112.953	80.3849	81.753	N	N	80.3849	orthogonal	81.753	orthogonal	0.159186	1	085m	WT
157	59	7	4	2.2.2.2.2.1.1	69.7711	50.1189	114340	0.00875805	62.0324	113.457	82.1052	91.7498	105.65	N	N	88.2502	orthogonal	74.3496	orthogonal	-31.3516	1	085m	WT
158	59	7	3	2.2.2.2.2.1.2	112.653	48.8338	227420	0.0137629	54.5295	122.466	97.0196	47.7795	43.2273	N	N	47.7795	oblique	43.2273	oblique	-25.4464	1	085m	WT
159	95	8	2	2.2.1.2.2.1.1.1	113.56	41.1232	149425	0.0146541	61.6977	110.359	111.112	82.4266	83.1862	N	N	82.4266	orthogonal	83.1862	orthogonal	0.753344	1	085m	WT
160	95	8	3	2.2.1.2.2.1.1.2	78.2215	43.6934	105353	0.0129096	65.107	115.509	107.394	59.564	41.7361	N	N	59.564	oblique	41.7361	oblique	-8.11446	1	085m	WT
161	79	5	3	1.2.2.1.1	140.699	40.4806	173632	0.00832295	36.3539	93.4065	86.3054	25.403	63.1308	N	N	25.403	planar	63.1308	orthogonal	-7.10112	1	085m	WT
162	79	5	3	1.2.2.1.2	137.918	39.1955	155493	0.00944464	60.052	122.03	83.2586	39.0084	73.3706	N	N	39.0084	oblique	73.3706	orthogonal	-38.7718	1	085m	WT
163	78	8	7	1.1.1.2.1.2.2.1	159.718	48.1912	262935	0.0132218	79.3825	140.049	57.7287	58.3826	67.4835	N	N	58.3826	oblique	67.4835	orthogonal	-82.3208	1	085m	WT
164	78	8	7	1.1.1.2.1.2.2.2	127.018	48.1912	210806	0.00620375	32.922	110.185	53.7065	57.9682	68.0157	N	N	57.9682	oblique	68.0157	orthogonal	-56.4786	1	085m	WT
165	71	7	2	2.1.2.1.2.1.1	39.3796	61.6848	62144.2	0	89.8224	111.359	133.689	120.164	100.787	N	N	59.8355	oblique	79.2127	orthogonal	22.3304	1	085m	WT
166	71	7	2	2.1.2.1.2.1.2	60.7114	52.6891	128931	0.0102727	33.4347	101.509	135.179	102.946	85.973	N	N	77.0544	orthogonal	85.973	orthogonal	33.6697	1	085m	WT
167	131	9	1	2.1.2.2.1.2.2.1.1	75.4763	0	235146	0	63.551					N	Y						1	085m	WT
168	131	9	1	2.1.2.2.1.2.2.1.2	89.5284	0	227155	0	51.7197					N	Y						1	085m	WT
169	75	7	3	2.2.2.2.1.1.1	118.688	48.1912	199432	0.00660944	21.4886	115.358	89.3946	60.8544	99.6218	N	N	60.8544	orthogonal	80.3782	orthogonal	-25.9637	1	085m	WT
170	75	7	3	2.2.2.2.1.1.2	86.4536	50.7614	166735	0.00723919	69.8201	99.3128	91.221	92.0162	80.6316	N	N	87.9838	orthogonal	80.6316	orthogonal	-8.09188	1	085m	WT
171	144	8	4	1.1.1.1.2.2.2.1	146.766	43.6934	199432	0.0177037	78.3538	96.3944	70.0434	37.0946	35.3934	N	N	37.0946	oblique	35.3934	oblique	-26.3511	1	085m	WT
172	144	8	5	1.1.1.1.2.2.2.2	173.902	41.1232	225795	0.00732872	52.8145	96.5884	66.3005	140.003	110.889	N	N	39.9972	oblique	69.1114	orthogonal	-30.288	1	085m	WT
173	77	8	7	1.1.1.2.1.2.1.1	105.346	50.1189	200592	0.0138933	47.5098	116.595	44.488	87.8247	88.4608	N	N	87.8247	orthogonal	88.4608	orthogonal	-72.1072	1	085m	WT
174	77	8	6	1.1.1.2.1.2.1.2	140.645	39.1955	165574	0.014215	105.513	107.077	55.9372	39.6977	43.9352	N	N	39.6977	oblique	43.9352	oblique	-51.1397	1	085m	WT
175	68	8	2	2.2.1.1.1.1.2.1	45.994	45.621	55943	0.0175228	35.436	110.698	121.431	101.811	97.5949	N	N	78.1889	orthogonal	82.4051	orthogonal	10.7329	1	085m	WT
176	68	8	2	2.2.1.1.1.1.2.2	87.4891	42.4083	109598	0.0158145	61.0245	126.161	131.777	78.3712	72.9447	N	N	78.3712	orthogonal	72.9447	orthogonal	5.61644	1	085m	WT
177	85	7	1	2.1.1.2.2.1.1	170.201	53.9742	631058	0.00903992	64.2886					N	Y						1	085m	WT
178	85	7	2	2.1.1.2.2.1.2	96.0095	50.1189	175854	0.00624834	45.2496	118.074	122.713	107.693	140.071	N	N	72.3072	orthogonal	39.9291	oblique	4.63909	1	085m	WT
179	84	6	7	2.2.2.1.2.1	105.144	53.9742	184542	0.0142958	83.3991	107.078	56.4167	103.834	95.9917	N	N	76.1665	orthogonal	84.0083	orthogonal	-50.6617	1	085m	WT
180	84	6	6	2.2.2.1.2.2	70.5379	53.9742	121271	0.00661629	6.47769	136.488	73.4338	85.817	98.6235	N	N	85.817	orthogonal	81.3765	orthogonal	-63.054	1	085m	WT
181	56	5	4	1.2.1.2.1	177.427	41.7657	237501	0.0103158	79.0175	149.981	87.4658	77.8146	74.0727	N	N	77.8146	orthogonal	74.0727	orthogonal	-62.5149	1	085m	WT
182	56	5	4	1.2.1.2.2	125.263	41.1232	157416	0.00567575	36.3202	99.5177	84.5535	125.448	104.278	N	N	54.5515	oblique	75.722	orthogonal	-14.9642	1	085m	WT
183	119	7	2	2.1.1.2.1.1.1	46.8991	56.5444	96963.5	0.0177109	67.0041	93.7496	109.305	107.429	107.532	N	N	72.5706	orthogonal	72.4682	orthogonal	15.5554	1	085m	WT
184	119	7	2	2.1.1.2.1.1.2	71.0645	50.7614	114638	0.00800461	53.7582	102.378	113.689	48.3292	58.7682	N	N	48.3292	oblique	58.7682	oblique	11.3108	1	085m	WT
185	121	8	1	2.1.2.2.2.2.1.1	100.593	0	354527	0.00128741	44.3675					N	Y						1	085m	WT
186	121	8	1	2.1.2.2.2.2.1.2	224.136	0	285850	0	74.3429					N	Y						1	085m	WT
187	94	7	2	2.2.1.1.2.2.1	50.4631	55.2593	75773.4	0	30.3956	116.333	115.087	70.5231	74.7244	N	N	70.5231	orthogonal	74.7244	orthogonal	-1.24544	1	085m	WT
188	94	7	1	2.2.1.1.2.2.2	171.157	46.9061	524180	0.00844773	75.7989					N	Y						1	085m	WT
189	80	5	3	1.2.2.2.1	121.366	44.9785	177943	0.0116205	42.4162	107.504	95.0013	141.313	126.109	N	N	38.6868	oblique	53.891	oblique	-12.5024	1	085m	WT
190	80	5	3	1.2.2.2.2	110.259	39.8381	130158	0.0125238	29.0663	107.796	95.5404	88.2026	84.1276	N	N	88.2026	orthogonal	84.1276	orthogonal	-12.2559	1	085m	WT
191	110	7	1	2.1.2.1.1.2.1	135.375	52.6891	551737	0.0119086	50.9675					N	Y						1	085m	WT
192	110	7	1	2.1.2.1.1.2.2	84.9395	52.6891	357246	0	39.8391					N	Y						1	085m	WT
193	132	9	1	2.1.2.2.1.2.2.2.1	59.6094	34.0551	110759	0	74.0602					N	Y						1	085m	WT
194	132	9	1	2.1.2.2.1.2.2.2.2	64.6943	0	194292	0	57.7935					N	Y						1	085m	WT
195	99	6	1	1.1.2.1.1.1	143.216	35.3402	398267	0.00689228	41.5029					N	Y						1	085m	WT
196	99	6	2	1.1.2.1.1.2	58.5721	39.8381	53489.1	0.0142117	82.3465	136.528	124.456	81.5373	89.4829	N	N	81.5373	orthogonal	89.4829	orthogonal	-12.0712	1	085m	WT
197	126	7	1	2.1.1.1.2.2.1	132.856	49.4763	495329	0.008576	41.1602					N	Y						1	085m	WT
198	126	7	1	2.1.1.1.2.2.2	434.746	0	532570	0.00377275	67.8688					N	Y						1	085m	WT
199	120	7	2	2.1.1.2.1.2.1	61.9382	53.9742	100578	0.0183524	44.7713	119.364	117.192	91.6598	85.5019	N	N	88.3402	orthogonal	85.5019	orthogonal	-2.17197	1	085m	WT
200	120	7	1	2.1.1.2.1.2.2	116.418	47.5487	373595	0.00919795	33.0183					N	Y						1	085m	WT
201	104	8	1	2.1.2.1.2.2.2.1	61.0626	0	262935	0	51.4858					N	Y						1	085m	WT
202	104	8	1	2.1.2.1.2.2.2.2	91.3918	49.4763	371306	0	77.7322					N	Y						1	085m	WT
203	97	8	3	2.2.1.2.2.2.1.1	62.661	48.1912	93614.2	0.0180843	53.7359	89.9538	72.1105	114.273	94.1206	N	N	65.7273	orthogonal	85.8794	orthogonal	-17.8433	1	085m	WT
204	97	8	3	2.2.1.2.2.2.1.2	126.771	44.3359	185802	0.00542833	38.2532	101.872	94.4542	76.0296	93.1562	N	N	76.0296	orthogonal	86.8438	orthogonal	-7.41734	1	085m	WT
205	116	8	3	2.2.2.2.2.2.2.1	53.5551	60.3997	111853	0.0202957	77.5751	109.922	113.844	68.6499	76.9447	N	N	68.6499	orthogonal	76.9447	orthogonal	3.92184	1	085m	WT
206	116	8	3	2.2.2.2.2.2.2.2	49.9995	66.8252	157615	0.0125908	55.8078	111.478	96.4084	30.515	34.9782	N	N	30.515	oblique	34.9782	oblique	-15.0696	1	085m	WT
207	101	7	2	2.1.1.1.1.1.1	51.3122	53.9742	84892.8	0.0117318	44.7622	117.645	131.347	132.751	124.274	N	N	47.2485	oblique	55.7259	oblique	13.7023	1	085m	WT
208	101	7	1	2.1.1.1.1.1.2	125.602	44.9785	397172	0.0157235	57.8753					N	Y						1	085m	WT
209	124	9	2	2.2.1.1.1.1.1.2.1	10.113	70.6805	4808.38	0	3.20032	115.195	117.087	38.5997	69.7017	N	N	38.5997	oblique	69.7017	orthogonal	1.89196	1	085m	WT
210	124	9	1	2.2.1.1.1.1.1.2.2	87.5369	45.621	175522	0.0117856	87.0845					N	Y						1	085m	WT
211	90	6	4	1.2.1.1.2.1	113.568	43.0508	148164	0.0116965	74.164	91.9924	87.3943	65.9257	75.9229	N	N	65.9257	orthogonal	75.9229	orthogonal	-4.59809	1	085m	WT
212	90	6	5	1.2.1.1.2.2	87.1945	43.0508	115136	0.00537711	30.8627	83.0006	63.24	91.0701	78.7453	N	N	88.9299	orthogonal	78.7453	orthogonal	-19.7606	1	085m	WT
213	87	7	4	2.2.1.2.1.1.1	44.5093	52.0465	84727	0	27.8257	71.0931	75.7238	106.153	99.2414	N	N	73.8473	orthogonal	80.7586	orthogonal	4.63071	1	085m	WT
214	87	7	3	2.2.1.2.1.1.2	179.614	37.2679	224734	0.0100955	78.8395	107.758	98.0626	127.149	112.235	N	N	52.8511	oblique	67.7647	orthogonal	-9.69575	1	085m	WT
215	98	8	3	2.2.1.2.2.2.2.1	118.143	42.4083	159307	0.010096	28.2134	102.112	94.5189	22.2418	36.7143	N	N	22.2418	planar	36.7143	oblique	-7.59269	1	085m	WT
216	98	8	4	2.2.1.2.2.2.2.2	118.913	40.4806	144450	0.00934542	75.3663	97.2982	73.1851	50.0545	64.3901	N	N	50.0545	oblique	64.3901	orthogonal	-24.113	1	085m	WT
217	102	7	1	2.1.1.1.1.2.1	107.181	49.4763	400323	0.00991346	53.4424					N	Y						1	085m	WT
218	102	7	2	2.1.1.1.1.2.2	45.4838	57.8295	78293.7	0.0202441	83.5692	101.808	114.479	78.8251	85.5909	N	N	78.8251	orthogonal	85.5909	orthogonal	12.6717	1	085m	WT
219	109	7	1	2.1.2.1.1.1.1	118.679	53.3316	522057	0.00669195	59.4078					N	Y						1	085m	WT
220	109	7	1	2.1.2.1.1.1.2	128.346	55.2593	502724	0.0119568	47.1445					N	Y						1	085m	WT
221	209	10	1	2.2.1.1.1.1.1.2.1.1	81.4096	46.2636	160633	0	76.8346					N	Y						1	085m	WT
222	209	10	1	2.2.1.1.1.1.1.2.1.2	78.4745	41.1232	125747	0	41.0946					N	Y						1	085m	WT
223	114	7	5	2.2.2.1.1.2.1	158.31	45.621	236738	0.00765304	91.5261	85.8928	72.604	88.3048	107.891	N	N	88.3048	orthogonal	72.1089	orthogonal	-13.2888	1	085m	WT
224	114	7	6	2.2.2.1.1.2.2	47.9984	50.7614	69307	0	9.39268	91.954	64.9984	134.404	131.112	N	N	45.5959	oblique	48.8882	oblique	-26.9557	1	085m	WT
225	165	8	1	2.1.2.1.2.1.1.1	88.0674	55.9018	298418	0.0166134	77.9073					N	Y						1	085m	WT
226	165	8	1	2.1.2.1.2.1.1.2	64.497	0	211735	0	33.5565					N	Y						1	085m	WT
227	123	9	1	2.2.1.1.1.1.1.1.1	83.2537	40.4806	165607	0	60.7565					N	Y						1	085m	WT
228	123	9	2	2.2.1.1.1.1.1.1.2	36.0011	49.4763	46856.8	0	48.1987	119.838	117.039	90.7529	79.9865	N	N	89.2471	orthogonal	79.9865	orthogonal	-2.79907	1	085m	WT
229	140	8	3	2.2.2.2.1.2.2.1	115.282	44.9785	172604	0.00958262	62.9776	109.533	92.3546	130.995	103.672	N	N	49.005	oblique	76.3282	orthogonal	-17.1784	1	085m	WT
230	140	8	4	2.2.2.2.1.2.2.2	80.2447	52.6891	149292	0.0144942	60.6114	87.5882	92.6012	115.829	113.309	N	N	64.171	orthogonal	66.6913	orthogonal	5.013	1	085m	WT
231	147	9	1	2.1.2.2.1.1.1.1.1	89.4488	0	251959	0	49.2603					N	Y						1	085m	WT
232	147	9	1	2.1.2.2.1.1.1.1.2	75.9379	0	218698	0	78.3177					N	Y						1	085m	WT
233	96	8	3	2.2.1.2.2.1.2.1	83.3443	43.6934	114904	0.0099836	48.5342	109.521	106.66	102.44	102.846	N	N	77.5596	orthogonal	77.1545	orthogonal	-2.86181	1	085m	WT
234	96	8	2	2.2.1.2.2.1.2.2	97.4277	43.0508	123957	0.00854961	51.8929	132.701	134.037	108.08	83.4536	N	N	71.9195	orthogonal	83.4536	orthogonal	1.33563	1	085m	WT
235	129	8	2	2.1.1.2.2.2.1.1	48.8587	61.0422	96068.1	0.00582063	46.1435	118.141	118.469	70.21	98.1416	N	N	70.21	orthogonal	81.8584	orthogonal	0.327902	1	085m	WT
236	129	8	1	2.1.1.2.2.2.1.2	99.6615	46.9061	450893	0.0101078	73.0252					N	Y						1	085m	WT
237	92	8	2	2.1.2.2.2.1.2.1	106.088	44.9785	154266	0.00763626	34.436	114.062	110.402	89.2197	77.4509	N	N	89.2197	orthogonal	77.4509	orthogonal	-3.66044	1	085m	WT
238	92	8	2	2.1.2.2.2.1.2.2	69.6116	47.5487	104358	0.0142083	55.453	95.4518	91.9437	113.142	86.2073	N	N	66.8575	orthogonal	86.2073	orthogonal	-3.50808	1	085m	WT
239	88	7	3	2.2.1.2.1.2.1	145.756	41.7657	187262	0.00603003	48.537	124.284	110.409	39.7848	51.7708	N	N	39.7848	oblique	51.7708	oblique	-13.8752	1	085m	WT
240	88	7	4	2.2.1.2.1.2.2	90.0239	48.1912	140438	0.0132483	48.3149	97.5364	78.3027	59.9519	67.0261	N	N	59.9519	oblique	67.0261	orthogonal	-19.2337	1	085m	WT
241	125	7	1	2.1.1.1.2.1.1	86.674	50.7614	241580	0.00304322	66.2522					N	Y						1	085m	WT
242	125	7	1	2.1.1.1.2.1.2	75.0267	0	284457	0	21.0351					N	Y						1	085m	WT
243	153	9	1	2.1.2.2.1.2.1.1.1	99.6281	46.2636	316159	0.00452019	37.2868					N	Y						1	085m	WT
244	153	9	1	2.1.2.2.1.2.1.1.2	81.4352	0	213061	0	102.242					N	Y						1	085m	WT
245	154	9	1	2.1.2.2.1.2.1.2.1	76.8987	0	224568	0	72.7226					N	Y						1	085m	WT
246	154	9	1	2.1.2.2.1.2.1.2.2	69.5503	0	188787	0	71.1753					N	Y						1	085m	WT
247	93	7	2	2.2.1.1.2.1.1	35.6327	53.9742	50570.9	0	77.2379	90.0171	110.947	130.439	110.813	N	N	49.5614	oblique	69.187	orthogonal	20.9302	1	085m	WT
248	93	7	2	2.2.1.1.2.1.2	71.3944	46.9061	106448	0.0105069	35.4998	103.471	125.651	120.592	123.646	N	N	59.4075	oblique	56.354	oblique	22.1797	1	085m	WT
249	118	9	5	1.1.1.2.1.1.2.2.1	158.905	43.6934	219660	0.0159256	128.317	136.676	59.3879	33.3604	49.4613	N	N	33.3604	oblique	49.4613	oblique	-77.2884	1	085m	WT
250	118	9	6	1.1.1.2.1.1.2.2.2	105.049	44.3359	157715	0.00785625	17.3135	102.09	57.4072	8.89841	63.0114	N	N	8.89841	planar	63.0114	orthogonal	-44.6831	1	085m	WT
251	122	8	1	2.1.2.2.2.2.2.1	69.0977	0	256104	0	38.0946					N	Y						1	085m	WT
252	122	8	1	2.1.2.2.2.2.2.2	115.826	57.1869	397073	0.00744456	61.726					N	Y						1	085m	WT
253	187	8	1	2.2.1.1.2.2.1.1	80.7524	0	235246	0	59.441					N	Y						1	085m	WT
254	187	8	1	2.2.1.1.2.2.1.2	95.5457	48.8338	245791	0.0130726	58.4635					N	Y						1	085m	WT
255	108	8	4	1.1.1.2.2.1.2.1	4.54351	55.9018	497.419	0	21.6589	92.8585	72.4654	83.0839	79.1202	N	N	83.0839	orthogonal	79.1202	orthogonal	-20.3931	1	085m	WT
256	108	8	4	1.1.1.2.2.1.2.2	89.0489	40.4806	92221.4	0.00613551	69.0082	140.665	118.221	85.0591	73.1778	N	N	85.0591	orthogonal	73.1778	orthogonal	-22.4446	1	085m	WT
257	148	9	1	2.1.2.2.1.1.1.2.1	91.2231	56.5444	315363	0.0056907	60.3664					N	Y						1	085m	WT
258	148	9	1	2.1.2.2.1.1.1.2.2	67.1837	0	177943	0	46.57					N	Y						1	085m	WT
259	175	9	1	2.2.1.1.1.1.2.1.1	88.7871	45.621	188290	0.00481742	55.7116					N	Y						1	085m	WT
260	175	9	1	2.2.1.1.1.1.2.1.2	89.527	44.9785	167464	0	55.0882					N	Y						1	085m	WT
261	62	7	2	2.2.1.1.1.2.1	43.5678	59.7571	74811.8	0	37.1207	105.188	122.181	104.903	85.0431	N	N	75.097	orthogonal	85.0431	orthogonal	16.9925	1	085m	WT
262	62	7	2	2.2.1.1.1.2.2	62.8596	50.1189	90895	0.00686861	67.7461	122.253	126.235	48.2132	57.2606	N	N	48.2132	oblique	57.2606	oblique	3.98181	1	085m	WT
263	105	8	3	1.1.1.1.1.2.1.1	100.987	29.5573	66388.8	0.00941225	48.8767	113.361	99.4709	119.539	98.2633	N	N	60.4612	orthogonal	81.7367	orthogonal	-13.8897	1	085m	WT
264	105	8	3	1.1.1.1.1.2.1.2	157.688	30.8424	129528	0.00754461	40.939	134.087	108.51	104.592	84.5658	N	N	75.4083	orthogonal	84.5658	orthogonal	-25.5768	1	085m	WT
265	255	9	3	1.1.1.2.2.1.2.1.1	145.659	35.9828	148894	0.0103356	59.368	120.44	122.903	33.5388	66.9968	N	N	33.5388	oblique	66.9968	orthogonal	2.46288	1	085m	WT
266	255	9	2	1.1.1.2.2.1.2.1.2	145	39.8381	172107	0.00873076	69.5843	133.689	129.939	17.9411	6.85763	N	N	17.9411	planar	6.85763	planar	-3.7506	1	085m	WT
267	151	7	1	1.1.2.1.2.1.1	70.7445	0	199034	0	58.7401					N	Y						1	085m	WT
268	151	7	1	1.1.2.1.2.1.2	116.564	44.3359	194590	0.00953725	46.7937					N	Y						1	085m	WT
269	183	8	1	2.1.1.2.1.1.1.1	75.9479	48.1912	209082	0	41.7939					N	Y						1	085m	WT
270	183	8	1	2.1.1.2.1.1.1.2	57.0757	57.1869	123393	0	65.2418					N	Y						1	085m	WT
271	166	8	1	2.1.2.1.2.1.2.1	83.3707	0	254314	0	64.0609					N	Y						1	085m	WT
272	166	8	1	2.1.2.1.2.1.2.2	82.8062	0	238462	0	39.1952					N	Y						1	085m	WT
273	155	9	1	2.1.2.2.2.1.1.1.1	91.1507	46.2636	247350	0.0106121	46.6284					N	Y						1	085m	WT
274	155	9	1	2.1.2.2.2.1.1.1.2	81.5887	0	245194	0	57.2781					N	Y						1	085m	WT
275	156	9	2	2.1.2.2.2.1.1.2.1	36.51	66.1826	70102.9	0	31.2471	115.484	130.894	75.2396	57.1963	N	N	75.2396	orthogonal	57.1963	oblique	15.4105	1	085m	WT
276	156	9	1	2.1.2.2.2.1.1.2.2	113.201	50.7614	282799	0.00746637	83.1883					N	Y						1	085m	WT
277	152	7	1	1.1.2.1.2.2.1	93.5288	35.9828	229642	0.0110823	42.5674					N	Y						1	085m	WT
278	152	7	2	1.1.2.1.2.2.2	66.6762	48.1912	96200.8	0.0109492	50.1148	148.607	148.607	121.061	120.32	N	N	58.9387	oblique	59.6798	oblique	-9.9476e-13	1	085m	WT
279	157	8	2	2.2.2.2.2.1.1.1	123.137	57.8295	395746	0.00461488	53.1062	110.222	136.058	120.305	123.196	N	N	59.6954	oblique	56.8042	oblique	25.8359	1	085m	WT
280	157	8	3	2.2.2.2.2.1.1.2	58.5556	60.3997	132678	0.00853319	61.158	123.494	111.081	40.3387	43.7285	N	N	40.3387	oblique	43.7285	oblique	-12.4137	1	085m	WT
281	127	9	3	1.1.1.1.1.1.2.1.1	107.915	32.77	91757.2	0.0081956	65.4591	101.923	93.232	42.7833	52.229	N	N	42.7833	oblique	52.229	oblique	-8.69144	1	085m	WT
282	127	9	3	1.1.1.1.1.1.2.1.2	120.965	29.5573	86219.2	0.0111789	60.3107	104.067	85.4563	114.139	113.127	N	N	65.861	orthogonal	66.8731	orthogonal	-18.6102	1	085m	WT
283	196	7	1	1.1.2.1.1.2.1	98.9375	38.553	177512	0.0120403	70.2252					N	Y						1	085m	WT
284	196	7	1	1.1.2.1.1.2.2	66.9347	38.553	165972	0	71.0481					N	Y						1	085m	WT
285	207	8	1	2.1.1.1.1.1.1.1	73.568	50.7614	199001	0	73.8045					N	Y						1	085m	WT
286	207	8	1	2.1.1.1.1.1.1.2	95.5257	46.2636	281904	0.00602452	44.6044					N	Y						1	085m	WT
287	213	8	3	2.2.1.2.1.1.1.1	92.6509	46.9061	124355	0.00484641	43.3658	126.32	101.1	94.0428	100.227	N	N	85.9572	orthogonal	79.7731	orthogonal	-25.2201	1	085m	WT
288	213	8	3	2.2.1.2.1.1.1.2	100.702	44.9785	132214	0.00390983	28.0877	125.589	100.019	88.8891	72.6211	N	N	88.8891	orthogonal	72.6211	orthogonal	-25.5694	1	085m	WT
289	180	7	5	2.2.2.1.2.2.1	118.458	52.0465	237236	0.0160427	83.3875	114.037	76.2429	71.1569	86.5631	N	N	71.1569	orthogonal	86.5631	orthogonal	-37.794	1	085m	WT
290	180	7	5	2.2.2.1.2.2.2	74.7357	53.3316	144848	0.00976092	53.8382	98.8935	63.9231	149.943	140.486	N	N	30.0567	oblique	39.5136	oblique	-34.9704	1	085m	WT
291	206	9	1	2.2.2.2.2.2.2.2.1	118.572	56.5444	513767	0.0130411	51.6407					N	Y						1	085m	WT
292	206	9	2	2.2.2.2.2.2.2.2.2	62.7987	65.5401	145876	0.0126852	64.3158	124.269	107.675	81.0371	69.7365	N	N	81.0371	orthogonal	69.7365	orthogonal	-16.594	1	085m	WT
293	199	8	1	2.1.1.2.1.2.1.1	72.2264	0	198901	0	70.8374					N	Y						1	085m	WT
294	199	8	1	2.1.1.2.1.2.1.2	88.4015	44.3359	192203	0.0065657	51.0223					N	Y						1	085m	WT
295	130	8	1	2.1.1.2.2.2.2.1	92.6744	0	365835	0	82.9975					N	Y						1	085m	WT
296	130	8	1	2.1.1.2.2.2.2.2	52.1383	73.8932	249472	0	30.0884					N	Y						1	085m	WT
297	224	8	5	2.2.2.1.1.2.2.1	106.958	44.9785	156322	0.00760538	49.4554	97.8923	73.986	155.027	127.772	N	N	24.973	planar	52.2279	oblique	-23.9063	1	085m	WT
298	224	8	4	2.2.2.1.1.2.2.2	175.545	41.1232	221948	0.0068687	48.6076	120.434	79.615	130.009	137.892	N	N	49.9913	oblique	42.1082	oblique	-40.8186	1	085m	WT
299	149	9	4	1.1.1.1.1.1.1.1.1	84.5293	39.1955	97527.2	0.0163132	66.2142	87.0354	67.9893	141.304	134.613	N	N	38.6958	oblique	45.3871	oblique	-19.0461	1	085m	WT
300	149	9	5	1.1.1.1.1.1.1.1.2	163.995	37.9104	177976	0.010139	55.8458	110.123	79.0743	34.2301	84.5487	N	N	34.2301	oblique	84.5487	orthogonal	-31.0488	1	085m	WT
301	145	6	2	1.1.2.2.1.1	61.8529	48.8338	88540.5	0.00687867	52.5687	159.159	132.404	131.484	129.724	N	N	48.5156	oblique	50.2758	oblique	-26.755	1	085m	WT
302	145	6	3	1.1.2.2.1.2	78.8808	44.3359	110128	0.00995618	51.7677	97.1742	107.444	74.8799	72.1327	N	N	74.8799	orthogonal	72.1327	orthogonal	10.2702	1	085m	WT
303	228	10	1	2.2.1.1.1.1.1.1.2.1	48.965	41.7657	81278.2	0	63.7294					N	Y						1	085m	WT
304	228	10	1	2.2.1.1.1.1.1.1.2.2	49.2396	48.1912	121834	0	56.1092					N	Y						1	085m	WT
305	113	7	5	2.2.2.1.1.1.1	116.975	47.5487	182486	0.0111408	29.1412	113.208	74.3407	124.648	128.597	N	N	55.3519	oblique	51.4028	oblique	-38.8674	1	085m	WT
306	113	7	5	2.2.2.1.1.1.2	117.659	49.4763	212763	0.0121119	81.3621	103.101	65.9175	115.088	92.9951	N	N	64.9117	orthogonal	87.0049	orthogonal	-37.184	1	085m	WT
307	115	8	3	2.2.2.2.2.2.1.1	109.75	44.9785	162059	0.0144584	24.3383	98.6053	79.2646	25.1401	57.2444	N	N	25.1401	planar	57.2444	oblique	-19.3407	1	085m	WT
308	115	8	2	2.2.2.2.2.2.1.2	112.605	48.8338	223772	0.0095242	72.1444	128.754	120.279	171.151	154.987	N	N	8.8492	planar	25.0131	planar	-8.47493	1	085m	WT
309	218	8	1	2.1.1.1.1.2.2.1	81.0076	0	213459	0	55.2594					N	Y						1	085m	WT
310	218	8	1	2.1.1.1.1.2.2.2	201.772	0	276532	0.00918111	47.1907					N	Y						1	085m	WT
311	247	8	1	2.2.1.1.2.1.1.1	104.376	44.9785	220887	0.00700803	57.6003					N	Y						1	085m	WT
312	247	8	1	2.2.1.1.2.1.1.2	80.6599	0	228978	0	34.0008					N	Y						1	085m	WT
313	205	9	2	2.2.2.2.2.2.2.1.1	61.9831	71.9656	164811	0.0129812	66.4322	115.588	119.539	44.86	35.234	N	N	44.86	oblique	35.234	oblique	3.95058	1	085m	WT
314	205	9	1	2.2.2.2.2.2.2.1.2	119.566	55.9018	558833	0.00692402	44.4884					N	Y						1	085m	WT
315	160	9	2	2.2.1.2.2.1.1.2.1	54.5083	50.1189	78227.4	0.0128832	44.8616	119.492	122.619	46.9444	52.391	N	N	46.9444	oblique	52.391	oblique	3.1265	1	085m	WT
316	160	9	2	2.2.1.2.2.1.1.2.2	26.391	57.1869	25766.3	0	71.0083	110.486	104.704	100.232	90.8722	N	N	79.7679	orthogonal	89.1278	orthogonal	-5.78182	1	085m	WT
317	106	8	4	1.1.1.1.1.2.2.1	75.7883	43.0508	95504.4	0.00790243	52.9833	120.14	79.394	86.0022	90.0345	N	N	86.0022	orthogonal	89.9655	orthogonal	-40.7463	1	085m	WT
318	106	8	3	1.1.1.1.1.2.2.2	183.337	36.6253	202516	0.00968249	59.0612	123.016	103.783	45.5769	62.3132	N	N	45.5769	oblique	62.3132	orthogonal	-19.2338	1	085m	WT
319	176	9	1	2.2.1.1.1.1.2.2.1	67.2425	41.7657	86981.9	0	100.119					N	Y						1	085m	WT
320	176	9	1	2.2.1.1.1.1.2.2.2	66.6187	45.621	133043	0	28.1263					N	Y						1	085m	WT
321	203	9	2	2.2.1.2.2.2.1.1.1	66.2117	48.1912	98190.4	0.0115072	22.8078	83.0361	111.918	123.036	113.714	N	N	56.9645	oblique	66.2859	orthogonal	28.8822	1	085m	WT
322	203	9	2	2.2.1.2.2.2.1.1.2	86.3706	44.3359	109432	0.0162155	68.2825	115.909	137.22	137.098	121.921	N	N	42.9017	oblique	58.079	oblique	21.3106	1	085m	WT
323	184	8	1	2.1.1.2.1.1.2.1	72.2744	0	200427	0	42.7365					N	Y						1	085m	WT
324	184	8	1	2.1.1.2.1.1.2.2	83.1641	44.3359	175224	0	62.5979					N	Y						1	085m	WT
325	235	9	1	2.1.1.2.2.2.1.1.1	84.9917	51.404	248809	0.0101681	51.7027					N	Y						1	085m	WT
326	235	9	1	2.1.1.2.2.2.1.1.2	70.8023	0	226259	0	68.9279					N	Y						1	085m	WT
327	275	10	1	2.1.2.2.2.1.1.2.1.1	71.4713	47.5487	218698	0	64.0561					N	Y						1	085m	WT
328	275	10	1	2.1.2.2.2.1.1.2.1.2	77.377	0	173234	0	53.2113					N	Y						1	085m	WT
329	170	8	2	2.2.2.2.1.1.2.1	65.8309	62.9699	194424	0.00721536	61.3476	65.5838	104.657	83.0314	95.175	N	N	83.0314	orthogonal	84.825	orthogonal	39.0728	1	085m	WT
330	170	8	2	2.2.2.2.1.1.2.2	75.0573	55.9018	184509	0.00797349	40.9431	104.97	123.95	90.3058	87.4154	N	N	89.6942	orthogonal	87.4154	orthogonal	18.9793	1	085m	WT
331	173	9	6	1.1.1.2.1.2.1.1.1	66.1575	46.9061	99848.5	0.0172203	87.1112	123.405	72.5595	106.9	90.7138	N	N	73.0999	orthogonal	89.2862	orthogonal	-50.8459	1	085m	WT
332	173	9	5	1.1.1.2.1.2.1.1.2	156.343	44.3359	227619	0.0103045	30.2917	101.414	66.6932	76.3769	57.9391	N	N	76.3769	orthogonal	57.9391	oblique	-34.7203	1	085m	WT
333	178	8	1	2.1.1.2.2.1.2.1	107.785	0	331115	0.00832563	57.3757					N	Y						1	085m	WT
334	178	8	1	2.1.1.2.2.1.2.2	107.358	50.7614	286447	0.0140903	61.2348					N	Y						1	085m	WT
335	261	8	1	2.2.1.1.1.2.1.1	75.4623	0	267810	0	63.6105					N	Y						1	085m	WT
336	261	8	1	2.2.1.1.1.2.1.2	95.8287	44.3359	209778	0.0087891	41.7322					N	Y						1	085m	WT
337	46	7	4	1.1.1.2.2.2.1	33.2451	54.6167	48183.3	0	18.7733	97.3415	69.236	114.281	110.387	N	N	65.7185	orthogonal	69.613	orthogonal	-28.1055	1	085m	WT
338	46	7	3	1.1.1.2.2.2.2	144.233	42.4083	190511	0.0131371	86.5859	99.9755	98.2981	45.0891	55.9756	N	N	45.0891	oblique	55.9756	oblique	-1.67746	1	085m	WT
339	89	6	3	1.2.1.1.1.1	130.879	41.7657	164214	0.0099522	47.6964	117.902	107.807	47.8412	73.5821	N	N	47.8412	oblique	73.5821	orthogonal	-10.0957	1	085m	WT
340	89	6	2	1.2.1.1.1.2	107.102	44.9785	150254	0.0073075	39.5915	118.819	108.313	36.6418	18.0402	N	N	36.6418	oblique	18.0402	planar	-10.5061	1	085m	WT
341	179	7	5	2.2.2.1.2.1.1	195.537	48.1912	349055	0.0103338	84.2859	86.6598	55.9859	42.0949	47.432	N	N	42.0949	oblique	47.432	oblique	-30.674	1	085m	WT
342	179	7	6	2.2.2.1.2.1.2	36.9944	50.1189	47884.8	0	23.9477	78.0016	54.9996	29.2401	19.9364	N	N	29.2401	planar	19.9364	planar	-23.002	1	085m	WT
343	158	8	2	2.2.2.2.2.1.2.1	70.5313	66.1826	191838	0.00568007	45.8029	130.08	142.152	57.2079	72.8305	N	N	57.2079	oblique	72.8305	orthogonal	12.0716	1	085m	WT
344	158	8	2	2.2.2.2.2.1.2.2	50.751	90.5995	150055	0.0212052	77.6549	125.734	126	82.236	85.3732	N	N	82.236	orthogonal	85.3732	orthogonal	0.26605	1	085m	WT
345	133	9	4	1.1.1.2.1.1.1.1.1	188.192	39.1955	220953	0.0100974	23.7026	105.248	77.8035	40.5444	61.3007	N	N	40.5444	oblique	61.3007	orthogonal	-27.4443	1	085m	WT
346	133	9	5	1.1.1.2.1.1.1.1.2	134.146	48.8338	222015	0.00699024	83.0023	104.208	58.2765	131.403	114.275	N	N	48.5974	oblique	65.7253	orthogonal	-45.9314	1	085m	WT
347	107	8	3	1.1.1.2.2.1.1.1	126.225	37.9104	147402	0.00590411	26.6546	134.77	118.219	144.899	144.382	N	N	35.1013	oblique	35.6178	oblique	-16.5513	1	085m	WT
348	107	8	3	1.1.1.2.2.1.1.2	130.639	35.3402	131186	0.0117187	63.3988	88.0203	106.458	48.7193	51.1845	N	N	48.7193	oblique	51.1845	oblique	18.4379	1	085m	WT
349	316	10	1	2.2.1.2.2.1.1.2.2.1	84.0808	44.3359	210773	0.00382989	48.3558					N	Y						1	085m	WT
350	316	10	1	2.2.1.2.2.1.1.2.2.2	108.147	46.2636	228116	0.00964721	62.3466					N	Y						1	085m	WT
351	212	7	2	1.2.1.1.2.2.1	127.619	43.0508	178275	0.0070615	23.1866	121.267	107.531	114.933	109.701	N	N	65.0672	orthogonal	70.2986	orthogonal	-13.7364	1	085m	WT
352	212	7	4	1.2.1.1.2.2.2	131.35	41.1232	163186	0.0110578	60.1674	120.857	121.224	140.891	134.537	N	N	39.1087	oblique	45.4631	oblique	0.367276	1	085m	WT
353	248	8	1	2.2.1.1.2.1.2.1	75.6197	48.8338	193164	0	27.1113					N	Y						1	085m	WT
354	248	8	1	2.2.1.1.2.1.2.2	51.4132	46.2636	118286	0	80.4768					N	Y						1	085m	WT
355	169	8	2	2.2.2.2.1.1.1.1	71.6339	57.1869	186565	0.00702594	41.9066	98.3626	107.055	74.6266	89.3407	N	N	74.6266	orthogonal	89.3407	orthogonal	8.69269	1	085m	WT
356	169	8	2	2.2.2.2.1.1.1.2	69.9588	64.8975	175788	0.0142603	80.1745	134.741	129.711	57.1851	75.0488	N	N	57.1851	oblique	75.0488	orthogonal	-5.03014	1	085m	WT
357	164	9	6	1.1.1.2.1.2.2.2.1	110.146	46.2636	168923	0.0118777	53.6511	143.752	75.114	60.2124	63.1782	N	N	60.2124	orthogonal	63.1782	orthogonal	-68.6376	1	085m	WT
358	164	9	5	1.1.1.2.1.2.2.2.2	108.429	47.5487	170018	0.00881939	56.616	76.2166	47.9049	14.4038	60.5904	N	N	14.4038	planar	60.5904	orthogonal	-28.3117	1	085m	WT
359	146	6	2	1.1.2.2.2.1	53.5153	55.2593	95404.9	0.0157812	28.8983	102.473	141.39	33.3206	38.3707	N	N	33.3206	oblique	38.3707	oblique	38.9166	1	085m	WT
360	146	6	3	1.1.2.2.2.2	124.338	46.2636	186466	0.00846977	59.6949	122.625	124.096	129.393	110.92	N	N	50.6068	oblique	69.08	orthogonal	1.47057	1	085m	WT
361	238	9	1	2.1.2.2.2.1.2.2.1	114.372	51.404	508992	0.00534574	57.8482					N	Y						1	085m	WT
362	238	9	1	2.1.2.2.2.1.2.2.2	115.417	48.1912	377176	0.0071578	37.9451					N	Y						1	085m	WT
363	262	8	1	2.2.1.1.1.2.2.1	41.6564	48.1912	87114.6	0	47.5972					N	Y						1	085m	WT
364	262	8	1	2.2.1.1.1.2.2.2	61.4545	41.7657	99052.6	0	75.5664					N	Y						1	085m	WT
365	233	9	2	2.2.1.2.2.1.2.1.1	52.3666	53.3316	83798.5	0.00319179	42.5879	123.722	124.252	101.202	99.2245	N	N	78.7985	orthogonal	80.7755	orthogonal	0.529934	1	085m	WT
366	233	9	2	2.2.1.2.2.1.2.1.2	45.6433	52.0465	61480.9	0	67.0799	106.521	128.637	70.5389	79.7707	N	N	70.5389	orthogonal	79.7707	orthogonal	22.1155	1	085m	WT
367	141	8	4	1.1.1.1.2.1.1.1	26.7519	37.9104	22383.8	0	43.1889	93.7633	64.5795	106.556	77.3459	N	N	73.4439	orthogonal	77.3459	orthogonal	-29.1838	1	085m	WT
368	141	8	3	1.1.1.1.2.1.1.2	178.227	30.8424	143721	0.0135136	101.405	131.26	110.132	63.5347	77.2197	N	N	63.5347	orthogonal	77.2197	orthogonal	-21.1279	1	085m	WT
369	159	9	1	2.2.1.2.2.1.1.1.1	87.6403	41.7657	228746	0	57.191					N	Y						1	085m	WT
370	159	9	1	2.2.1.2.2.1.1.1.2	77.7962	41.1232	171510	0	63.7815					N	Y						1	085m	WT
371	204	9	1	2.2.1.2.2.2.1.2.1	91.7239	46.2636	310323	0.0049131	50.6577					N	Y						1	085m	WT
372	204	9	2	2.2.1.2.2.2.1.2.2	54.5549	53.9742	91060.8	0.0147741	51.4865	114.269	126.67	88.043	96.8961	N	N	88.043	orthogonal	83.1039	orthogonal	12.4009	1	085m	WT
373	128	9	3	1.1.1.1.1.1.2.2.1	86.9884	41.1232	106249	0.0183538	88.0948	110.377	98.3545	43.86	75.1288	N	N	43.86	oblique	75.1288	orthogonal	-12.022	1	085m	WT
374	128	9	4	1.1.1.1.1.1.2.2.2	87.4273	40.4806	104557	0.0115486	70.908	99.7538	81.1381	101.747	99.0689	N	N	78.2528	orthogonal	80.9311	orthogonal	-18.6157	1	085m	WT
375	278	8	1	1.1.2.1.2.2.2.1	63.2398	39.8381	108802	0	88.7726					N	Y						1	085m	WT
376	278	8	1	1.1.2.1.2.2.2.2	52.7579	42.4083	93382.1	0	61.8136					N	Y						1	085m	WT
377	182	6	3	1.2.1.2.2.1	63.6735	46.9061	83234.7	0.00826842	60.2291	112.653	95.3977	93.2176	84.7808	N	N	86.7824	orthogonal	84.7808	orthogonal	-17.2551	1	085m	WT
378	182	6	2	1.2.1.2.2.2	103.022	42.4083	142096	0.00888884	41.3254	106.485	131.319	59.3598	56.1885	N	N	59.3598	oblique	56.1885	oblique	24.8338	1	085m	WT
379	161	6	2	1.2.2.1.1.1	76.022	48.1912	117756	0.0109367	38.5648	117.776	131.059	99.3241	84.2565	N	N	80.6759	orthogonal	84.2565	orthogonal	13.2821	1	085m	WT
380	161	6	2	1.2.2.1.1.2	84.2269	45.621	116728	0.0102271	56.9311	113.399	119.614	104.009	107.083	N	N	75.9908	orthogonal	72.9169	orthogonal	6.21448	1	085m	WT
381	234	9	1	2.2.1.2.2.1.2.2.1	71.2155	0	184841	0	55.1412					N	Y						1	085m	WT
382	234	9	1	2.2.1.2.2.1.2.2.2	75.5625	48.1912	178606	0	81.4498					N	Y						1	085m	WT
383	230	9	1	2.2.2.2.1.2.2.2.1	159.183	64.255	771927	0.0155373	91.5795					N	Y						1	085m	WT
384	230	9	3	2.2.2.2.1.2.2.2.2	23.8776	67.4677	26429.5	0	4.01632	90.8794	93.1087	17.8696	34.2933	N	N	17.8696	planar	34.2933	oblique	2.22933	1	085m	WT
385	280	9	1	2.2.2.2.2.1.1.2.1	114.417	53.9742	564172	0.00750964	70.2553					N	Y						1	085m	WT
386	280	9	2	2.2.2.2.2.1.1.2.2	42.8108	74.5358	88706.3	0	57.9142	108.096	113.697	94.9424	90.6044	N	N	85.0576	orthogonal	89.3956	orthogonal	5.60107	1	085m	WT
387	292	10	1	2.2.2.2.2.2.2.2.2.1	150.66	0	425956	0.00436373	58.8091					N	Y						1	085m	WT
388	292	10	1	2.2.2.2.2.2.2.2.2.2	114.558	0	477024	0.00602914	74.422					N	Y						1	085m	WT
389	337	8	3	1.1.1.2.2.2.1.1	133.623	43.0508	185670	0.00862204	34.4752	112.794	107.019	98.293	105.867	N	N	81.707	orthogonal	74.1334	orthogonal	-5.77547	1	085m	WT
390	337	8	2	1.1.1.2.2.2.1.2	132.581	43.0508	191904	0.00908363	63.1931	76.9939	101.338	46.4191	55.4355	N	N	46.4191	oblique	55.4355	oblique	24.344	1	085m	WT
391	190	6	2	1.2.2.2.2.1	64.0714	46.2636	81245	0.00802659	75.0132	103.677	116.423	88.3072	98.2927	N	N	88.3072	orthogonal	81.7073	orthogonal	12.7455	1	085m	WT
392	190	6	2	1.2.2.2.2.2	43.8842	52.6891	79686.5	0.0129454	41.6517	143.065	147.995	120.396	105.73	N	N	59.6041	oblique	74.2699	orthogonal	4.92982	1	085m	WT
393	256	9	1	1.1.1.2.2.1.2.2.1	94.5281	37.9104	170946	0.00920731	72.25					N	Y						1	085m	WT
394	256	9	3	1.1.1.2.2.1.2.2.2	16.4911	58.472	10744.2	0	75.111	105.77	117.424	129.648	105.508	N	N	50.3516	oblique	74.4924	orthogonal	11.6543	1	085m	WT
395	301	7	1	1.1.2.2.1.1.1	81.7421	0	169155	0	70.2431					N	Y						1	085m	WT
396	301	7	1	1.1.2.2.1.1.2	83.593	41.1232	188190	0.01368	89.0533					N	Y						1	085m	WT
397	240	8	3	2.2.1.2.1.2.2.1	117.666	41.1232	150685	0.00732057	82.6685	95.4701	102.681	96.2665	86.6622	N	N	83.7335	orthogonal	86.6622	orthogonal	7.21114	1	085m	WT
398	240	8	3	2.2.1.2.1.2.2.2	77.7965	46.2636	119016	0.00726127	18.3387	100.972	86.9914	92.6172	120.192	N	N	87.3828	orthogonal	59.8084	oblique	-13.9803	1	085m	WT
399	315	10	1	2.2.1.2.2.1.1.2.1.1	62.912	39.1955	112947	0	63.5174					N	Y						1	085m	WT
400	315	10	1	2.2.1.2.2.1.1.2.1.2	55.2842	39.1955	87346.7	0	62.3182					N	Y						1	085m	WT
401	313	10	1	2.2.2.2.2.2.2.1.1.1	86.36	0	315695	0	55.7904					N	Y						1	085m	WT
402	313	10	1	2.2.2.2.2.2.2.1.1.2	76.2572	0	224336	0	60.2891					N	Y						1	085m	WT
403	342	8	4	2.2.2.1.2.1.2.1	251.057	39.8381	325710	0.00794195	36.0769	95.2609	71.4906	160.324	168.761	N	N	19.6758	planar	11.2391	planar	-23.7703	1	085m	WT
404	342	8	5	2.2.2.1.2.1.2.2	86.5321	46.2636	133142	0.00906875	42.9385	106.176	82.0156	163.578	140.185	N	N	16.4219	planar	39.8154	oblique	-24.1607	1	085m	WT
405	143	8	4	1.1.1.1.2.2.1.1	127.361	41.1232	156753	0.00877274	51.4326	138.016	105.977	72.0007	86.8841	N	N	72.0007	orthogonal	86.8841	orthogonal	-32.0383	1	085m	WT
406	143	8	4	1.1.1.1.2.2.1.2	153.477	39.8381	182453	0.00519172	19.9105	131.956	85.8832	43.0259	50.4557	N	N	43.0259	oblique	50.4557	oblique	-46.0728	1	085m	WT
407	171	9	3	1.1.1.1.2.2.2.1.1	97.9605	43.0508	131849	0.0121	24.9848	116.184	101.419	130.481	116.483	N	N	49.5187	oblique	63.5173	orthogonal	-14.765	1	085m	WT
408	171	9	3	1.1.1.1.2.2.2.1.2	131.313	41.7657	183514	0.0111825	72.955	138.449	123.681	102.649	109.13	N	N	77.3512	orthogonal	70.8701	orthogonal	-14.768	1	085m	WT
409	134	9	4	1.1.1.2.1.1.1.2.1	152.563	41.1232	186134	0.00792539	33.9784	124.284	75.8664	117.57	83.1363	N	N	62.4303	orthogonal	83.1363	orthogonal	-48.4171	1	085m	WT
410	134	9	4	1.1.1.2.1.1.1.2.2	132.627	43.0508	182387	0.0100779	57.5251	96.0966	77.4336	110.321	91.7554	N	N	69.6793	orthogonal	88.2446	orthogonal	-18.663	1	085m	WT
411	162	6	2	1.2.2.1.2.1	71.9398	43.0508	93912.6	0.0102361	57.3281	90.4908	101.081	85.3496	92.58	N	N	85.3496	orthogonal	87.42	orthogonal	10.5899	1	085m	WT
412	162	6	2	1.2.2.1.2.2	76.0881	52.0465	148695	0.0113505	64.7046	80.5184	93.3378	68.6415	74.4307	N	N	68.6415	orthogonal	74.4307	orthogonal	12.8194	1	085m	WT
413	237	9	1	2.1.2.2.2.1.2.1.1	89.893	54.6167	392331	0.00479975	38.5641					N	Y						1	085m	WT
414	237	9	1	2.1.2.2.2.1.2.1.2	82.4818	52.6891	337449	0	77.0791					N	Y						1	085m	WT
415	321	10	1	2.2.1.2.2.2.1.1.1.1	77.5921	41.7657	175622	0	38.2377					N	Y						1	085m	WT
416	321	10	1	2.2.1.2.2.2.1.1.1.2	83.6019	47.5487	184012	0.0132501	48.1969					N	Y						1	085m	WT
417	229	9	2	2.2.2.2.1.2.2.1.1	60.5193	51.404	109399	0.0141999	58.0451	105.001	114.059	110.75	99.9217	N	N	69.2498	orthogonal	80.0783	orthogonal	9.05859	1	085m	WT
418	229	9	2	2.2.2.2.1.2.2.1.2	77.1846	50.7614	128201	0.00910646	51.7085	116.923	117.42	83.4044	85.9474	N	N	83.4044	orthogonal	85.9474	orthogonal	0.496803	1	085m	WT
419	384	10	1	2.2.2.2.1.2.2.2.2.1	188.963	0	457691	0.00693304	64.9476					N	Y						1	085m	WT
420	384	10	2	2.2.2.2.1.2.2.2.2.2	62.7162	79.6762	182088	0.0127823	26.0955	119.191	123.211	101.497	125.935	N	N	78.5031	orthogonal	54.0648	oblique	4.01979	1	085m	WT
421	263	9	2	1.1.1.1.1.2.1.1.1	90.5937	33.4126	73452.2	0.0104201	65.9647	128.469	138.928	104.743	94.4251	N	N	75.2567	orthogonal	85.5749	orthogonal	10.4584	1	085m	WT
422	263	9	2	1.1.1.1.1.2.1.1.2	60.5904	35.3402	55909.9	0.0103565	50.4966	119.1	119.876	87.0887	84.5995	N	N	87.0887	orthogonal	84.5995	orthogonal	0.775777	1	085m	WT
423	367	9	3	1.1.1.1.2.1.1.1.1	100.499	29.5573	66156.7	0.00718767	41.979	116.828	89.0177	113.991	135.841	N	N	66.009	orthogonal	44.1592	oblique	-27.8102	1	085m	WT
424	367	9	3	1.1.1.1.2.1.1.1.2	132.567	28.9148	91127.1	0.0142372	72.1827	119.372	104.498	71.6907	92.2662	N	N	71.6907	orthogonal	87.7338	orthogonal	-14.8739	1	085m	WT
425	215	9	2	2.2.1.2.2.2.2.1.1	59.3178	52.6891	95205.9	0.00928134	43.0146	132.351	136.56	100.274	96.7841	N	N	79.7263	orthogonal	83.2159	orthogonal	4.2093	1	085m	WT
426	215	9	2	2.2.1.2.2.2.2.1.2	55.5029	54.6167	82173.6	0.0049797	60.2253	121.079	132.566	58.8674	68.0848	N	N	58.8674	oblique	68.0848	orthogonal	11.487	1	085m	WT
427	139	8	2	2.2.2.2.1.2.1.1	71.2499	50.1189	109399	0.0058409	63.7815	110.895	115.77	106.431	101.428	N	N	73.5687	orthogonal	78.5716	orthogonal	4.87539	1	085m	WT
428	139	8	2	2.2.2.2.1.2.1.2	44.4762	50.7614	72357.8	0	46.0949	95.9329	139.597	99.9896	92.7525	N	N	80.0104	orthogonal	87.2475	orthogonal	43.6646	1	085m	WT
429	344	9	1	2.2.2.2.2.1.2.2.1	83.5423	0	380426	0	49.9628					N	Y						1	085m	WT
430	344	9	1	2.2.2.2.2.1.2.2.2	98.6616	67.4677	547028	0.00671207	75.9591					N	Y						1	085m	WT
431	394	10	2	1.1.1.2.2.1.2.2.2.1	44.4748	50.1189	54019.7	0	75.4683	105.681	114.938	57.573	58.8922	N	N	57.573	oblique	58.8922	oblique	9.25697	1	085m	WT
432	394	10	1	1.1.1.2.2.1.2.2.2.2	80.8504	39.8381	119148	0.00721285	35.1909					N	Y						1	085m	WT
433	302	7	1	1.1.2.2.1.2.1	108.87	44.9785	223341	0.00611953	40.8998					N	Y						1	085m	WT
434	302	7	2	1.1.2.2.1.2.2	35.4455	62.9699	80615	0	56.6107	67.5225	72.8755	34.5244	43.9227	N	N	34.5244	oblique	43.9227	oblique	5.35305	1	085m	WT
435	211	7	3	1.2.1.1.2.1.1	81.5573	43.6934	107011	0.00413343	38.7741	88.8643	91.1813	100.833	100.893	N	N	79.1669	orthogonal	79.1065	orthogonal	2.31703	1	085m	WT
436	211	7	3	1.2.1.1.2.1.2	98.4097	43.6934	135563	0.00618826	55.2046	90.9373	92.8746	72.9484	76.5346	N	N	72.9484	orthogonal	76.5346	orthogonal	1.93735	1	085m	WT
437	117	9	5	1.1.1.2.1.1.2.1.1	94.5731	47.5487	145114	0.0252064	110.781	90.9016	66.5445	112.897	108.626	N	N	67.1033	orthogonal	71.3741	orthogonal	-24.3571	1	085m	WT
438	117	9	4	1.1.1.2.1.1.2.1.2	146.423	44.3359	208485	0.00875093	10.0105	87.7959	58.849	127.648	99.3834	N	N	52.3518	oblique	80.6166	orthogonal	-28.9469	1	085m	WT
439	163	9	6	1.1.1.2.1.2.2.1.1	95.0366	50.1189	168293	0.0175409	114.368	88.7868	49.0679	54.4163	24.572	N	N	54.4163	oblique	24.572	planar	-39.7189	1	085m	WT
440	163	9	6	1.1.1.2.1.2.2.1.2	160.271	46.2636	254247	0.0137753	30.7149	84.2327	52.5895	61.278	87.1392	N	N	61.278	orthogonal	87.1392	orthogonal	-31.6433	1	085m	WT
441	359	7	1	1.1.2.2.2.1.1	71.651	60.3997	193363	0.0167888	52.0855					N	Y						1	085m	WT
442	359	7	1	1.1.2.2.2.1.2	81.1401	0	189848	0	54.576					N	Y						1	085m	WT
443	189	6	2	1.2.2.2.1.1	46.7571	52.0465	71595.1	0	26.2698	99.8401	126.245	158.88	145.052	N	N	21.1203	planar	34.9477	oblique	26.4045	1	085m	WT
444	189	6	1	1.2.2.2.1.2	142.593	52.0465	411100	0.0122555	81.2972					N	Y						1	085m	WT
445	287	9	1	2.2.1.2.1.1.1.1.1	110.631	40.4806	216211	0.0120716	67.6186					N	Y						1	085m	WT
446	287	9	2	2.2.1.2.1.1.1.1.2	40.5838	53.9742	58894.4	0	58.9364	116.32	117.107	89.2501	80.371	N	N	89.2501	orthogonal	80.371	orthogonal	0.787823	1	085m	WT
447	366	10	1	2.2.1.2.2.1.2.1.2.1	69.4697	46.2636	98555.2	0	57.5008					N	Y						1	085m	WT
448	366	10	1	2.2.1.2.2.1.2.1.2.2	61.71	0	107542	0	49.1764					N	Y						1	085m	WT
449	216	9	2	2.2.1.2.2.2.2.2.1	91.3887	46.2636	139277	0.00700145	43.1456	126.767	140.009	50.3153	55.3544	N	N	50.3153	oblique	55.3544	oblique	13.2424	1	085m	WT
450	216	9	3	2.2.1.2.2.2.2.2.2	95.4398	48.1912	153437	0.0107696	55.8698	91.2342	97.652	78.5387	71.1984	N	N	78.5387	orthogonal	71.1984	orthogonal	6.41778	1	085m	WT
451	290	8	4	2.2.2.1.2.2.2.1	83.6538	58.472	178971	0.00978512	42.9314	127.939	81.6957	64.9076	77.9849	N	N	64.9076	orthogonal	77.9849	orthogonal	-46.2434	1	085m	WT
452	290	8	4	2.2.2.1.2.2.2.2	103.183	53.9742	194723	0.0139515	56.2091	126.646	68.9527	139.466	147.51	N	N	40.5336	oblique	32.49	oblique	-57.6931	1	085m	WT
453	329	9	1	2.2.2.2.1.1.2.1.1	204.798	0	399692	0.00721807	65.7769					N	Y						1	085m	WT
454	329	9	1	2.2.2.2.1.1.2.1.2	68.5208	0	281307	0	0.682592					N	Y						1	085m	WT
455	299	10	3	1.1.1.1.1.1.1.1.1.1	133.736	37.9104	153172	0.0127659	54.1496	124.415	103.302	141.825	118.042	N	N	38.1752	oblique	61.9576	orthogonal	-21.1124	1	085m	WT
456	299	10	3	1.1.1.1.1.1.1.1.1.2	90.4091	41.7657	101540	0.00633928	34.2045	111.916	110.912	107.409	115.578	N	N	72.5913	orthogonal	64.4223	orthogonal	-1.00426	1	085m	WT
457	317	9	2	1.1.1.1.1.2.2.1.1	73.9395	43.6934	87048.3	0.00266275	60.5076	124.322	111.019	114.715	103.964	N	N	65.2848	orthogonal	76.0359	orthogonal	-13.3034	1	085m	WT
458	317	9	3	1.1.1.1.1.2.2.1.2	100.95	41.1232	127207	0.0107548	60.1236	115.477	117.366	91.7619	84.1641	N	N	88.2381	orthogonal	84.1641	orthogonal	1.88836	1	085m	WT
459	288	9	1	2.2.1.2.1.1.1.2.1	107.981	45.621	267014	0.0122944	60.3495					N	Y						1	085m	WT
460	288	9	2	2.2.1.2.1.1.1.2.2	68.5732	50.1189	106149	0.0108835	65.5049	120.278	124.029	33.77	65.9961	N	N	33.77	oblique	65.9961	orthogonal	3.75054	1	085m	WT
461	330	9	1	2.2.2.2.1.1.2.2.1	90.3494	0	351841	0	52.9749					N	Y						1	085m	WT
462	330	9	1	2.2.2.2.1.1.2.2.2	78.4997	52.6891	323488	0	52.0821					N	Y						1	085m	WT
463	343	9	1	2.2.2.2.2.1.2.1.1	92.5283	57.1869	386461	0	67.7172					N	Y						1	085m	WT
464	343	9	1	2.2.2.2.2.1.2.1.2	78.7152	28.9148	332276	0	62.3709					N	Y						1	085m	WT
465	142	8	3	1.1.1.1.2.1.2.1	107.172	38.553	119182	0.00982439	88.0181	118.048	104.657	60.1251	59.2117	N	N	60.1251	orthogonal	59.2117	oblique	-13.3906	1	085m	WT
466	142	8	4	1.1.1.1.2.1.2.2	71.9646	41.7657	91127.1	0.0103476	47.6347	101.343	89.8988	123.998	92.8654	N	N	56.0018	oblique	87.1346	orthogonal	-11.4443	1	085m	WT
467	331	10	4	1.1.1.2.1.2.1.1.1.1	262.356	39.1955	337283	0.0104262	41.0828	114.233	108.995	22.4504	20.8759	N	N	22.4504	planar	20.8759	planar	-5.23747	1	085m	WT
468	331	10	5	1.1.1.2.1.2.1.1.1.2	129.884	44.9785	186134	0.0129051	85.3681	110.821	66.8864	81.2859	34.7883	N	N	81.2859	orthogonal	34.7883	oblique	-43.9348	1	085m	WT
469	174	9	5	1.1.1.2.1.2.1.2.1	141.986	43.6934	196812	0.0106868	67.9328	90.2046	58.4497	30.2488	49.1454	N	N	30.2488	oblique	49.1454	oblique	-31.755	1	085m	WT
470	174	9	5	1.1.1.2.1.2.1.2.2	120.833	44.3359	170780	0.00778377	39.6395	132.096	69.101	53.6883	75.232	N	N	53.6883	oblique	75.232	orthogonal	-62.9952	1	085m	WT
471	386	10	1	2.2.2.2.2.1.1.2.2.1	92.9767	53.3316	328263	0	58.4649					N	Y						1	085m	WT
472	386	10	1	2.2.2.2.2.1.1.2.2.2	76.3231	0	316690	0	50.4845					N	Y						1	085m	WT
473	250	10	5	1.1.1.2.1.1.2.2.2.1	169.975	40.4806	215482	0.0114854	29.4498	90.9937	84.4897	107.141	107.755	N	N	72.8591	orthogonal	72.2447	orthogonal	-6.50401	1	085m	WT
474	250	10	4	1.1.1.2.1.1.2.2.2.2	128.087	42.4083	172803	0.0104175	72.6532	85.2948	74.8499	53.5487	84.5093	N	N	53.5487	oblique	84.5093	orthogonal	-10.4448	1	085m	WT
475	356	9	1	2.2.2.2.1.1.1.2.1	81.7641	0	293974	0	74.5329					N	Y						1	085m	WT
476	356	9	1	2.2.2.2.1.1.1.2.2	73.1614	0	264759	0	62.3348					N	Y						1	085m	WT
477	372	10	1	2.2.1.2.2.2.1.2.2.1	74.9216	0	141565	0	76.7328					N	Y						1	085m	WT
478	372	10	1	2.2.1.2.2.2.1.2.2.2	82.9115	39.8381	144716	0	42.4978					N	Y						1	085m	WT
479	355	9	1	2.2.2.2.1.1.1.1.1	134.858	0	407419	0	73.047					N	Y						1	085m	WT
480	355	9	1	2.2.2.2.1.1.1.1.2	66.8726	0	256137	0	32.314					N	Y						1	085m	WT
481	281	10	2	1.1.1.1.1.1.2.1.1.1	35.5916	42.4083	36377.9	0	29.7558	110.876	116.211	90.1419	84.9807	N	N	89.8581	orthogonal	84.9807	orthogonal	5.33551	1	085m	WT
482	281	10	2	1.1.1.1.1.1.2.1.1.2	78.2323	37.9104	77431.5	0.0113664	73.0997	125.456	132.415	63.1935	74.222	N	N	63.1935	orthogonal	74.222	orthogonal	6.95873	1	085m	WT
483	181	6	3	1.2.1.2.1.1	12.4115	62.3273	12601.3	0	39.4504	83.5479	88.8899	116.297	104.039	N	N	63.7032	orthogonal	75.9608	orthogonal	5.34192	1	085m	WT
484	181	6	2	1.2.1.2.1.2	90.6203	46.2636	123957	0.0168834	115.407	100.049	105.224	52.0627	79.2238	N	N	52.0627	oblique	79.2238	orthogonal	5.17533	1	085m	WT
485	392	7	1	1.2.2.2.2.2.1	58.0672	56.5444	170747	0	77.4613					N	Y						1	085m	WT
486	392	7	1	1.2.2.2.2.2.2	152.905	0	176683	0	68.0588					N	Y						1	085m	WT
487	239	8	2	2.2.1.2.1.2.1.1	33.7601	57.8295	43806	0	71.3293	123.539	109.08	94.425	83.8402	N	N	85.575	orthogonal	83.8402	orthogonal	-14.4586	1	085m	WT
488	239	8	2	2.2.1.2.1.2.1.2	52.7015	50.7614	74844.9	0.0132009	54.7039	140.711	145.438	59.171	79.2083	N	N	59.171	oblique	79.2083	orthogonal	4.72778	1	085m	WT
489	365	10	1	2.2.1.2.2.1.2.1.1.1	66.8448	50.7614	138117	0	58.61					N	Y						1	085m	WT
490	365	10	1	2.2.1.2.2.1.2.1.1.2	58.1221	46.9061	108504	0	65.1899					N	Y						1	085m	WT
491	289	8	4	2.2.2.1.2.2.1.1	99.6058	62.3273	270861	0.0137904	59.4898	124.528	84.6806	8.08012	51.8546	N	N	8.08012	planar	51.8546	oblique	-39.8476	1	085m	WT
492	289	8	4	2.2.2.1.2.2.1.2	93.025	65.5401	349519	0.0109001	54.6401	97.6243	82.5895	75.2697	72.5932	N	N	75.2697	orthogonal	72.5932	orthogonal	-15.0348	1	085m	WT
493	322	10	1	2.2.1.2.2.2.1.1.2.1	86.3482	48.1912	184874	0.0145591	62.2898					N	Y						1	085m	WT
494	322	10	1	2.2.1.2.2.2.1.1.2.2	63.8738	45.621	102634	0	53.9368					N	Y						1	085m	WT
495	297	9	3	2.2.2.1.1.2.2.1.1	128.537	42.4083	167929	0.00542534	53.1894	121.695	93.7202	20.7475	31.4946	N	N	20.7475	planar	31.4946	oblique	-27.9752	1	085m	WT
496	297	9	4	2.2.2.1.1.2.2.1.2	85.0182	43.0508	109067	0.0106317	45.6408	93.0778	66.7263	150.85	131.524	N	N	29.1502	planar	48.4762	oblique	-26.3515	1	085m	WT
497	279	9	1	2.2.2.2.2.1.1.1.1	142.358	0	346402	0.00577158	50.8339					N	Y						1	085m	WT
498	279	9	1	2.2.2.2.2.1.1.1.2	79.2144	54.6167	335492	0	68.6909					N	Y						1	085m	WT
499	307	9	2	2.2.2.2.2.2.1.1.1	74.2011	50.7614	127008	0.0128971	25.9986	95.0968	111.754	44.1997	53.7981	N	N	44.1997	oblique	53.7981	oblique	16.6574	1	085m	WT
500	307	9	2	2.2.2.2.2.2.1.1.2	75.7784	53.3316	153205	0.00792324	72.689	99.1566	113.027	50.5046	41.8072	N	N	50.5046	oblique	41.8072	oblique	13.8705	1	085m	WT
501	308	9	1	2.2.2.2.2.2.1.2.1	80.9006	0	384737	0	58.0736					N	Y						1	085m	WT
502	308	9	1	2.2.2.2.2.2.1.2.2	123.459	52.0465	551737	0.00640333	72.6632					N	Y						1	085m	WT
503	434	8	1	1.1.2.2.1.2.2.1	44.9041	56.5444	100280	0	27.3155					N	Y						1	085m	WT
504	434	8	1	1.1.2.2.1.2.2.2	85.4003	0	183249	0	42.0742					N	Y						1	085m	WT
505	340	7	1	1.2.1.1.1.2.1	90.2481	44.3359	233853	0	67.0455					N	Y						1	085m	WT
506	340	7	1	1.2.1.1.1.2.2	86.5266	52.0465	305979	0.00616642	51.8118					N	Y						1	085m	WT
507	483	7	2	1.2.1.2.1.1.1	80.7107	50.1189	120574	0.00988643	65.3559	125.191	139.16	135.127	130.991	N	N	44.873	oblique	49.0092	oblique	13.9682	1	085m	WT
508	483	7	2	1.2.1.2.1.1.2	67.3358	43.0508	84295.9	0.0129173	31.8549	93.955	119.876	50.0382	61.6188	N	N	50.0382	oblique	61.6188	orthogonal	25.921	1	085m	WT
509	377	7	2	1.2.1.2.2.1.1	68.1813	49.4763	106713	0.0104937	63.7216	128.715	125.872	107.349	104.961	N	N	72.6506	orthogonal	75.0395	orthogonal	-2.8435	1	085m	WT
510	377	7	2	1.2.1.2.2.1.2	68.5692	47.5487	99583.2	0.0070455	51.2031	96.8274	131.592	81.0607	73.7404	N	N	81.0607	orthogonal	73.7404	orthogonal	34.7643	1	085m	WT
511	305	8	4	2.2.2.1.1.1.1.1	138.545	41.7657	203975	0.0117981	86.5614	101.432	85.5236	91.6423	79.3785	N	N	88.3577	orthogonal	79.3785	orthogonal	-15.9081	1	085m	WT
512	305	8	4	2.2.2.1.1.1.1.2	57.2862	53.9742	111820	0.0075917	26.706	87.592	82.9196	134.862	97.4276	N	N	45.1381	oblique	82.5724	orthogonal	-4.6724	1	085m	WT
513	282	10	2	1.1.1.1.1.1.2.1.2.1	89.2258	37.2679	89402.7	0.00775943	34.6009	132.041	129.565	95.097	91.41	N	N	84.903	orthogonal	88.59	orthogonal	-2.47533	1	085m	WT
514	282	10	2	1.1.1.1.1.1.2.1.2.2	69.1135	36.6253	57103.7	0.0133118	70.6178	133.697	136.83	104.511	98.2265	N	N	75.4886	orthogonal	81.7735	orthogonal	3.13246	1	085m	WT
515	172	9	3	1.1.1.1.2.2.2.2.1	87.5295	47.5487	118054	0.0120413	82.4483	125.958	85.3994	122.729	108.194	N	N	57.271	oblique	71.8063	orthogonal	-40.5584	1	085m	WT
516	172	9	4	1.1.1.1.2.2.2.2.2	21.5518	51.404	21521.6	0	15.6796	108.05	59.9685	132.256	113.507	N	N	47.7443	oblique	66.4934	orthogonal	-48.0819	1	085m	WT
517	431	11	1	1.1.1.2.2.1.2.2.2.1.1	45.2777	34.0551	63006.4	0	58.5997					N	Y						1	085m	WT
518	431	11	1	1.1.1.2.2.1.2.2.2.1.2	47.2727	0	74281.2	0	52.3916					N	Y						1	085m	WT
519	391	7	1	1.2.2.2.2.1.1	76.1973	0	147833	0	60.5129					N	Y						1	085m	WT
520	391	7	1	1.2.2.2.2.1.2	73.0491	0	163352	0	43.2567					N	Y						1	085m	WT
521	428	9	1	2.2.2.2.1.2.1.2.1	88.444	59.1146	334531	0.0153571	23.5706					N	Y						1	085m	WT
522	428	9	1	2.2.2.2.1.2.1.2.2	99.462	33.4126	294870	0	72.3821					N	Y						1	085m	WT
523	379	7	1	1.2.2.1.1.1.1	75.5291	0	200029	0	33.9538					N	Y						1	085m	WT
524	379	7	1	1.2.2.1.1.1.2	77.3916	0	179900	0	85.7337					N	Y						1	085m	WT
525	214	8	2	2.2.1.2.1.1.2.1	59.2267	52.0465	90231.7	0.0115368	74.6922	115.831	116.971	73.7308	72.169	N	N	73.7308	orthogonal	72.169	orthogonal	1.13957	1	085m	WT
526	214	8	1	2.2.1.2.1.1.2.2	112.34	46.2636	423933	0.0120202	33.5341					N	Y						1	085m	WT
527	443	7	1	1.2.2.2.1.1.1	66.6643	37.2679	114672	0	63.5965					N	Y						1	085m	WT
528	443	7	1	1.2.2.2.1.1.2	70.6959	6.4255	150021	0	45.0038					N	Y						1	085m	WT
529	446	10	1	2.2.1.2.1.1.1.1.2.1	59.627	42.4083	120740	0	57.8354					N	Y						1	085m	WT
530	446	10	1	2.2.1.2.1.1.1.1.2.2	60.3502	44.9785	81178.7	0	61.6786					N	Y						1	085m	WT
531	425	10	1	2.2.1.2.2.2.2.1.1.1	64.3175	52.6891	135265	0	56.0059					N	Y						1	085m	WT
532	425	10	1	2.2.1.2.2.2.2.1.1.2	55.4847	51.404	119248	0	76.6338					N	Y						1	085m	WT
533	223	8	3	2.2.2.1.1.2.1.1	91.5738	45.621	135629	0.0103409	20.6192	85.5215	91.9424	73.1856	87.7183	N	N	73.1856	orthogonal	87.7183	orthogonal	6.42092	1	085m	WT
534	223	8	4	2.2.2.1.1.2.1.2	74.9331	46.2636	105585	0.0119504	65.8735	85.68	88.6605	22.7383	63.8508	N	N	22.7383	planar	63.8508	orthogonal	2.98048	1	085m	WT
535	150	9	2	1.1.1.1.1.1.1.2.1	76.7255	42.4083	92320.9	0.00549916	59.9389	91.6283	105.65	36.3498	61.0452	N	N	36.3498	oblique	61.0452	orthogonal	14.0215	1	085m	WT
536	150	9	3	1.1.1.1.1.1.1.2.2	86.1309	41.7657	103563	0.00957569	25.4955	95.0389	94.8792	70.1886	73.6672	N	N	70.1886	orthogonal	73.6672	orthogonal	-0.159715	1	085m	WT
537	339	7	2	1.2.1.1.1.1.1	36.5709	55.9018	55545.1	0	24.5733	127.698	126.133	98.2514	91.1634	N	N	81.7486	orthogonal	88.8366	orthogonal	-1.56519	1	085m	WT
538	339	7	2	1.2.1.1.1.1.2	58.538	52.0465	96432.9	0.0105429	95.3352	95.883	112.157	65.8869	64.9287	N	N	65.8869	orthogonal	64.9287	orthogonal	16.2736	1	085m	WT
539	426	10	1	2.2.1.2.2.2.2.1.2.1	81.0015	52.6891	198039	0.0133909	61.9184					N	Y						1	085m	WT
540	426	10	1	2.2.1.2.2.2.2.1.2.2	68.5594	0	157483	0	60.6793					N	Y						1	085m	WT
541	417	10	1	2.2.2.2.1.2.2.1.1.1	93.8738	50.7614	220257	0.0106759	76.7524					N	Y						1	085m	WT
542	417	10	1	2.2.2.2.1.2.2.1.1.2	77.7723	0	243901	0	33.074					N	Y						1	085m	WT
543	422	10	1	1.1.1.1.1.2.1.1.2.1	71.6237	0	158743	0	69.9733					N	Y						1	085m	WT
544	422	10	1	1.1.1.1.1.2.1.1.2.2	71.1848	36.6253	144716	0	49.1267					N	Y						1	085m	WT
545	249	10	4	1.1.1.2.1.1.2.2.1.1	127.119	41.1232	165873	0.00927545	49.3243	105.817	91.9559	72.2239	78.473	N	N	72.2239	orthogonal	78.473	orthogonal	-13.861	1	085m	WT
546	249	10	3	1.1.1.2.1.1.2.2.1.2	128.399	40.4806	156422	0.0109192	87.762	105.817	87.7188	104.179	119.888	N	N	75.8209	orthogonal	60.1118	orthogonal	-18.0983	1	085m	WT
547	266	10	1	1.1.1.2.2.1.2.1.2.1	70.3899	0	143655	0	63.3761					N	Y						1	085m	WT
548	266	10	1	1.1.1.2.2.1.2.1.2.2	80.3955	0	184542	0	70.5859					N	Y						1	085m	WT
549	380	7	1	1.2.2.1.1.2.1	79.3496	48.8338	254181	0	52.1434					N	Y						1	085m	WT
550	380	7	1	1.2.2.1.1.2.2	82.4287	0	170382	0	65.0574					N	Y						1	085m	WT
551	487	9	1	2.2.1.2.1.2.1.1.1	87.2648	42.4083	189218	0.00798489	76.0413					N	Y						1	085m	WT
552	487	9	1	2.2.1.2.1.2.1.1.2	84.6643	40.4806	142494	0.00636519	47.584					N	Y						1	085m	WT
553	306	8	4	2.2.2.1.1.1.2.1	85.9945	46.2636	132943	0.00856047	39.8698	72.4881	88.4576	29.6701	83.043	N	N	29.6701	planar	83.043	orthogonal	15.9695	1	085m	WT
554	306	8	4	2.2.2.1.1.1.2.2	136.456	44.9785	218433	0.0130217	65.7105	80.2455	85.2635	88.0571	91.6686	N	N	88.0571	orthogonal	88.3314	orthogonal	5.01801	1	085m	WT
555	481	11	1	1.1.1.1.1.1.2.1.1.1.1	86.4824	37.2679	131020	0	55.5163					N	Y						1	085m	WT
556	481	11	1	1.1.1.1.1.1.2.1.1.1.2	90.2456	33.4126	122564	0.00782405	55.3787					N	Y						1	085m	WT
557	516	10	3	1.1.1.1.2.2.2.2.2.1	113.398	46.2636	169421	0.0111208	66.3396	122.34	119.906	33.7953	26.584	N	N	33.7953	oblique	26.584	planar	-2.43407	1	085m	WT
558	516	10	2	1.1.1.1.2.2.2.2.2.2	124.383	42.4083	172206	0.00778014	42.9945	116.555	124.162	85.6048	84.6744	N	N	85.6048	orthogonal	84.6744	orthogonal	7.6067	1	085m	WT
559	427	9	1	2.2.2.2.1.2.1.1.1	72.637	0	197309	0	68.6903					N	Y						1	085m	WT
560	427	9	1	2.2.2.2.1.2.1.1.2	86.2133	0	188721	0	42.8972					N	Y						1	085m	WT
561	374	10	3	1.1.1.1.1.1.2.2.2.1	63.8363	45.621	79354.9	0.0165957	58.4358	101.763	91.0714	42.9217	54.7329	N	N	42.9217	oblique	54.7329	oblique	-10.6917	1	085m	WT
562	374	10	2	1.1.1.1.1.1.2.2.2.2	130.643	40.4806	178441	0.00997324	42.1228	84.1859	113.293	91.641	87.6828	N	N	88.359	orthogonal	87.6828	orthogonal	29.1073	1	085m	WT
563	351	8	1	1.2.1.1.2.2.1.1	96.163	0	261709	0.00482448	62.8959					N	Y						1	085m	WT
564	351	8	1	1.2.1.1.2.2.1.2	100.358	50.1189	272818	0.0111325	62.7517					N	Y						1	085m	WT
565	398	9	1	2.2.1.2.1.2.2.2.1	116.211	52.6891	344645	0.0146848	40.915					N	Y						1	085m	WT
566	398	9	2	2.2.1.2.1.2.2.2.2	61.446	52.6891	97958.3	0.00843117	61.0306	108.104	110.122	89.4488	117.602	N	N	89.4488	orthogonal	62.3983	orthogonal	2.01826	1	085m	WT
567	420	11	1	2.2.2.2.1.2.2.2.2.2.1	75.8991	0	255342	0	83.4356					N	Y						1	085m	WT
568	420	11	1	2.2.2.2.1.2.2.2.2.2.2	76.7121	0	237401	0	44.8034					N	Y						1	085m	WT
569	264	9	2	1.1.1.1.1.2.1.2.1	63.0078	45.621	79255.4	0.0133269	74.7362	123.494	127.39	95.6791	96.8094	N	N	84.3209	orthogonal	83.1906	orthogonal	3.89665	1	085m	WT
570	264	9	2	1.1.1.1.1.2.1.2.2	27.0078	48.8338	30906.3	0	59.3576	100.506	104.135	150.352	126.717	N	N	29.6483	planar	53.2828	oblique	3.62832	1	085m	WT
571	457	10	1	1.1.1.1.1.2.2.1.1.1	81.7587	46.9061	268175	0	58.6777					N	Y						1	085m	WT
572	457	10	1	1.1.1.1.1.2.2.1.1.2	101.016	42.4083	259122	0.00607184	65.7118					N	Y						1	085m	WT
573	357	10	5	1.1.1.2.1.2.2.2.1.1	125.83	48.1912	213824	0.0136041	101.318	97.6616	65.8879	119.963	100.602	N	N	60.0371	orthogonal	79.3983	orthogonal	-31.7737	1	085m	WT
574	357	10	5	1.1.1.2.1.2.2.2.1.2	133.184	47.5487	219295	0.00794635	45.7643	96.1027	84.7067	88.2257	73.6933	N	N	88.2257	orthogonal	73.6933	orthogonal	-11.396	1	085m	WT
575	360	7	2	1.1.2.2.2.2.1	22.5835	71.323	35283.6	0	21.8226	115.491	133	102.085	98.3204	N	N	77.915	orthogonal	81.6796	orthogonal	17.5088	1	085m	WT
576	360	7	1	1.1.2.2.2.2.2	90.0134	52.0465	237103	0	101.497					N	Y						1	085m	WT
577	435	8	2	1.2.1.1.2.1.1.1	73.7865	49.4763	114075	0.00905397	47.6767	137.167	143.033	60.3285	76.2626	N	N	60.3285	orthogonal	76.2626	orthogonal	5.86566	1	085m	WT
578	435	8	2	1.2.1.1.2.1.1.2	69.1649	46.9061	105420	0.0118683	42.1435	117.563	122.353	78.7936	86.2814	N	N	78.7936	orthogonal	86.2814	orthogonal	4.78994	1	085m	WT
579	488	9	1	2.2.1.2.1.2.1.2.1	57.6363	46.9061	79587	0	76.5419					N	Y						1	085m	WT
580	488	9	1	2.2.1.2.1.2.1.2.2	66.6062	45.621	146904	0	65.9217					N	Y						1	085m	WT
581	373	10	2	1.1.1.1.1.1.2.2.1.1	70.7108	48.1912	99782.2	0.0157311	85.0956	125.865	140.026	87.2468	73.3043	N	N	87.2468	orthogonal	73.3043	orthogonal	14.1611	1	085m	WT
582	373	10	2	1.1.1.1.1.1.2.2.1.2	80.6361	48.8338	121702	0.00495772	25.8435	154.838	159.912	81.6487	92.3737	N	N	81.6487	orthogonal	87.6263	orthogonal	5.07366	1	085m	WT
583	332	10	3	1.1.1.2.1.2.1.1.2.1	137.505	44.3359	198172	0.0105189	66.1373	125.588	88.4085	124.211	74.2277	N	N	55.7888	oblique	74.2277	orthogonal	-37.1799	1	085m	WT
584	332	10	4	1.1.1.2.1.2.1.1.2.2	70.4817	49.4763	108470	0.00872027	37.4263	127.582	69.2526	110.561	85.0845	N	N	69.4389	orthogonal	85.0845	orthogonal	-58.3298	1	085m	WT
585	347	9	1	1.1.1.2.2.1.1.1.1	97.8209	46.2636	195187	0.00831749	60.1571					N	Y						1	085m	WT
586	347	9	2	1.1.1.2.2.1.1.1.2	21.0887	67.4677	19498.8	0	74.8441	111.305	114.444	58.9587	82.1492	N	N	58.9587	oblique	82.1492	orthogonal	3.13943	1	085m	WT
587	411	7	1	1.2.2.1.2.1.1	74.6125	41.1232	178507	0	35.251					N	Y						1	085m	WT
588	411	7	1	1.2.2.1.2.1.2	80.0618	44.3359	187295	0	55.2445					N	Y						1	085m	WT
589	404	9	4	2.2.2.1.2.1.2.2.1	71.5089	46.9061	104624	0.00652888	29.7088	122.885	76.0066	25.4439	46.4958	N	N	25.4439	planar	46.4958	oblique	-46.8787	1	085m	WT
590	404	9	4	2.2.2.1.2.1.2.2.2	158.907	39.8381	183979	0.00986961	76.8074	110.914	94.1225	47.4819	39.7215	N	N	47.4819	oblique	39.7215	oblique	-16.7912	1	085m	WT
591	418	10	1	2.2.2.2.1.2.2.1.2.1	82.0293	55.2593	273613	0	69.9792					N	Y						1	085m	WT
592	418	10	1	2.2.2.2.1.2.2.1.2.2	73.0333	0	269568	0	48.4332					N	Y						1	085m	WT
593	265	10	1	1.1.1.2.2.1.2.1.1.1	101.457	43.6934	156488	0.0137467	68.5886					N	Y						1	085m	WT
594	265	10	2	1.1.1.2.2.1.2.1.1.2	5.56465	62.9699	1359.61	0	53.8294	126.309	124.643	24.3951	77.2226	N	N	24.3951	planar	77.2226	orthogonal	-1.66602	1	085m	WT
595	451	9	3	2.2.2.1.2.2.2.1.1	144.845	50.1189	310190	0.0130775	85.529	125.544	94.0594	27.3379	63.6226	N	N	27.3379	planar	63.6226	orthogonal	-31.4845	1	085m	WT
596	451	9	3	2.2.2.1.2.2.2.1.2	53.6743	62.3273	141300	0.0141167	42.4393	105.767	90.3779	34.5885	49.7838	N	N	34.5885	oblique	49.7838	oblique	-15.3893	1	085m	WT
597	456	11	2	1.1.1.1.1.1.1.1.1.2.1	24.1266	55.9018	30143.6	0	63.2519	87.1851	111.618	79.4348	83.0548	N	N	79.4348	orthogonal	83.0548	orthogonal	24.4331	1	085m	WT
598	456	11	1	1.1.1.1.1.1.1.1.1.2.2	106.823	44.3359	256502	0.00391128	48.6689					N	Y						1	085m	WT
599	300	10	3	1.1.1.1.1.1.1.1.2.1	69.2874	45.621	94841.2	0.00722891	42.3308	104.333	104.244	56.5141	84.9643	N	N	56.5141	oblique	84.9643	orthogonal	-0.0892363	1	085m	WT
600	300	10	4	1.1.1.1.1.1.1.1.2.2	108.548	40.4806	129362	0.00987892	69.3794	128.128	113.922	67.3761	90.3717	N	N	67.3761	orthogonal	89.6283	orthogonal	-14.2059	1	085m	WT
601	407	10	2	1.1.1.1.2.2.2.1.1.1	68.9354	50.7614	119115	0.014005	68.6199	105.621	133.942	128.739	108.008	N	N	51.2613	oblique	71.9917	orthogonal	28.3211	1	085m	WT
602	407	10	2	1.1.1.1.2.2.2.1.1.2	52.4277	50.7614	79222.2	0.0180091	52.0544	101.322	121.824	83.8031	92.4394	N	N	83.8031	orthogonal	87.5606	orthogonal	20.5025	1	085m	WT
603	358	10	4	1.1.1.2.1.2.2.2.2.1	140.649	44.3359	198039	0.00769646	41.65	111.621	81.5424	45.0087	73.1962	N	N	45.0087	oblique	73.1962	orthogonal	-30.0785	1	085m	WT
604	358	10	4	1.1.1.2.1.2.2.2.2.2	127.903	46.2636	202383	0.00697482	38.1235	74.5982	78.3281	22.1276	66.2843	N	N	22.1276	planar	66.2843	orthogonal	3.72984	1	085m	WT
605	594	11	1	1.1.1.2.2.1.2.1.1.2.1	76.8141	18.6339	118021	0	87.1447					N	Y						1	085m	WT
606	594	11	1	1.1.1.2.2.1.2.1.1.2.2	79.4756	43.0508	151116	0	39.3113					N	Y						1	085m	WT
607	412	7	1	1.2.2.1.2.2.1	79.9622	0	219362	0	55.7156					N	Y						1	085m	WT
608	412	7	1	1.2.2.1.2.2.2	68.228	0	267578	0	24.8229					N	Y						1	085m	WT
609	460	10	1	2.2.1.2.1.1.1.2.2.1	65.921	54.6167	134568	0	75.7656					N	Y						1	085m	WT
610	460	10	1	2.2.1.2.1.1.1.2.2.2	59.2177	50.7614	129064	0	44.5351					N	Y						1	085m	WT
611	298	9	3	2.2.2.1.1.2.2.2.1	80.9043	43.0508	101241	0.0127323	59.9326	118.749	102.74	75.7802	78.1379	N	N	75.7802	orthogonal	78.1379	orthogonal	-16.0097	1	085m	WT
612	298	9	3	2.2.2.1.1.2.2.2.2	93.832	43.0508	123824	0.00772714	61.8944	103.793	89.7579	91.0949	81.3644	N	N	88.9051	orthogonal	81.3644	orthogonal	-14.035	1	085m	WT
613	466	9	3	1.1.1.1.2.1.2.2.1	64.3582	44.3359	79951.8	0.00836004	56.8634	98.4294	112.423	105.568	96.3973	N	N	74.4317	orthogonal	83.6027	orthogonal	13.9939	1	085m	WT
614	466	9	2	1.1.1.1.2.1.2.2.2	94.2036	40.4806	119712	0.0136675	44.8765	140.761	147.378	53.8241	56.131	N	N	53.8241	oblique	56.131	oblique	6.61704	1	085m	WT
615	346	10	4	1.1.1.2.1.1.1.1.2.1	24.6993	58.472	24340.4	0	18.101	122.682	76.1199	102.095	106.102	N	N	77.9054	orthogonal	73.898	orthogonal	-46.5618	1	085m	WT
616	346	10	4	1.1.1.2.1.1.1.1.2.2	135.693	43.6934	187162	0.0156703	87.3457	93.0872	90.4633	39.8932	34.9782	N	N	39.8932	oblique	34.9782	oblique	-2.62388	1	085m	WT
617	436	8	2	1.2.1.1.2.1.2.1	87.218	49.4763	133905	0.0162341	44.246	148.023	135.569	78.6886	81.9795	N	N	78.6886	orthogonal	81.9795	orthogonal	-12.4542	1	085m	WT
618	436	8	2	1.2.1.1.2.1.2.2	36.2633	48.1912	44170.8	0	48.0601	88.5871	98.605	129.384	115.686	N	N	50.6165	oblique	64.3141	orthogonal	10.0178	1	085m	WT
619	352	8	3	1.2.1.1.2.2.2.1	62.6511	52.6891	106713	0.00930571	44.3632	123.262	136.488	77.7203	73.6458	N	N	77.7203	orthogonal	73.6458	orthogonal	13.226	1	085m	WT
620	352	8	1	1.2.1.1.2.2.2.2	173.847	42.4083	452717	0.00852169	76.8984					N	Y						1	085m	WT
621	397	9	2	2.2.1.2.1.2.2.1.1	27.0248	57.1869	38268.1	0	55.7728	84.7013	98.3359	50.0616	62.9863	N	N	50.0616	oblique	62.9863	orthogonal	13.6346	1	085m	WT
622	397	9	1	2.2.1.2.1.2.2.1.2	103.565	45.621	272950	0.00434973	47.2764					N	Y						1	085m	WT
623	537	8	1	1.2.1.1.1.1.1.1	119.196	1.2851	244896	0.0157475	52.4784					N	Y						1	085m	WT
624	537	8	1	1.2.1.1.1.1.1.2	74.9383	0	173831	0	75.3498					N	Y						1	085m	WT
625	500	10	1	2.2.2.2.2.2.1.1.2.1	82.0347	0	245028	0	60.6059					N	Y						1	085m	WT
626	500	10	1	2.2.2.2.2.2.1.1.2.2	61.8863	70.0379	291952	0	52.6268					N	Y						1	085m	WT
627	482	11	1	1.1.1.1.1.1.2.1.1.2.1	70.7301	35.3402	94177.9	0	81.4407					N	Y						1	085m	WT
628	482	11	1	1.1.1.1.1.1.2.1.1.2.2	55.4211	43.6934	89999.6	0	46.4756					N	Y						1	085m	WT
629	423	10	1	1.1.1.1.2.1.1.1.1.1	98.2289	30.1998	166967	0.00845943	61.9503					N	Y						1	085m	WT
630	423	10	2	1.1.1.1.2.1.1.1.1.2	44.1145	41.7657	44535.5	0.0209057	55.5202	123.532	116.977	112.128	97.7673	N	N	67.8719	orthogonal	82.2327	orthogonal	-6.55501	1	085m	WT
631	348	9	2	1.1.1.2.2.1.1.2.1	56.2788	53.3316	83433.7	0.0190224	87.7569	105.857	110.123	113.146	95.6943	N	N	66.854	orthogonal	84.3057	orthogonal	4.2661	1	085m	WT
632	348	9	2	1.1.1.2.2.1.1.2.2	8.7662	62.9699	3714.06	0	29.9067	88.8891	103.424	46.9643	66.2071	N	N	46.9643	oblique	66.2071	orthogonal	14.535	1	085m	WT
633	389	9	2	1.1.1.2.2.2.1.1.1	33.1612	65.5401	58264.3	0	51.1244	119.59	104.869	126.111	97.0898	N	N	53.8894	oblique	82.9102	orthogonal	-14.7212	1	085m	WT
634	389	9	2	1.1.1.2.2.2.1.1.2	60.2803	52.0465	92221.4	0.00142885	61.7516	131.126	130.287	90.2477	95.5836	N	N	89.7523	orthogonal	84.4164	orthogonal	-0.839395	1	085m	WT
635	338	8	2	1.1.1.2.2.2.2.1	64.9372	44.9785	80150.7	0.00951489	89.8245	94.9711	116.908	70.9478	77.4932	N	N	70.9478	orthogonal	77.4932	orthogonal	21.9371	1	085m	WT
636	338	8	2	1.1.1.2.2.2.2.2	87.0475	46.2636	146307	0.00599534	10.3482	92.5315	114.652	115.1	115.46	N	N	64.9003	orthogonal	64.5398	orthogonal	22.1204	1	085m	WT
637	575	8	1	1.1.2.2.2.2.1.1	76.6503	0	161263	0	63.0951					N	Y						1	085m	WT
638	575	8	1	1.1.2.2.2.2.1.2	62.5224	47.5487	124222	0	52.9344					N	Y						1	085m	WT
639	378	7	1	1.2.1.2.2.2.1	73.3717	46.2636	147667	0	67.2991					N	Y						1	085m	WT
640	378	7	1	1.2.1.2.2.2.2	59.5681	51.404	177512	0	41.518					N	Y						1	085m	WT
641	449	10	1	2.2.1.2.2.2.2.2.1.1	58.1317	53.3316	123327	0	64.3876					N	Y						1	085m	WT
642	449	10	1	2.2.1.2.2.2.2.2.1.2	61.3623	59.1146	141665	0	62.8435					N	Y						1	085m	WT
643	450	10	2	2.2.1.2.2.2.2.2.2.1	11.1521	79.0336	5803.22	0	14.1698	96.2272	104.573	58.8465	36.5493	N	N	58.8465	oblique	36.5493	oblique	8.34559	1	085m	WT
644	450	10	1	2.2.1.2.2.2.2.2.2.2	127.137	61.6848	395249	0.0138635	82.9131					N	Y						1	085m	WT
645	586	10	1	1.1.1.2.2.1.1.1.2.1	74.5882	46.2636	138946	0	41.3336					N	Y						1	085m	WT
646	586	10	1	1.1.1.2.2.1.1.1.2.2	63.9204	45.621	136724	0	70.8531					N	Y						1	085m	WT
647	507	8	1	1.2.1.2.1.1.1.1	55.8117	54.6167	121602	0	72.9213					N	Y						1	085m	WT
648	507	8	1	1.2.1.2.1.1.1.2	51.9844	59.1146	109896	0	55.6123					N	Y						1	085m	WT
649	508	8	1	1.2.1.2.1.1.2.1	60.8999	45.621	137254	0	49.1306					N	Y						1	085m	WT
650	508	8	1	1.2.1.2.1.1.2.2	84.6406	0	193463	0	44.8582					N	Y						1	085m	WT
651	452	9	3	2.2.2.1.2.2.2.2.1	65.7315	57.8295	198901	0.00901086	22.2332	66.2154	83.991	51.1397	54.3046	N	N	51.1397	oblique	54.3046	oblique	17.7757	1	085m	WT
652	452	9	3	2.2.2.1.2.2.2.2.2	119.161	51.404	281904	0.0226587	106.573	116.607	98.4452	101.928	90.4285	N	N	78.0725	orthogonal	89.5715	orthogonal	-18.1615	1	085m	WT
653	421	10	1	1.1.1.1.1.2.1.1.1.1	77.5269	37.2679	111422	0	77.4972					N	Y						1	085m	WT
654	421	10	1	1.1.1.1.1.2.1.1.1.2	55.9515	0	70467.6	0	52.3441					N	Y						1	085m	WT
655	570	10	1	1.1.1.1.1.2.1.2.2.1	91.6139	41.1232	168194	0.00802053	50.8255					N	Y						1	085m	WT
656	570	10	1	1.1.1.1.1.2.1.2.2.2	92.9807	42.4083	148794	0.00859035	50.8374					N	Y						1	085m	WT
657	458	10	1	1.1.1.1.1.2.2.1.2.1	95.2337	43.0508	215017	0.00453271	72.5898					N	Y						1	085m	WT
658	458	10	2	1.1.1.1.1.2.2.1.2.2	35.0572	53.9742	45696.2	0	43.0206	122.777	125.017	115.16	109.3	N	N	64.84	orthogonal	70.7002	orthogonal	2.24019	1	085m	WT
659	632	10	1	1.1.1.2.2.1.1.2.2.1	78.6711	46.2636	133640	0	49.876					N	Y						1	085m	WT
660	632	10	1	1.1.1.2.2.1.1.2.2.2	87.5904	44.3359	148164	0.00638588	42.1503					N	Y						1	085m	WT
661	390	9	1	1.1.1.2.2.2.1.2.1	100.718	0	247549	0.0110093	25.4427					N	Y						1	085m	WT
662	390	9	1	1.1.1.2.2.2.1.2.2	84.77	43.6934	223440	0	57.3546					N	Y						1	085m	WT
663	512	9	2	2.2.2.1.1.1.1.2.1	90.6257	53.9742	177711	0.00727971	57.4974	100.887	124.253	93.9549	102.469	N	N	86.0451	orthogonal	77.5314	orthogonal	23.3666	1	085m	WT
664	512	9	3	2.2.2.1.1.1.1.2.2	77.8208	52.6891	150154	0.0125817	30.3146	123.234	103.4	139.281	90.9949	N	N	40.7187	oblique	89.0051	orthogonal	-19.8338	1	085m	WT
665	499	10	1	2.2.2.2.2.2.1.1.1.1	84.081	57.1869	306476	0	33.4861					N	Y						1	085m	WT
666	499	10	1	2.2.2.2.2.2.1.1.1.2	105.106	51.404	273713	0.00654577	68.4236					N	Y						1	085m	WT
667	597	12	1	1.1.1.1.1.1.1.1.1.2.1.1	104.079	41.7657	223374	0.00907501	51.5027					N	Y						1	085m	WT
668	597	12	1	1.1.1.1.1.1.1.1.1.2.1.2	98.0101	40.4806	153503	0.00693029	35.9759					N	Y						1	085m	WT
669	514	11	1	1.1.1.1.1.1.2.1.2.2.1	58.7044	25.702	109333	0	59.11					N	Y						1	085m	WT
670	514	11	1	1.1.1.1.1.1.2.1.2.2.2	83.5437	37.2679	113378	0.0113759	76.9968					N	Y						1	085m	WT
671	615	11	3	1.1.1.2.1.1.1.1.2.1.1	136.622	44.3359	205069	0.0161922	92.6396	99.5012	100.667	125.425	139.866	N	N	54.5748	oblique	40.134	oblique	1.16582	1	085m	WT
672	615	11	3	1.1.1.2.1.1.1.1.2.1.2	128.901	43.6934	182519	0.00693433	31.2531	111.698	79.939	34.7413	18.2139	N	N	34.7413	oblique	18.2139	planar	-31.759	1	085m	WT
673	437	10	3	1.1.1.2.1.1.2.1.1.1	165.584	40.4806	208651	0.00942744	29.6826	83.356	84.5433	80.0811	85.4957	N	N	80.0811	orthogonal	85.4957	orthogonal	1.18729	1	085m	WT
674	437	10	4	1.1.1.2.1.1.2.1.1.2	115.007	43.0508	152873	0.00887673	63.8955	100.473	83.6677	102.208	75.854	N	N	77.7918	orthogonal	75.854	orthogonal	-16.8056	1	085m	WT
675	439	10	5	1.1.1.2.1.2.2.1.1.1	87.6495	50.7614	148960	0.00934334	43.8498	110.609	80.2815	77.2264	93.0677	N	N	77.2264	orthogonal	86.9323	orthogonal	-30.328	1	085m	WT
676	439	10	4	1.1.1.2.1.2.2.1.1.2	197.478	43.6934	286646	0.00562927	45.1612	84.5492	79.4337	48.9799	81.6781	N	N	48.9799	oblique	81.6781	orthogonal	-5.1155	1	085m	WT
677	643	11	1	2.2.1.2.2.2.2.2.2.1.1	91.2932	50.1189	200824	0	44.2272					N	Y						1	085m	WT
678	643	11	1	2.2.1.2.2.2.2.2.2.1.2	70.801	0	151381	0	60.7439					N	Y						1	085m	WT
679	509	8	1	1.2.1.2.2.1.1.1	63.6418	48.8338	134767	0	77.0627					N	Y						1	085m	WT
680	509	8	1	1.2.1.2.2.1.1.2	51.5302	36.6253	124156	0	51.8845					N	Y						1	085m	WT
681	510	8	1	1.2.1.2.2.1.2.1	73.4752	49.4763	154465	0	58.97					N	Y						1	085m	WT
682	510	8	1	1.2.1.2.2.1.2.2	71.7763	46.2636	131517	0	37.8597					N	Y						1	085m	WT
683	525	9	1	2.2.1.2.1.1.2.1.1	67.097	55.9018	156289	0	65.1841					N	Y						1	085m	WT
684	525	9	1	2.2.1.2.1.1.2.1.2	85.1475	34.0551	171178	0	50.8741					N	Y						1	085m	WT
685	496	10	3	2.2.2.1.1.2.2.1.2.1	35.9002	52.6891	46890	0	44.3631	110.528	87.7983	108.072	94.7616	N	N	71.9283	orthogonal	85.2384	orthogonal	-22.7292	1	085m	WT
686	496	10	2	2.2.2.1.1.2.2.1.2.2	118.093	41.1232	146341	0.00704954	48.8343	113.285	130.706	40.242	44.226	N	N	40.242	oblique	44.226	oblique	17.4214	1	085m	WT
687	538	8	1	1.2.1.1.1.1.2.1	66.5607	46.9061	116462	0	46.9341					N	Y						1	085m	WT
688	538	8	1	1.2.1.1.1.1.2.2	53.4117	51.404	116728	0	54.5597					N	Y						1	085m	WT
689	621	10	1	2.2.1.2.1.2.2.1.1.1	68.5759	41.7657	122962	0	41.3757					N	Y						1	085m	WT
690	621	10	1	2.2.1.2.1.2.2.1.1.2	61.4353	48.8338	91657.7	0	49.0366					N	Y						1	085m	WT
691	513	11	1	1.1.1.1.1.1.2.1.2.1.1	69.6308	44.3359	169089	0	93.3308					N	Y						1	085m	WT
692	513	11	1	1.1.1.1.1.1.2.1.2.1.2	80.3863	42.4083	170084	0	42.187					N	Y						1	085m	WT
693	470	10	3	1.1.1.2.1.2.1.2.2.1	115.363	44.9785	162092	0.00974726	53.8785	104.674	82.0537	107.84	100.408	N	N	72.1598	orthogonal	79.5918	orthogonal	-22.6207	1	085m	WT
694	470	10	4	1.1.1.2.1.2.1.2.2.2	145.69	43.0508	201952	0.0131656	79.3838	126.427	88.6164	52.7038	50.3139	N	N	52.7038	oblique	50.3139	oblique	-37.8109	1	085m	WT
695	561	11	2	1.1.1.1.1.1.2.2.2.1.1	50.53	52.6891	69539.1	0.00967596	71.1599	134.381	128.317	105.206	98.7375	N	N	74.7939	orthogonal	81.2625	orthogonal	-6.0644	1	085m	WT
696	561	11	2	1.1.1.1.1.1.2.2.2.1.2	66.1423	49.4763	108603	0.0046212	30.721	107.412	108.435	105.405	98.765	N	N	74.5955	orthogonal	81.235	orthogonal	1.02313	1	085m	WT
697	408	10	2	1.1.1.1.2.2.2.1.2.1	18.9027	68.1103	14988.9	0	58.609	101.777	109.529	74.6875	84.3566	N	N	74.6875	orthogonal	84.3566	orthogonal	7.75151	1	085m	WT
698	408	10	1	1.1.1.1.2.2.2.1.2.2	97.1424	46.9061	237136	0.00697535	80.5234					N	Y						1	085m	WT
699	515	10	2	1.1.1.1.2.2.2.2.1.1	84.1844	49.4763	155559	0.0127191	60.666	91.3861	120.287	43.7214	48.2227	N	N	43.7214	oblique	48.2227	oblique	28.9012	1	085m	WT
700	515	10	2	1.1.1.1.2.2.2.2.1.2	86.3695	55.9018	198901	0.0133482	65.8024	78.2385	101.495	36.4873	25.4185	N	N	36.4873	oblique	25.4185	planar	23.2566	1	085m	WT
701	566	10	1	2.2.1.2.1.2.2.2.2.1	67.5627	47.5487	146672	0	45.7254					N	Y						1	085m	WT
702	566	10	1	2.2.1.2.1.2.2.2.2.2	66.0969	0	128732	0	62.4603					N	Y						1	085m	WT
703	455	11	2	1.1.1.1.1.1.1.1.1.1.1	21.6389	55.9018	30674.1	0	48.1802	85.9157	105.173	134.906	129.086	N	N	45.0936	oblique	50.9138	oblique	19.2572	1	085m	WT
704	455	11	2	1.1.1.1.1.1.1.1.1.1.2	57.7877	51.404	85124.9	0.0139963	76.3118	110.855	122.578	101.847	106.832	N	N	78.1528	orthogonal	73.1678	orthogonal	11.7231	1	085m	WT
705	536	10	2	1.1.1.1.1.1.1.2.2.1	74.145	47.5487	111190	0.00768863	44.8682	105.986	117.543	127.213	132.021	N	N	52.787	oblique	47.9788	oblique	11.5578	1	085m	WT
706	536	10	2	1.1.1.1.1.1.1.2.2.2	69.3007	48.8338	127372	0.013528	50.1773	108.272	125.314	34.1463	35.395	N	N	34.1463	oblique	35.395	oblique	17.0423	1	085m	WT
707	465	9	2	1.1.1.1.2.1.2.1.1	61.6213	48.8338	94410.1	0.00932524	48.9613	110.427	122.707	81.6528	85.7628	N	N	81.6528	orthogonal	85.7628	orthogonal	12.2794	1	085m	WT
708	465	9	2	1.1.1.1.2.1.2.1.2	65.9946	50.1189	112616	0.00508968	69.762	101.533	120.409	44.079	49.8004	N	N	44.079	oblique	49.8004	oblique	18.8762	1	085m	WT
709	405	9	2	1.1.1.1.2.2.1.1.1	65.6222	45.621	92420.4	0.0098787	67.9446	101.12	110.878	71.0589	93.4931	N	N	71.0589	orthogonal	86.5069	orthogonal	9.75813	1	085m	WT
710	405	9	3	1.1.1.1.2.2.1.1.2	58.87	47.5487	82438.8	0.0128639	70.4949	95.9928	107.694	56.0149	64.8096	N	N	56.0149	oblique	64.8096	orthogonal	11.7013	1	085m	WT
711	345	10	3	1.1.1.2.1.1.1.1.1.1	111.436	43.0508	151481	0.0118469	51.33	151.599	117.424	34.0572	64.0942	N	N	34.0572	oblique	64.0942	orthogonal	-34.1758	1	085m	WT
712	345	10	3	1.1.1.2.1.1.1.1.1.2	113.638	41.7657	151878	0.00808629	55.6083	112.639	94.2145	136.491	108.496	N	N	43.5088	oblique	71.504	orthogonal	-18.4241	1	085m	WT
713	618	9	1	1.2.1.1.2.1.2.2.1	102.861	48.1912	273414	0.0110802	41.3933					N	Y						1	085m	WT
714	618	9	1	1.2.1.1.2.1.2.2.2	105.261	41.1232	182287	0.00716376	47.2633					N	Y						1	085m	WT
715	484	7	1	1.2.1.2.1.2.1	88.7987	0	199564	0	45.0564					N	Y						1	085m	WT
716	484	7	1	1.2.1.2.1.2.2	83.7585	47.5487	202914	0	55.6393					N	Y						1	085m	WT
717	406	9	2	1.1.1.1.2.2.1.2.1	76.043	46.9061	115070	0.00933525	53.4022	104.268	116.203	50.1235	58.5699	N	N	50.1235	oblique	58.5699	oblique	11.9356	1	085m	WT
718	406	9	3	1.1.1.1.2.2.1.2.2	63.5802	49.4763	96101.3	0.0161678	81.5521	122.082	102.204	95.8975	87.6936	N	N	84.1025	orthogonal	87.6936	orthogonal	-19.878	1	085m	WT
719	438	10	3	1.1.1.2.1.1.2.1.2.1	124.996	43.0508	168957	0.0104057	39.4301	93.5674	88.2599	102.241	87.7764	N	N	77.759	orthogonal	87.7764	orthogonal	-5.30751	1	085m	WT
720	438	10	3	1.1.1.2.1.1.2.1.2.2	93.8369	43.0508	111156	0.0072982	49.2404	128.97	96.7004	140.542	102.231	N	N	39.4581	oblique	77.7688	orthogonal	-32.2696	1	085m	WT
721	535	10	1	1.1.1.1.1.1.1.2.1.1	98.5769	44.3359	257033	0.00460478	49.9919					N	Y						1	085m	WT
722	535	10	1	1.1.1.1.1.1.1.2.1.2	109.774	46.2636	304022	0.00447319	42.6457					N	Y						1	085m	WT
723	581	11	1	1.1.1.1.1.1.2.2.1.1.1	59.9644	56.5444	131982	0	47.841					N	Y						1	085m	WT
724	581	11	1	1.1.1.1.1.1.2.2.1.1.2	71.513	44.9785	128334	0	79.6504					N	Y						1	085m	WT
725	368	9	2	1.1.1.1.2.1.1.2.1	69.5151	43.6934	89104.3	0.0130026	55.6855	123.447	138.919	119.052	113.758	N	N	60.9478	orthogonal	66.2423	orthogonal	15.4713	1	085m	WT
726	368	9	2	1.1.1.1.2.1.1.2.2	46.4596	50.1189	69605.4	0.0198687	75.6127	128.207	129.611	102.305	87.1018	N	N	77.6946	orthogonal	87.1018	orthogonal	1.40395	1	085m	WT
727	409	10	3	1.1.1.2.1.1.1.2.1.1	90.3204	44.3359	132148	0.00630628	36.6452	95.6737	90.1297	143.732	121.248	N	N	36.268	oblique	58.752	oblique	-5.54403	1	085m	WT
728	409	10	3	1.1.1.2.1.1.1.2.1.2	113.737	41.7657	145843	0.011138	88.5826	112.446	89.5981	68.4537	97.5583	N	N	68.4537	orthogonal	82.4417	orthogonal	-22.8484	1	085m	WT
729	468	11	4	1.1.1.2.1.2.1.1.1.2.1	128.966	41.7657	167564	0.0115551	74.3735	98.009	98.6054	122.869	98.2073	N	N	57.1309	oblique	81.7927	orthogonal	0.596315	1	085m	WT
730	468	11	4	1.1.1.2.1.2.1.1.1.2.2	69.5123	46.9061	100711	0.00682346	36.9126	115.957	89.0542	130.824	99.0313	N	N	49.176	oblique	80.9687	orthogonal	-26.9025	1	085m	WT
731	633	10	1	1.1.1.2.2.2.1.1.1.1	89.548	0	314004	0	49.2316					N	Y						1	085m	WT
732	633	10	1	1.1.1.2.2.2.1.1.1.2	94.4175	50.7614	247449	0.0137519	71.757					N	Y						1	085m	WT
733	578	9	1	1.2.1.1.2.1.1.2.1	81.676	0	224137	0	52.2593					N	Y						1	085m	WT
734	578	9	1	1.2.1.1.2.1.1.2.2	78.0067	0	185670	0	65.576					N	Y						1	085m	WT
735	553	9	3	2.2.2.1.1.1.2.1.1	77.5117	49.4763	113279	0.0166064	49.1928	116.109	112.455	76.9818	90.7343	N	N	76.9818	orthogonal	89.2657	orthogonal	-3.65433	1	085m	WT
736	553	9	3	2.2.2.1.1.1.2.1.2	96.8835	46.2636	138316	0.00511147	24.2147	126.679	111.412	69.5473	79.6144	N	N	69.5473	orthogonal	79.6144	orthogonal	-15.2669	1	085m	WT
737	534	9	1	2.2.2.1.1.2.1.2.1	157.387	45.621	383709	0.0106725	33.9936					N	Y						1	085m	WT
738	534	9	3	2.2.2.1.1.2.1.2.2	84.4929	44.9785	116562	0.0063643	52.7444	92.0848	103.105	57.1095	36.4545	N	N	57.1095	oblique	36.4545	oblique	11.0197	1	085m	WT
739	491	9	3	2.2.2.1.2.2.1.1.1	102.749	71.9656	309560	0.0203238	102.423	134.269	123.211	120.242	99.3265	N	N	59.7578	oblique	80.6735	orthogonal	-11.0581	1	085m	WT
740	491	9	3	2.2.2.1.2.2.1.1.2	50.5638	104.093	155659	0.0265553	26.493	148.265	145.381	126.022	95.3898	N	N	53.9779	oblique	84.6102	orthogonal	-2.88344	1	085m	WT
741	582	11	1	1.1.1.1.1.1.2.2.1.2.1	67.019	55.2593	178441	0	79.2636					N	Y						1	085m	WT
742	582	11	1	1.1.1.1.1.1.2.2.1.2.2	68.2098	45.621	186267	0	75.7968					N	Y						1	085m	WT
743	569	10	1	1.1.1.1.1.2.1.2.1.1	71.0727	0	152144	0	93.7622					N	Y						1	085m	WT
744	569	10	1	1.1.1.1.1.2.1.2.1.2	57.3875	0	107144	0	34.9069					N	Y						1	085m	WT
745	658	11	1	1.1.1.1.1.2.2.1.2.2.1	78.5274	0	187593	0	52.0252					N	Y						1	085m	WT
746	658	11	1	1.1.1.1.1.2.2.1.2.2.2	87.7518	0	164612	0	75.8453					N	Y						1	085m	WT
747	318	9	2	1.1.1.1.1.2.2.2.1	38.5158	53.9742	54948.2	0	53.5723	106.611	133.769	31.038	49.2827	N	N	31.038	oblique	49.2827	oblique	27.1575	1	085m	WT
748	318	9	1	1.1.1.1.1.2.2.2.2	119.984	47.5487	328727	0.0143787	72.1532					N	Y						1	085m	WT
749	697	11	1	1.1.1.1.2.2.2.1.2.1.1	88.8076	45.621	201521	0	67.0177					N	Y						1	085m	WT
750	697	11	1	1.1.1.1.2.2.2.1.2.1.2	93.1684	51.404	198205	0.00372627	39.5224					N	Y						1	085m	WT
751	533	9	1	2.2.2.1.1.2.1.1.1	102.733	48.8338	349122	0.00924396	30.6076					N	Y						1	085m	WT
752	533	9	2	2.2.2.1.1.2.1.1.2	52.3329	52.0465	74148.5	0	62.1748	123.186	117.179	70.7108	81.8864	N	N	70.7108	orthogonal	81.8864	orthogonal	-6.00725	1	085m	WT
753	492	9	2	2.2.2.1.2.2.1.2.1	73.4502	118.229	306443	0.010561	47.1113	99.8345	114.485	108.966	101.232	N	N	71.0338	orthogonal	78.768	orthogonal	14.65	1	085m	WT
754	492	9	3	2.2.2.1.2.2.1.2.2	48.8513	79.6762	107044	0	51.1873	104.755	109.534	66.8849	75.0905	N	N	66.8849	orthogonal	75.0905	orthogonal	4.77891	1	085m	WT
755	596	10	2	2.2.2.1.2.2.2.1.2.1	57.3398	96.3825	174528	0.00673256	42.1348	111.195	126.932	110.356	94.7254	N	N	69.6443	orthogonal	85.2746	orthogonal	15.7369	1	085m	WT
756	596	10	2	2.2.2.1.2.2.2.1.2.2	56.4339	91.2421	152774	0.0156891	63.8247	115.803	119.857	65.0892	64.6364	N	N	65.0892	orthogonal	64.6364	orthogonal	4.05463	1	085m	WT
757	630	11	1	1.1.1.1.2.1.1.1.1.2.1	90.1523	39.8381	179734	0.00362276	50.7867					N	Y						1	085m	WT
758	630	11	1	1.1.1.1.2.1.1.1.1.2.2	91.0738	36.6253	154133	0.00789103	73.6916					N	Y						1	085m	WT
759	410	10	3	1.1.1.2.1.1.1.2.2.1	78.1579	49.4763	130291	0.00693956	51.8427	97.6686	84.467	108.085	101.611	N	N	71.9149	orthogonal	78.3891	orthogonal	-13.2016	1	085m	WT
760	410	10	3	1.1.1.2.1.1.1.2.2.2	137.914	41.1232	179502	0.00690084	44.6459	131.153	114.977	95.7764	87.2019	N	N	84.2236	orthogonal	87.2019	orthogonal	-16.1762	1	085m	WT
761	634	10	1	1.1.1.2.2.2.1.1.2.1	82.6282	43.6934	147568	0.00568222	58.7778					N	Y						1	085m	WT
762	634	10	1	1.1.1.2.2.2.1.1.2.2	76.4123	0	166469	0	73.1977					N	Y						1	085m	WT
763	577	9	1	1.2.1.1.2.1.1.1.1	77.8444	49.4763	186068	0	83.3363					N	Y						1	085m	WT
764	577	9	1	1.2.1.1.2.1.1.1.2	74.4159	51.404	185272	0	53.899					N	Y						1	085m	WT
765	619	9	1	1.2.1.1.2.2.2.1.1	68.6903	55.9018	146307	0	95.5369					N	Y						1	085m	WT
766	619	9	2	1.2.1.1.2.2.2.1.2	12.3026	71.9656	9517.28	0	43.082	106.059	103.969	27.2342	20.5901	N	N	27.2342	planar	20.5901	planar	-2.08954	1	085m	WT
767	685	11	2	2.2.2.1.1.2.2.1.2.1.1	68.6486	49.4763	113047	0.0118735	58.4295	109.062	123.118	119.883	125.378	N	N	60.1175	orthogonal	54.6222	oblique	14.0555	1	085m	WT
768	685	11	2	2.2.2.1.1.2.2.1.2.1.2	56.4786	50.1189	87578.8	0.00989842	52.6119	93.0827	124.205	83.0021	66.0575	N	N	83.0021	orthogonal	66.0575	orthogonal	31.1224	1	085m	WT
769	613	10	1	1.1.1.1.2.1.2.2.1.1	75.2411	46.9061	174329	0	62.351					N	Y						1	085m	WT
770	613	10	2	1.1.1.1.2.1.2.2.1.2	43.2457	57.1869	73021.1	0.0114146	36.4839	111.666	126.318	78.1402	85.7203	N	N	78.1402	orthogonal	85.7203	orthogonal	14.6514	1	085m	WT
771	602	11	1	1.1.1.1.2.2.2.1.1.2.1	88.9168	48.8338	211038	0	33.6033					N	Y						1	085m	WT
772	602	11	1	1.1.1.1.2.2.2.1.1.2.2	93.841	43.6934	184211	0.00806479	75.246					N	Y						1	085m	WT
773	631	10	1	1.1.1.2.2.1.1.2.1.1	58.8239	17.9914	102932	0	44.4643					N	Y						1	085m	WT
774	631	10	1	1.1.1.2.2.1.1.2.1.2	39.0964	53.3316	75242.9	0	63.926					N	Y						1	085m	WT
775	341	8	4	2.2.2.1.2.1.1.1	53.9327	54.6167	90828.6	0.0136633	53.5734	104.847	73.2747	77.0397	85.9842	N	N	77.0397	orthogonal	85.9842	orthogonal	-31.5724	1	085m	WT
776	341	8	4	2.2.2.1.2.1.1.2	103.757	48.8338	168360	0.0038412	34.4719	100.01	97.2791	88.7746	89.4197	N	N	88.7746	orthogonal	89.4197	orthogonal	-2.73119	1	085m	WT
777	589	10	3	2.2.2.1.2.1.2.2.1.1	66.5677	44.3359	86219.2	0.0164727	42.6027	119.955	103.486	69.4332	70.5782	N	N	69.4332	orthogonal	70.5782	orthogonal	-16.4681	1	085m	WT
778	589	10	2	2.2.2.1.2.1.2.2.1.2	149.844	35.3402	152144	0.00899953	81.4516	122.251	121.678	127.284	108.385	N	N	52.7156	oblique	71.6148	orthogonal	-0.573096	1	085m	WT
779	703	12	1	1.1.1.1.1.1.1.1.1.1.1.1	74.8895	48.8338	131783	0	47.3395					N	Y						1	085m	WT
780	703	12	1	1.1.1.1.1.1.1.1.1.1.1.2	54.1559	53.3316	133938	0	44.4262					N	Y						1	085m	WT
781	511	9	3	2.2.2.1.1.1.1.1.1	48.7004	54.6167	76801.4	0	29.1865	120.48	112.257	93.5147	81.6661	N	N	86.4853	orthogonal	81.6661	orthogonal	-8.22237	1	085m	WT
782	511	9	2	2.2.2.1.1.1.1.1.2	93.1204	47.5487	146075	0.00548256	72.2493	123.401	125.834	66.0599	64.0763	N	N	66.0599	orthogonal	64.0763	orthogonal	2.43223	1	085m	WT
783	424	10	2	1.1.1.1.2.1.1.1.2.1	50.2437	41.1232	47453.7	0.00812522	57.7776	129.409	138.571	145.707	114.653	N	N	34.2925	oblique	65.347	orthogonal	9.16138	1	085m	WT
784	424	10	2	1.1.1.1.2.1.1.1.2.2	59.5414	44.3359	71197.2	0.0187746	62.0871	140.82	140.82	60.8806	70.1459	N	N	60.8806	orthogonal	70.1459	orthogonal	9.9476e-13	1	085m	WT
785	584	11	3	1.1.1.2.1.2.1.1.2.2.1	108.106	46.2636	177744	0.0131285	63.2235	102.698	103.821	59.3724	76.1788	N	N	59.3724	oblique	76.1788	orthogonal	1.12313	1	085m	WT
786	584	11	3	1.1.1.2.1.2.1.1.2.2.2	119.051	43.0508	157649	0.0102099	64.4259	99.3293	108.818	26.8468	44.325	N	N	26.8468	planar	44.325	oblique	9.48891	1	085m	WT
787	766	10	1	1.2.1.1.2.2.2.1.2.1	62.5507	54.6167	119911	0	72.4997					N	Y						1	085m	WT
788	766	10	1	1.2.1.1.2.2.2.1.2.2	64.9405	55.2593	151215	0	33.6458					N	Y						1	085m	WT
789	599	11	1	1.1.1.1.1.1.1.1.2.1.1	95.4116	48.8338	270961	0.00728172	57.9042					N	Y						1	085m	WT
790	599	11	2	1.1.1.1.1.1.1.1.2.1.2	58.1278	52.6891	93415.2	0.0058672	46.539	124.219	139.665	55.407	54.5457	N	N	55.407	oblique	54.5457	oblique	15.4455	1	085m	WT
791	440	10	5	1.1.1.2.1.2.2.1.2.1	83.5828	51.404	137951	0.00911697	42.4793	128.519	69.4205	33.5928	63.5559	N	N	33.5928	oblique	63.5559	orthogonal	-59.0986	1	085m	WT
792	440	10	3	1.1.1.2.1.2.2.1.2.2	142.669	43.0508	193728	0.00745787	44.4292	85.0091	73.8808	147.446	132.115	N	N	32.5536	oblique	47.8853	oblique	-11.1283	1	085m	WT
793	635	9	1	1.1.1.2.2.2.2.1.1	83.4373	52.0465	184410	0.00797316	42.1046					N	Y						1	085m	WT
794	635	9	1	1.1.1.2.2.2.2.1.2	73.5295	42.4083	240883	0	54.0971					N	Y						1	085m	WT
795	495	10	2	2.2.2.1.1.2.2.1.1.1	51.1291	48.8338	74447	0.0166306	56.45	85.1604	97.6275	82.1348	84.6393	N	N	82.1348	orthogonal	84.6393	orthogonal	12.4671	1	085m	WT
796	495	10	2	2.2.2.1.1.2.2.1.1.2	60.6346	52.6891	106613	0.00992192	65.2863	107.556	124.207	66.8419	68.4936	N	N	66.8419	orthogonal	68.4936	orthogonal	16.6513	1	085m	WT
797	651	10	2	2.2.2.1.2.2.2.2.1.1	46.879	100.88	98157.3	0.0174452	32.2954	94.9415	119.35	71.6896	91.5784	N	N	71.6896	orthogonal	88.4216	orthogonal	24.4088	1	085m	WT
798	651	10	2	2.2.2.1.2.2.2.2.1.2	97.14	106.021	423602	0.00778145	36.3201	110.088	133.016	83.9142	89.8894	N	N	83.9142	orthogonal	89.8894	orthogonal	22.9285	1	085m	WT
799	601	11	1	1.1.1.1.2.2.2.1.1.1.1	53.6955	61.0422	128898	0	43.1826					N	Y						1	085m	WT
800	601	11	1	1.1.1.1.2.2.2.1.1.1.2	38.3137	73.2507	138017	0	68.8963					N	Y						1	085m	WT
801	557	11	2	1.1.1.1.2.2.2.2.2.1.1	39.4212	59.7571	68245.8	0	55.9664	106.471	130.869	92.4438	95.4643	N	N	87.5562	orthogonal	84.5357	orthogonal	24.3982	1	085m	WT
802	557	11	1	1.1.1.1.2.2.2.2.2.1.2	86.8186	53.3316	267545	0.0208812	67.6838					N	Y						1	085m	WT
803	474	11	3	1.1.1.2.1.1.2.2.2.2.1	70.6286	47.5487	99583.2	0.00771586	36.3567	108.205	90.5646	77.0403	96.5782	N	N	77.0403	orthogonal	83.4218	orthogonal	-17.6399	1	085m	WT
804	474	11	3	1.1.1.2.1.1.2.2.2.2.2	125.738	43.6934	173566	0.0114589	49.6483	137.844	103.173	131.396	113.588	N	N	48.6039	oblique	66.412	orthogonal	-34.6712	1	085m	WT
805	695	12	1	1.1.1.1.1.1.2.2.2.1.1.1	70.3464	0	164314	0	76.6205					N	Y						1	085m	WT
806	695	12	1	1.1.1.1.1.1.2.2.2.1.1.2	78.4149	43.6934	161296	0.00722919	60.3614					N	Y						1	085m	WT
807	473	11	4	1.1.1.2.1.1.2.2.2.1.1	58.6265	43.0508	67947.4	0.00998788	59.8641	81.7672	118.797	85.6844	21.7361	N	N	85.6844	orthogonal	21.7361	planar	37.0302	1	085m	WT
808	473	11	3	1.1.1.2.1.1.2.2.2.1.2	72.3899	45.621	102236	0.00398949	31.6403	108.886	112.394	36.0213	44.6624	N	N	36.0213	oblique	44.6624	oblique	3.50752	1	085m	WT
809	617	9	1	1.2.1.1.2.1.2.1.1	66.8369	44.3359	145014	0	83.2297					N	Y						1	085m	WT
810	617	9	1	1.2.1.1.2.1.2.1.2	55.7069	48.1912	112151	0	65.5625					N	Y						1	085m	WT
811	747	10	1	1.1.1.1.1.2.2.2.1.1	59.1054	49.4763	132943	0	54.5654					N	Y						1	085m	WT
812	747	10	1	1.1.1.1.1.2.2.2.1.2	86.0156	49.4763	172041	0.00896045	54.25					N	Y						1	085m	WT
813	664	10	2	2.2.2.1.1.1.1.2.2.1	53.5201	70.6805	137818	0.017675	82.8085	123.804	122.337	89.0417	48.7252	N	N	89.0417	orthogonal	48.7252	oblique	-1.46663	1	085m	WT
814	664	10	1	2.2.2.1.1.1.1.2.2.2	207.183	0	597930	0.00962962	40.5729					N	Y						1	085m	WT
815	704	12	1	1.1.1.1.1.1.1.1.1.1.2.1	83.3009	41.7657	145180	0	54.7406					N	Y						1	085m	WT
816	704	12	1	1.1.1.1.1.1.1.1.1.1.2.2	69.0839	39.1955	110526	0	58.2617					N	Y						1	085m	WT
817	614	10	1	1.1.1.1.2.1.2.2.2.1	57.3479	51.404	102966	0	84.4911					N	Y						1	085m	WT
818	614	10	1	1.1.1.1.2.1.2.2.2.2	62.6546	53.9742	136392	0	56.2976					N	Y						1	085m	WT
819	469	10	4	1.1.1.2.1.2.1.2.1.1	109.096	44.9785	148231	0.00668205	43.8775	134.62	86.9414	138.809	96.7943	N	N	41.1913	oblique	83.2057	orthogonal	-47.6783	1	085m	WT
820	469	10	3	1.1.1.2.1.2.1.2.1.2	196.119	38.553	232925	0.00784827	46.3271	110.7	122.446	107.944	99.3022	N	N	72.0565	orthogonal	80.6978	orthogonal	11.746	1	085m	WT
821	752	10	1	2.2.2.1.1.2.1.1.2.1	55.4746	28.9148	121138	0	64.2539					N	Y						1	085m	WT
822	752	10	1	2.2.2.1.1.2.1.1.2.2	75.7581	0	146175	0	71.531					N	Y						1	085m	WT
823	611	10	2	2.2.2.1.1.2.2.2.1.1	50.2845	49.4763	63868.6	0.012487	65.3198	130.682	134.798	120.623	120.7	N	N	59.3775	oblique	59.3002	oblique	4.11507	1	085m	WT
824	611	10	1	2.2.2.1.1.2.2.2.1.2	104.951	44.9785	281240	0.0131611	54.1152					N	Y						1	085m	WT
825	754	10	1	2.2.2.1.2.2.1.2.2.1	117.421	52.6891	537013	0.00778385	31.9389					N	Y						1	085m	WT
826	754	10	2	2.2.2.1.2.2.1.2.2.2	48.8447	116.944	137851	0	74.5015	109.283	122.711	144.242	138.305	N	N	35.7584	oblique	41.6948	oblique	13.4278	1	085m	WT
827	740	10	1	2.2.2.1.2.2.1.1.2.1	87.5155	0	421712	0	47.906					N	Y						1	085m	WT
828	740	10	2	2.2.2.1.2.2.1.1.2.2	5.56465	118.872	2221.8	0	109.072	79.5206	56.877	138.045	102.337	N	N	41.9555	oblique	77.663	orthogonal	-22.6435	1	085m	WT
829	706	11	1	1.1.1.1.1.1.1.2.2.2.1	60.6942	52.6891	135994	0	56.5097					N	Y						1	085m	WT
830	706	11	1	1.1.1.1.1.1.1.2.2.2.2	54.2944	43.6934	121868	0	51.9389					N	Y						1	085m	WT
831	726	10	1	1.1.1.1.2.1.1.2.2.1	63.6945	0	125980	0	77.7571					N	Y						1	085m	WT
832	726	10	1	1.1.1.1.2.1.1.2.2.2	70.4791	50.7614	203610	0	71.2181					N	Y						1	085m	WT
833	710	10	1	1.1.1.1.2.2.1.1.2.1	75.8941	42.4083	146772	0	71.2325					N	Y						1	085m	WT
834	710	10	2	1.1.1.1.2.2.1.1.2.2	31.2787	56.5444	50438.3	0	30.9804	75.0062	97.6114	72.7034	72.1246	N	N	72.7034	orthogonal	72.1246	orthogonal	22.6052	1	085m	WT
835	546	11	2	1.1.1.2.1.1.2.2.1.2.1	66.1102	48.1912	94343.7	0.0105145	71.1021	88.2163	97.4323	70.7458	90.8632	N	N	70.7458	orthogonal	89.1368	orthogonal	9.21601	1	085m	WT
836	546	11	2	1.1.1.2.1.1.2.2.1.2.2	69.687	46.2636	101341	0.0168294	35.322	95.5114	134.646	73.1589	71.9672	N	N	73.1589	orthogonal	71.9672	orthogonal	39.1349	1	085m	WT
837	636	9	1	1.1.1.2.2.2.2.2.1	77.9726	64.8975	239358	0	38.9982					N	Y						1	085m	WT
838	636	9	1	1.1.1.2.2.2.2.2.2	69.6937	53.9742	186035	0	53.884					N	Y						1	085m	WT
839	612	10	2	2.2.2.1.1.2.2.2.2.1	44.0105	52.0465	63735.9	0.0128449	57.0822	115.492	129.107	98.2074	93.1159	N	N	81.7926	orthogonal	86.8841	orthogonal	13.6142	1	085m	WT
840	612	10	2	2.2.2.1.1.2.2.2.2.2	56.4086	54.6167	92287.7	0.0111711	52.9637	118.062	115.801	92.3453	98.3922	N	N	87.6547	orthogonal	81.6078	orthogonal	-2.26094	1	085m	WT
841	828	11	1	2.2.2.1.2.2.1.1.2.2.1	210.185	0	564438	0.00748414	5.02947					N	Y						1	085m	WT
842	828	11	1	2.2.2.1.2.2.1.1.2.2.2	148.752	0	254280	0	83.3274					N	Y						1	085m	WT
843	705	11	1	1.1.1.1.1.1.1.2.2.1.1	52.769	48.1912	114804	0	82.2153					N	Y						1	085m	WT
844	705	11	1	1.1.1.1.1.1.1.2.2.1.2	62.8643	0	149690	0	23.851					N	Y						1	085m	WT
845	562	11	1	1.1.1.1.1.1.2.2.2.2.1	59.7188	0	153835	0	40.0043					N	Y						1	085m	WT
846	562	11	1	1.1.1.1.1.1.2.2.2.2.2	89.4347	57.8295	312412	0.00821798	44.6882					N	Y						1	085m	WT
847	708	10	1	1.1.1.1.2.1.2.1.2.1	78.1432	55.2593	194391	0.00180117	44.1833					N	Y						1	085m	WT
848	708	10	1	1.1.1.1.2.1.2.1.2.2	60.2969	61.6848	141698	0	57.751					N	Y						1	085m	WT
849	770	11	1	1.1.1.1.2.1.2.2.1.2.1	48.1959	46.2636	70301.8	0	64.8197					N	Y						1	085m	WT
850	770	11	1	1.1.1.1.2.1.2.2.1.2.2	65.4022	46.9061	122862	0	47.08					N	Y						1	085m	WT
851	558	11	1	1.1.1.1.2.2.2.2.2.2.1	86.8624	48.1912	187759	0	80.5075					N	Y						1	085m	WT
852	558	11	1	1.1.1.1.2.2.2.2.2.2.2	86.5178	52.6891	211171	0	36.1852					N	Y						1	085m	WT
853	781	10	2	2.2.2.1.1.1.1.1.1.1	33.6994	62.3273	58960.7	0	47.0806	124.485	139.01	89.7647	78.2561	N	N	89.7647	orthogonal	78.2561	orthogonal	14.5253	1	085m	WT
854	781	10	1	2.2.2.1.1.1.1.1.1.2	86.8324	49.4763	272453	0.00929367	73.5105					N	Y						1	085m	WT
855	768	12	1	2.2.2.1.1.2.2.1.2.1.2.1	55.9853	49.4763	110526	0	38.1789					N	Y						1	085m	WT
856	768	12	1	2.2.2.1.1.2.2.1.2.1.2.2	61.6885	49.4763	109697	0	55.0291					N	Y						1	085m	WT
857	600	11	3	1.1.1.1.1.1.1.1.2.2.1	27.2611	54.6167	37604.8	0	56.1066	72.7621	105.407	43.9153	48.9338	N	N	43.9153	oblique	48.9338	oblique	32.6452	1	085m	WT
858	600	11	2	1.1.1.1.1.1.1.1.2.2.2	79.2739	50.7614	125383	0.0119905	74.6845	143.449	143.346	94.4201	95.2672	N	N	85.5799	orthogonal	84.7328	orthogonal	-0.103247	1	085m	WT
859	696	12	1	1.1.1.1.1.1.2.2.2.1.2.1	56.7727	0	89303.2	0	73.8028					N	Y						1	085m	WT
860	696	12	1	1.1.1.1.1.1.2.2.2.1.2.2	68.0982	0	167199	0	35.3872					N	Y						1	085m	WT
861	707	10	1	1.1.1.1.2.1.2.1.1.1	90.3076	46.9061	170217	0	51.6495					N	Y						1	085m	WT
862	707	10	1	1.1.1.1.2.1.2.1.1.2	79.2398	0	192435	0	58.7865					N	Y						1	085m	WT
863	675	11	3	1.1.1.2.1.2.2.1.1.1.1	128.716	46.9061	200957	0.0132763	87.745	99.678	74.8652	67.1847	115.766	N	N	67.1847	orthogonal	64.234	orthogonal	-24.8128	1	085m	WT
864	675	11	4	1.1.1.2.1.2.2.1.1.1.2	131.418	46.9061	211701	0.00673599	23.3453	112.372	84.2608	40.0407	59.8301	N	N	40.0407	oblique	59.8301	oblique	-28.1107	1	085m	WT
865	756	11	1	2.2.2.1.2.2.2.1.2.2.1	94.4181	0	356981	0	85.5717					N	Y						1	085m	WT
866	756	11	1	2.2.2.1.2.2.2.1.2.2.2	73.1189	0	371107	0	32.1611					N	Y						1	085m	WT
867	709	10	1	1.1.1.1.2.2.1.1.1.1	76.3107	0	174561	0	40.3412					N	Y						1	085m	WT
868	709	10	1	1.1.1.1.2.2.1.1.1.2	83.6944	48.1912	199166	0	65.1139					N	Y						1	085m	WT
869	583	11	2	1.1.1.2.1.2.1.1.2.1.1	83.202	47.5487	128533	0.0178588	57.6208	122.162	140.661	34.9857	59.1298	N	N	34.9857	oblique	59.1298	oblique	18.499	1	085m	WT
870	583	11	2	1.1.1.2.1.2.1.1.2.1.2	93.3097	43.6934	133540	0.0105143	68.3582	99.5686	119.252	93.0881	104.335	N	N	86.9119	orthogonal	75.6648	orthogonal	19.6835	1	085m	WT
871	663	10	1	2.2.2.1.1.1.1.2.1.1	135.624	61.0422	628140	0.0139717	40.5903					N	Y						1	085m	WT
872	663	10	1	2.2.2.1.1.1.1.2.1.2	100.494	0	477058	0	60.3744					N	Y						1	085m	WT
873	735	10	1	2.2.2.1.1.1.2.1.1.1	80.2181	51.404	233588	0	41.7719					N	Y						1	085m	WT
874	735	10	2	2.2.2.1.1.1.2.1.1.2	37.4845	60.3997	62011.5	0	77.9006	88.5216	110.425	54.1354	73.5087	N	N	54.1354	oblique	73.5087	orthogonal	21.9031	1	085m	WT
875	554	9	3	2.2.2.1.1.1.2.2.1	71.6849	47.5487	104392	0.0139228	64.07	95.4237	113.844	108.984	90.8626	N	N	71.0159	orthogonal	89.1374	orthogonal	18.4204	1	085m	WT
876	554	9	2	2.2.2.1.1.1.2.2.2	65.6503	49.4763	105519	0.012914	16.2832	105.665	117.894	123.054	116.493	N	N	56.946	oblique	63.5069	orthogonal	12.2287	1	085m	WT
877	775	9	2	2.2.2.1.2.1.1.1.1	116.431	54.6167	322758	0.0107055	74.1901	116.282	143.881	77.1743	61.7395	N	N	77.1743	orthogonal	61.7395	orthogonal	27.5987	1	085m	WT
878	775	9	3	2.2.2.1.2.1.1.1.2	73.8603	57.1869	157549	0.00986657	30.9652	113.203	117.99	44.9588	30.1752	N	N	44.9588	oblique	30.1752	oblique	4.78635	1	085m	WT
879	755	11	1	2.2.2.1.2.2.2.1.2.1.1	85.1253	48.8338	333005	0	57.5412					N	Y						1	085m	WT
880	755	11	1	2.2.2.1.2.2.2.1.2.1.2	98.6316	0	403705	0	54.7022					N	Y						1	085m	WT
881	783	11	1	1.1.1.1.2.1.1.1.2.1.1	46.7854	38.553	60254	0	58.3873					N	Y						1	085m	WT
882	783	11	1	1.1.1.1.2.1.1.1.2.1.2	64.3624	0	99682.7	0	71.0229					N	Y						1	085m	WT
883	784	11	1	1.1.1.1.2.1.1.1.2.2.1	40.9626	43.0508	48481.7	0	70.5793					N	Y						1	085m	WT
884	784	11	1	1.1.1.1.2.1.1.1.2.2.2	66.9227	39.1955	94808	0	70.4415					N	Y						1	085m	WT
885	725	10	1	1.1.1.1.2.1.1.2.1.1	57.421	52.0465	93083.6	0	78.9837					N	Y						1	085m	WT
886	725	10	1	1.1.1.1.2.1.1.2.1.2	60.6727	46.2636	108537	0	46.6304					N	Y						1	085m	WT
887	718	10	2	1.1.1.1.2.2.1.2.2.1	41.8156	55.2593	76436.7	0.00809659	50.871	105.04	119.59	37.5105	32.8874	N	N	37.5105	oblique	32.8874	oblique	14.5504	1	085m	WT
888	718	10	1	1.1.1.1.2.2.1.2.2.2	122.522	43.6934	349155	0.00688176	71.2341					N	Y						1	085m	WT
889	801	12	1	1.1.1.1.2.2.2.2.2.1.1.1	59.3941	48.8338	107641	0	48.0291					N	Y						1	085m	WT
890	801	12	1	1.1.1.1.2.2.2.2.2.1.1.2	57.0644	46.9061	90596.5	0	72.5099					N	Y						1	085m	WT
891	545	11	3	1.1.1.2.1.1.2.2.1.1.1	73.0837	46.2636	95504.4	0.0141359	49.2031	129.991	102.705	110.169	101.332	N	N	69.8313	orthogonal	78.6679	orthogonal	-27.2858	1	085m	WT
892	545	11	3	1.1.1.2.1.1.2.2.1.1.2	94.4394	43.6934	122962	0.0027333	56.7221	127.151	121.573	70.9191	78.6471	N	N	70.9191	orthogonal	78.6471	orthogonal	-5.57756	1	085m	WT
893	730	12	3	1.1.1.2.1.2.1.1.1.2.2.1	105.212	46.2636	165640	0.00847052	62.7265	140.612	136.911	77.9049	76.6789	N	N	77.9049	orthogonal	76.6789	orthogonal	-3.70097	1	085m	WT
894	730	12	3	1.1.1.2.1.2.1.1.1.2.2.2	108.946	41.1232	137188	0.00961399	54.1217	97.0449	110.101	108.409	91.4785	N	N	71.5914	orthogonal	88.5215	orthogonal	13.0557	1	085m	WT
895	790	12	1	1.1.1.1.1.1.1.1.2.1.2.1	61.2256	48.8338	133076	0	90.976					N	Y						1	085m	WT
896	790	12	1	1.1.1.1.1.1.1.1.2.1.2.2	65.574	52.6891	159870	0.0103187	34.1065					N	Y						1	085m	WT
897	574	11	3	1.1.1.2.1.2.2.2.1.2.1	101.039	48.1912	156753	0.00791241	67.5164	114.343	114.882	80.8845	76.5438	N	N	80.8845	orthogonal	76.5438	orthogonal	0.538419	1	085m	WT
898	574	11	4	1.1.1.2.1.2.2.2.1.2.2	41.5813	53.9742	62940	0	28.6168	123.28	86.8632	51.8336	73.8192	N	N	51.8336	oblique	73.8192	orthogonal	-36.417	1	085m	WT
899	736	10	1	2.2.2.1.1.1.2.1.2.1	91.8293	47.5487	256768	0.0139501	74.131					N	Y						1	085m	WT
900	736	10	2	2.2.2.1.1.1.2.1.2.2	29.4635	55.9018	41086.8	0	54.7819	107.68	113.945	27.2993	48.5387	N	N	27.2993	planar	48.5387	oblique	6.26523	1	085m	WT
901	777	11	2	2.2.2.1.2.1.2.2.1.1.1	19.879	52.0465	17177.5	0	76.8678	97.7807	91.5309	98.3541	104.165	N	N	81.6459	orthogonal	75.8351	orthogonal	-6.24979	1	085m	WT
902	777	11	1	2.2.2.1.2.1.2.2.1.1.2	131.021	43.0508	306808	0.01229	44.856					N	Y						1	085m	WT
903	797	11	1	2.2.2.1.2.2.2.2.1.1.1	79.1854	64.255	463428	0	56.3736					N	Y						1	085m	WT
904	797	11	1	2.2.2.1.2.2.2.2.1.1.2	202.792	0	495694	0.00816106	38.6149					N	Y						1	085m	WT
905	727	11	1	1.1.1.2.1.1.1.2.1.1.1	125.204	45.621	383211	0.00934279	17.5771					N	Y						1	085m	WT
906	727	11	2	1.1.1.2.1.1.1.2.1.1.2	56.2338	48.8338	75309.2	0.0161148	78.8287	96.8724	99.6369	75.0407	67.3394	N	N	75.0407	orthogonal	67.3394	orthogonal	2.76458	1	085m	WT
907	604	11	2	1.1.1.2.1.2.2.2.2.2.1	97.192	45.621	136094	0.00536971	31.4435	73.7545	93.5697	100.246	82.2959	N	N	79.7541	orthogonal	82.2959	orthogonal	19.8151	1	085m	WT
908	604	11	3	1.1.1.2.1.2.2.2.2.2.2	105.427	47.5487	163584	0.0120451	43.1947	87.2942	95.3958	88.9771	108.297	N	N	88.9771	orthogonal	71.7033	orthogonal	8.10153	1	085m	WT
909	753	10	1	2.2.2.1.2.2.1.2.1.1	148.355	59.1146	585694	0.00880423	56.8379					N	Y						1	085m	WT
910	753	10	1	2.2.2.1.2.2.1.2.1.2	83.3874	0	410901	0	43.3223					N	Y						1	085m	WT
911	720	11	2	1.1.1.2.1.1.2.1.2.2.1	65.4	48.8338	109930	0.0104709	54.6965	88.1485	113.867	90.4403	88.1986	N	N	89.5597	orthogonal	88.1986	orthogonal	25.7189	1	085m	WT
912	720	11	2	1.1.1.2.1.1.2.1.2.2.2	70.9563	43.6934	90132.3	0.0130627	74.5603	124.166	119.943	105.902	100.917	N	N	74.0984	orthogonal	79.0826	orthogonal	-4.2228	1	085m	WT
913	795	11	1	2.2.2.1.1.2.2.1.1.1.1	77.864	43.0508	176186	0	23.7965					N	Y						1	085m	WT
914	795	11	1	2.2.2.1.1.2.2.1.1.1.2	80.4931	0	188522	0	61.3803					N	Y						1	085m	WT
915	590	10	3	2.2.2.1.2.1.2.2.2.1	63.3946	44.3359	74579.6	0.0104614	74.5623	125.392	122.797	137.974	120.801	N	N	42.0257	oblique	59.199	oblique	-2.59472	1	085m	WT
916	590	10	2	2.2.2.1.2.1.2.2.2.2	78.7101	45.621	106448	0.011062	36.3806	139.857	138.535	90.8111	90.5607	N	N	89.1889	orthogonal	89.4393	orthogonal	-1.32215	1	085m	WT
917	857	12	2	1.1.1.1.1.1.1.1.2.2.1.1	26.5537	59.7571	28850.3	0	14.9712	96.0578	117.518	120.456	121.467	N	N	59.5442	oblique	58.5328	oblique	21.4604	1	085m	WT
918	857	12	1	1.1.1.1.1.1.1.1.2.2.1.2	79.1396	52.0465	173234	0	58.7619					N	Y						1	085m	WT
919	834	11	1	1.1.1.1.2.2.1.1.2.2.1	53.285	43.0508	96565.5	0	64.8835					N	Y						1	085m	WT
920	834	11	1	1.1.1.1.2.2.1.1.2.2.2	62.5122	0	120375	0	14.6249					N	Y						1	085m	WT
921	717	10	1	1.1.1.1.2.2.1.2.1.1	73.1449	0	180066	0	58.1968					N	Y						1	085m	WT
922	717	10	1	1.1.1.1.2.2.1.2.1.2	84.3773	0	228945	0	50.7898					N	Y						1	085m	WT
923	699	11	1	1.1.1.1.2.2.2.2.1.1.1	66.9511	59.7571	183514	0	36.2026					N	Y						1	085m	WT
924	699	11	1	1.1.1.1.2.2.2.2.1.1.2	76.6099	54.6167	156455	0	70.9876					N	Y						1	085m	WT
925	700	11	1	1.1.1.1.2.2.2.2.1.2.1	69.584	0	221451	0	11.6659					N	Y						1	085m	WT
926	700	11	1	1.1.1.1.2.2.2.2.1.2.2	89.7872	61.0422	286148	0	67.5569					N	Y						1	085m	WT
927	573	11	3	1.1.1.2.1.2.2.2.1.1.1	129.835	43.6934	175920	0.00890328	75.139	112.843	96.5084	95.8769	83.1219	N	N	84.1231	orthogonal	83.1219	orthogonal	-16.3347	1	085m	WT
928	573	11	4	1.1.1.2.1.2.2.2.1.1.2	87.9936	46.2636	136094	0.00981342	24.7126	102.548	93.1695	101.447	78.2775	N	N	78.5528	orthogonal	78.2775	orthogonal	-9.37812	1	085m	WT
929	738	10	1	2.2.2.1.1.2.1.2.2.1	100.78	41.1232	244929	0	67.532					N	Y						1	085m	WT
930	738	10	2	2.2.2.1.1.2.1.2.2.2	21.9933	68.1103	17807.6	0	25.8487	133.836	121.008	100.681	92.3585	N	N	79.319	orthogonal	87.6415	orthogonal	-12.8285	1	085m	WT
931	767	12	1	2.2.2.1.1.2.2.1.2.1.1.1	73.9731	0	185603	0	32.5881					N	Y						1	085m	WT
932	767	12	1	2.2.2.1.1.2.2.1.2.1.1.2	69.2857	56.5444	150850	0	78.7974					N	Y						1	085m	WT
933	826	11	1	2.2.2.1.2.2.1.2.2.2.1	80.6535	0	347928	0	46.3067					N	Y						1	085m	WT
934	826	11	1	2.2.2.1.2.2.1.2.2.2.2	84.8381	59.7571	409773	0	67.7307					N	Y						1	085m	WT
935	807	12	1	1.1.1.2.1.1.2.2.2.1.1.1	176.27	22.4892	131219	0.0257112	71.511					N	Y						1	085m	WT
936	807	12	3	1.1.1.2.1.1.2.2.2.1.1.2	39.6441	52.6891	65062.4	0	16.045	90.9103	100.7	9.93864	72.7403	N	N	9.93864	planar	72.7403	orthogonal	9.78991	1	085m	WT
937	693	11	2	1.1.1.2.1.2.1.2.2.1.1	92.4172	42.4083	117590	0.0104441	69.9482	127.78	142.536	95.724	83.8306	N	N	84.276	orthogonal	83.8306	orthogonal	14.7564	1	085m	WT
938	693	11	2	1.1.1.2.1.2.1.2.2.1.2	74.2596	50.1189	127638	0.00583453	35.6304	122.057	119.504	80.7105	93.1685	N	N	80.7105	orthogonal	86.8315	orthogonal	-2.55287	1	085m	WT
939	796	11	1	2.2.2.1.1.2.2.1.1.2.1	97.7647	0	178872	0	65.4256					N	Y						1	085m	WT
940	796	11	1	2.2.2.1.1.2.2.1.1.2.2	81.4276	0	174395	0	49.8462					N	Y						1	085m	WT
941	823	11	1	2.2.2.1.1.2.2.2.1.1.1	70.7011	36.6253	109996	0	51.0447					N	Y						1	085m	WT
942	823	11	1	2.2.2.1.1.2.2.2.1.1.2	69.7163	0	130987	0	81.0722					N	Y						1	085m	WT
943	603	11	2	1.1.1.2.1.2.2.2.2.1.1	103.948	48.8338	183216	0.00502936	30.8098	92.01	103.714	113.896	105.444	N	N	66.1043	orthogonal	74.5558	orthogonal	11.7037	1	085m	WT
944	603	11	3	1.1.1.2.1.2.2.2.2.1.2	104.483	44.9785	167829	0.0119473	81.1512	97.6885	99.5941	83.002	69.6609	N	N	83.002	orthogonal	69.6609	orthogonal	1.90554	1	085m	WT
945	853	11	1	2.2.2.1.1.1.1.1.1.1.1	73.1288	28.9148	163419	0	60.2415					N	Y						1	085m	WT
946	853	11	1	2.2.2.1.1.1.1.1.1.1.2	62.7498	46.9061	122564	0	64.6827					N	Y						1	085m	WT
947	813	11	1	2.2.2.1.1.1.1.2.2.1.1	79.5141	0	242342	0	44.2772					N	Y						1	085m	WT
948	813	11	1	2.2.2.1.1.1.1.2.2.1.2	83.7241	43.6934	221617	0	79.5629					N	Y						1	085m	WT
949	686	11	1	2.2.2.1.1.2.2.1.2.2.1	76.0468	50.7614	154266	0	62.1882					N	Y						1	085m	WT
950	686	11	1	2.2.2.1.1.2.2.1.2.2.2	73.7106	0	173466	0	51.193					N	Y						1	085m	WT
951	776	9	3	2.2.2.1.2.1.1.2.1	73.3708	46.9061	101971	0.010045	56.8829	134.922	124.932	94.5339	105.059	N	N	85.4661	orthogonal	74.9406	orthogonal	-9.99019	1	085m	WT
952	776	9	3	2.2.2.1.2.1.1.2.2	70.8918	46.9061	102435	0.00667254	43.2106	100.004	110.987	100.254	98.2001	N	N	79.7461	orthogonal	81.7999	orthogonal	10.983	1	085m	WT
953	595	10	2	2.2.2.1.2.2.2.1.1.1	45.703	55.9018	85788.1	0.0168356	43.307	88.4794	100.709	76.991	83.2833	N	N	76.991	orthogonal	83.2833	orthogonal	12.2299	1	085m	WT
954	595	10	2	2.2.2.1.2.2.2.1.1.2	52.4284	66.1826	108338	0.0201087	93.293	122.961	121.309	94.142	103.058	N	N	85.858	orthogonal	76.9416	orthogonal	-1.65155	1	085m	WT
955	901	12	1	2.2.2.1.2.1.2.2.1.1.1.1	92.5088	38.553	130257	0.013633	51.83					N	Y						1	085m	WT
956	901	12	1	2.2.2.1.2.1.2.2.1.1.1.2	90.7587	42.4083	171178	0.00895306	46.184					N	Y						1	085m	WT
957	652	10	2	2.2.2.1.2.2.2.2.2.1	78.0909	89.3144	232328	0.0133139	88.0103	108.878	111.532	88.8569	96.349	N	N	88.8569	orthogonal	83.651	orthogonal	2.65449	1	085m	WT
958	652	10	2	2.2.2.1.2.2.2.2.2.2	22.5471	98.9527	43772.8	0	30.243	102.474	116.356	138.501	116.078	N	N	41.4987	oblique	63.9222	orthogonal	13.8821	1	085m	WT
959	759	11	2	1.1.1.2.1.1.1.2.2.1.1	75.0732	48.8338	105221	0.00931795	54.8349	127.208	129.243	123.637	108.827	N	N	56.3633	oblique	71.1734	orthogonal	2.03442	1	085m	WT
960	759	11	2	1.1.1.2.1.1.1.2.2.1.2	62.0207	56.5444	111223	0.0121627	46.8157	123.827	126.931	97.3051	99.4893	N	N	82.6949	orthogonal	80.5107	orthogonal	3.10474	1	085m	WT
961	803	12	2	1.1.1.2.1.1.2.2.2.2.1.1	62.5731	48.1912	88839	0.0124853	58.7916	95.0019	131.526	87.3093	91.9227	N	N	87.3093	orthogonal	88.0773	orthogonal	36.5246	1	085m	WT
962	803	12	2	1.1.1.2.1.1.2.2.2.2.1.2	67.7505	50.1189	96864	0.00864202	49.4391	131.307	137.79	94.8232	97.818	N	N	85.1768	orthogonal	82.182	orthogonal	6.48327	1	085m	WT
963	900	11	1	2.2.2.1.1.1.2.1.2.2.1	63.8811	45.621	126245	0	75.0565					N	Y						1	085m	WT
964	900	11	1	2.2.2.1.1.1.2.1.2.2.2	88.3393	0	199697	0	32.6507					N	Y						1	085m	WT
965	839	11	1	2.2.2.1.1.2.2.2.2.1.1	72.093	48.1912	148695	0	65.0961					N	Y						1	085m	WT
966	839	11	1	2.2.2.1.1.2.2.2.2.1.2	64.6676	7.06805	104856	0	51.786					N	Y						1	085m	WT
967	616	11	3	1.1.1.2.1.1.1.1.2.2.1	93.4148	43.0508	120276	0.00399131	31.3017	104.698	123.051	48.344	50.1715	N	N	48.344	oblique	50.1715	oblique	18.3523	1	085m	WT
968	616	11	3	1.1.1.2.1.1.1.1.2.2.2	96.2946	49.4763	162623	0.00588258	68.1766	100.526	96.4612	89.9641	94.6225	N	N	89.9641	orthogonal	85.3775	orthogonal	-4.06495	1	085m	WT
969	791	11	4	1.1.1.2.1.2.2.1.2.1.1	91.4507	50.7614	161860	0.0140507	84.542	86.3393	76.1586	44.0994	57.7558	N	N	44.0994	oblique	57.7558	oblique	-10.1807	1	085m	WT
970	791	11	2	1.1.1.2.1.2.2.1.2.1.2	126.284	45.621	206396	0.0107891	45.1953	115.133	118.558	89.0202	84.5265	N	N	89.0202	orthogonal	84.5265	orthogonal	3.42451	1	085m	WT
971	874	11	1	2.2.2.1.1.1.2.1.1.2.1	54.6938	43.6934	81643	0	54.1943					N	Y						1	085m	WT
972	874	11	1	2.2.2.1.1.1.2.1.1.2.2	61.6037	0	107078	0	34.371					N	Y						1	085m	WT
973	930	11	1	2.2.2.1.1.2.1.2.2.2.1	62.0185	47.5487	139509	0	69.5739					N	Y						1	085m	WT
974	930	11	1	2.2.2.1.1.2.1.2.2.2.2	106.631	44.9785	199399	0.00900272	65.6066					N	Y						1	085m	WT
975	739	10	2	2.2.2.1.2.2.1.1.1.1	36.2958	98.9527	99317.9	0	37.7909	100.878	117.712	118.969	107.052	N	N	61.0311	orthogonal	72.9484	orthogonal	16.8349	1	085m	WT
976	739	10	1	2.2.2.1.2.2.1.1.1.2	128.375	0	536582	0.0056509	96.49					N	Y						1	085m	WT
977	917	13	1	1.1.1.1.1.1.1.1.2.2.1.1.1	57.3629	40.4806	87545.7	0	41.7504					N	Y						1	085m	WT
978	917	13	1	1.1.1.1.1.1.1.1.2.2.1.1.2	67.576	49.4763	114240	0	58.0715					N	Y						1	085m	WT
979	672	12	2	1.1.1.2.1.1.1.1.2.1.2.1	54.7507	48.8338	82472	0.00805134	41.8751	83.0914	109.924	148.148	106.334	N	N	31.8518	oblique	73.6659	orthogonal	26.8329	1	085m	WT
980	672	12	2	1.1.1.2.1.1.1.1.2.1.2.2	72.2158	50.1189	113809	0.0165566	69.8507	112.153	117.584	117.122	104.154	N	N	62.8779	orthogonal	75.8461	orthogonal	5.43109	1	085m	WT
981	674	11	3	1.1.1.2.1.1.2.1.1.2.1	120.109	42.4083	164049	0.00899151	58.7571	86.5203	107.977	117.481	101.499	N	N	62.5191	orthogonal	78.5009	orthogonal	21.4566	1	085m	WT
982	674	11	3	1.1.1.2.1.1.2.1.1.2.2	67.698	45.621	95106.4	0.0106879	42.9046	73.6421	100.232	112.055	78.2556	N	N	67.9449	orthogonal	78.2556	orthogonal	26.5899	1	085m	WT
983	836	12	1	1.1.1.2.1.1.2.2.1.2.2.1	63.1111	44.9785	114274	0	61.2561					N	Y						1	085m	WT
984	836	12	1	1.1.1.2.1.1.2.2.1.2.2.2	62.0409	48.1912	136326	0	36.9881					N	Y						1	085m	WT
985	712	11	2	1.1.1.2.1.1.1.1.1.2.1	65.3396	52.0465	101208	0.0106004	73.0455	107.692	132.449	83.3499	84.3524	N	N	83.3499	orthogonal	84.3524	orthogonal	24.757	1	085m	WT
986	712	11	2	1.1.1.2.1.1.1.1.1.2.2	69.6841	50.7614	116330	0.00499842	39.6329	104.056	139.441	110.73	101.183	N	N	69.2696	orthogonal	78.8167	orthogonal	35.385	1	085m	WT
987	840	11	1	2.2.2.1.1.2.2.2.2.2.1	79.1947	28.2722	221484	0	41.4687					N	Y						1	085m	WT
988	840	11	1	2.2.2.1.1.2.2.2.2.2.2	84.8786	47.5487	185438	0	77.4038					N	Y						1	085m	WT
989	887	11	1	1.1.1.1.2.2.1.2.2.1.1	70.3264	54.6167	154598	0	48.095					N	Y						1	085m	WT
990	887	11	1	1.1.1.1.2.2.1.2.2.1.2	59.4479	52.0465	112251	0	61.1051					N	Y						1	085m	WT
991	711	11	2	1.1.1.2.1.1.1.1.1.1.1	12.8895	65.5401	6632.25	0	79.5312	84.8845	87.0047	117.053	100.31	N	N	62.9469	orthogonal	79.6896	orthogonal	2.12021	1	085m	WT
992	711	11	2	1.1.1.2.1.1.1.1.1.1.2	79.4457	50.7614	117921	0.00947302	72.1599	149.469	146.44	70.8934	84.6985	N	N	70.8934	orthogonal	84.6985	orthogonal	-3.02889	1	085m	WT
993	728	11	2	1.1.1.2.1.1.1.2.1.2.1	31.115	50.1189	42413.2	0	42.1481	78.7946	101.157	56.7565	67.875	N	N	56.7565	oblique	67.875	orthogonal	22.3619	1	085m	WT
994	728	11	1	1.1.1.2.1.1.1.2.1.2.2	151.167	40.4806	426188	0.0108424	70.3474					N	Y						1	085m	WT
995	808	12	1	1.1.1.2.1.1.2.2.2.1.2.1	107.079	47.5487	256071	0.00767184	69.0938					N	Y						1	085m	WT
996	808	12	2	1.1.1.2.1.1.2.2.2.1.2.2	30.6755	56.5444	44336.6	0	40.5741	103.111	125.46	50.609	74.0072	N	N	50.609	oblique	74.0072	orthogonal	22.3489	1	085m	WT
997	694	11	3	1.1.1.2.1.2.1.2.2.2.1	75.8023	51.404	144815	0.00873601	45.5203	105.46	98.7595	91.7798	92.2968	N	N	88.2202	orthogonal	87.7032	orthogonal	-6.70066	1	085m	WT
998	694	11	3	1.1.1.2.1.2.1.2.2.2.2	99.5128	43.0508	136790	0.0120973	82.6192	99.3586	101.643	103.483	83.5842	N	N	76.5173	orthogonal	83.5842	orthogonal	2.28466	1	085m	WT
999	898	12	1	1.1.1.2.1.2.2.2.1.2.2.1	143.023	44.9785	390341	0.00907579	50.5992					N	Y						1	085m	WT
1000	898	12	3	1.1.1.2.1.2.2.2.1.2.2.2	78.0205	49.4763	122995	0.0170315	77.3851	126.454	112.357	114.489	123.927	N	N	65.5114	orthogonal	56.0734	oblique	-14.097	1	085m	WT
1001	782	10	1	2.2.2.1.1.1.1.1.2.1	65.3699	57.1869	145047	0	71.5092					N	Y						1	085m	WT
1002	782	10	1	2.2.2.1.1.1.1.1.2.2	65.573	12.2084	184111	0	54.7287					N	Y						1	085m	WT
1003	671	12	2	1.1.1.2.1.1.1.1.2.1.1.1	64.602	46.9061	93183.1	0.00735442	31.2906	94.1148	115.929	84.5498	80.246	N	N	84.5498	orthogonal	80.246	orthogonal	21.814	1	085m	WT
1004	671	12	2	1.1.1.2.1.1.1.1.2.1.1.2	26.4407	59.1146	33061.8	0	73.8847	91.331	81.5413	51.7571	64.6698	N	N	51.7571	oblique	64.6698	orthogonal	-9.78969	1	085m	WT
1005	835	12	1	1.1.1.2.1.1.2.2.1.2.1.1	94.1186	43.6934	211303	0.00843091	44.6033					N	Y						1	085m	WT
1006	835	12	1	1.1.1.2.1.1.2.2.1.2.1.2	90.2099	43.0508	238363	0	44.9843					N	Y						1	085m	WT
1007	958	11	1	2.2.2.1.2.2.2.2.2.2.1	67.6069	0	271557	0	64.4175					N	Y						1	085m	WT
1008	958	11	1	2.2.2.1.2.2.2.2.2.2.2	111.493	0	337648	0	43.2705					N	Y						1	085m	WT
1009	760	11	2	1.1.1.2.1.1.1.2.2.2.1	53.0103	56.5444	77962.1	0.0232851	84.9018	118.905	136.504	66.9876	88.7125	N	N	66.9876	orthogonal	88.7125	orthogonal	17.5991	1	085m	WT
1010	760	11	2	1.1.1.2.1.1.1.2.2.2.2	22.8269	62.9699	32365.4	0	47.029	115.686	141.543	104.728	85.9888	N	N	75.2717	orthogonal	85.9888	orthogonal	25.8569	1	085m	WT
1011	719	11	2	1.1.1.2.1.1.2.1.2.1.1	63.3803	44.3359	72656.3	0.00920022	62.8048	127.896	117.194	94.972	98.5532	N	N	85.028	orthogonal	81.4468	orthogonal	-10.702	1	085m	WT
1012	719	11	1	1.1.1.2.1.1.2.1.2.1.2	141.48	41.7657	428277	0.00869183	30.7688					N	Y						1	085m	WT
1013	798	11	1	2.2.2.1.2.2.2.2.1.2.1	82.9387	0	326937	0	64.2766					N	Y						1	085m	WT
1014	798	11	1	2.2.2.1.2.2.2.2.1.2.2	84.8771	0	364973	0	46.969					N	Y						1	085m	WT
1015	991	12	1	1.1.1.2.1.1.1.1.1.1.1.1	95.7661	47.5487	226226	0.00545843	77.6094					N	Y						1	085m	WT
1016	991	12	1	1.1.1.2.1.1.1.1.1.1.1.2	99.1184	46.9061	313904	0.0034812	15.3224					N	Y						1	085m	WT
1017	936	13	2	1.1.1.2.1.1.2.2.2.1.1.2.1	27.9206	77.7485	43441.2	0	30.9304	99.124	137.314	69.128	95.2128	N	N	69.128	orthogonal	84.7872	orthogonal	38.1902	1	085m	WT
1018	936	13	1	1.1.1.2.1.1.2.2.2.1.1.2.2	96.3272	50.7614	231134	0.00780905	60.2051					N	Y						1	085m	WT
1019	785	12	2	1.1.1.2.1.2.1.1.2.2.1.1	51.6898	61.0422	98024.6	0.0135541	52.7374	135.485	129.644	100.126	97.7984	N	N	79.874	orthogonal	82.2016	orthogonal	-5.84123	1	085m	WT
1020	785	12	2	1.1.1.2.1.2.1.1.2.2.1.2	50.1187	60.3997	86683.5	0	50.5242	107.232	115.439	40.1816	63.8284	N	N	40.1816	oblique	63.8284	orthogonal	8.20706	1	085m	WT
1021	878	10	1	2.2.2.1.2.1.1.1.2.1	93.4084	0	416339	0	61.2496					N	Y						1	085m	WT
1022	878	10	2	2.2.2.1.2.1.1.1.2.2	21.3169	84.8166	33094.9	0	53.8219	94.3324	99.9056	107.695	97.6785	N	N	72.3049	orthogonal	82.3215	orthogonal	5.57313	1	085m	WT
1023	891	12	2	1.1.1.2.1.1.2.2.1.1.1.1	58.4636	46.2636	77199.4	0.0211867	86.3993	95.8631	129.533	99.3042	91.4995	N	N	80.6958	orthogonal	88.5005	orthogonal	33.67	1	085m	WT
1024	891	12	1	1.1.1.2.1.1.2.2.1.1.1.2	92.4248	41.7657	243901	0.0134329	43.9104					N	Y						1	085m	WT
1025	804	12	2	1.1.1.2.1.1.2.2.2.2.2.1	57.9519	53.3316	104524	0.0170444	51.1285	115.752	118.265	78.1454	80.7219	N	N	78.1454	orthogonal	80.7219	orthogonal	2.51326	1	085m	WT
1026	804	12	2	1.1.1.2.1.1.2.2.2.2.2.2	64.0432	49.4763	86385	0.0070124	87.5027	143.284	143.824	68.3267	87.3037	N	N	68.3267	orthogonal	87.3037	orthogonal	0.539795	1	085m	WT
1027	875	10	1	2.2.2.1.1.1.2.2.1.1	75.1993	0	225364	0	46.23					N	Y						1	085m	WT
1028	875	10	2	2.2.2.1.1.1.2.2.1.2	54.0403	58.472	105818	0.00903184	50.8167	110.467	119.388	72.5603	69.8591	N	N	72.5603	orthogonal	69.8591	orthogonal	8.9206	1	085m	WT
1029	876	10	1	2.2.2.1.1.1.2.2.2.1	84.2108	0	231897	0	57.613					N	Y						1	085m	WT
1030	876	10	1	2.2.2.1.1.1.2.2.2.2	84.0889	43.6934	289697	0	48.0562					N	Y						1	085m	WT
1031	906	12	1	1.1.1.2.1.1.1.2.1.1.2.1	94.4212	38.553	194557	0.00907936	24.7838					N	Y						1	085m	WT
1032	906	12	1	1.1.1.2.1.1.1.2.1.1.2.2	82.2438	44.3359	249903	0	74.0905					N	Y						1	085m	WT
1033	467	11	3	1.1.1.2.1.2.1.1.1.1.1	42.2805	61.0422	83931.1	0	56.0846	83.3413	82.3045	147.074	124.532	N	N	32.9255	oblique	55.4684	oblique	-1.03681	1	085m	WT
1034	467	11	3	1.1.1.2.1.2.1.1.1.1.2	36.9593	60.3997	57468.4	0	64.2658	111.737	96.8095	77.3283	85.7358	N	N	77.3283	orthogonal	85.7358	orthogonal	-14.9274	1	085m	WT
1035	786	12	1	1.1.1.2.1.2.1.1.2.2.2.1	98.9422	43.0508	248345	0.0117184	51.1389					N	Y						1	085m	WT
1036	786	12	2	1.1.1.2.1.2.1.1.2.2.2.2	47.3628	55.2593	79056.4	0.0129979	48.9522	100.434	117.966	91.603	92.6812	N	N	88.397	orthogonal	87.3188	orthogonal	17.5321	1	085m	WT
1037	403	9	2	2.2.2.1.2.1.2.1.1	95.2292	39.8381	125018	0.0122384	68.8132	84.351	115.322	95.2957	84.3766	N	N	84.7043	orthogonal	84.3766	orthogonal	30.9706	1	085m	WT
1038	403	9	3	2.2.2.1.2.1.2.1.2	99.3355	46.9061	155858	0.00332086	29.737	108.925	118.257	145.906	140.727	N	N	34.0939	oblique	39.273	oblique	9.33195	1	085m	WT
1039	858	12	1	1.1.1.1.1.1.1.1.2.2.2.1	59.678	48.8338	138415	0	69.4401					N	Y						1	085m	WT
1040	858	12	1	1.1.1.1.1.1.1.1.2.2.2.2	58.498	54.6167	135298	0	77.6668					N	Y						1	085m	WT
1041	676	11	2	1.1.1.2.1.2.2.1.1.2.1	81.8916	48.1912	121436	0.00828265	38.3133	118.073	122.733	36.7082	65.6459	N	N	36.7082	oblique	65.6459	orthogonal	4.65957	1	085m	WT
1042	676	11	3	1.1.1.2.1.2.2.1.1.2.2	92.3164	44.3359	126809	0.00930832	46.2365	96.1345	96.934	73.2149	109.118	N	N	73.2149	orthogonal	70.8818	orthogonal	0.799575	1	085m	WT
1043	915	11	1	2.2.2.1.2.1.2.2.2.1.1	76.9583	44.9785	191904	0	82.9208					N	Y						1	085m	WT
1044	915	11	2	2.2.2.1.2.1.2.2.2.1.2	21.9427	55.2593	28220.2	0	44.3723	100.929	119.496	30.2855	46.9678	N	N	30.2855	oblique	46.9678	oblique	18.5672	1	085m	WT
1045	1004	13	1	1.1.1.2.1.1.1.1.2.1.1.2.1	109.507	40.4806	228481	0.00616146	75.3169					N	Y						1	085m	WT
1046	1004	13	1	1.1.1.2.1.1.1.1.2.1.1.2.2	102.784	46.2636	341693	0.010504	16.3788					N	Y						1	085m	WT
1047	673	11	2	1.1.1.2.1.1.2.1.1.1.1	63.0558	48.1912	84528	0.0149393	39.4732	128.021	118.995	92.5579	83.6211	N	N	87.4421	orthogonal	83.6211	orthogonal	-9.02662	1	085m	WT
1048	673	11	2	1.1.1.2.1.1.2.1.1.1.2	52.2503	49.4763	69108	0	44.8692	99.9093	113.104	83.2782	88.2798	N	N	83.2782	orthogonal	88.2798	orthogonal	13.1945	1	085m	WT
1049	996	13	1	1.1.1.2.1.1.2.2.2.1.2.2.1	66.1124	40.4806	139377	0	50.5861					N	Y						1	085m	WT
1050	996	13	1	1.1.1.2.1.1.2.2.2.1.2.2.2	79.2541	51.404	164712	0	53.2638					N	Y						1	085m	WT
1051	819	11	3	1.1.1.2.1.2.1.2.1.1.1	104.144	45.621	161164	0.00961886	71.7237	92.9006	113.983	29.1265	48.3445	N	N	29.1265	planar	48.3445	oblique	21.0827	1	085m	WT
1052	819	11	3	1.1.1.2.1.2.1.2.1.1.2	103.307	47.5487	167133	0.0139214	62.9709	132.454	131.131	114.123	121.867	N	N	65.8772	orthogonal	58.1333	oblique	-1.323	1	085m	WT
1053	975	11	1	2.2.2.1.2.2.1.1.1.1.1	88.9846	52.0465	278720	0	53.2953					N	Y						1	085m	WT
1054	975	11	1	2.2.2.1.2.2.1.1.1.1.2	64.8955	0	231764	0	48.1003					N	Y						1	085m	WT
1055	953	11	1	2.2.2.1.2.2.2.1.1.1.1	85.0695	0	249505	0	55.0998					N	Y						1	085m	WT
1056	953	11	1	2.2.2.1.2.2.2.1.1.1.2	75.4338	0	270198	0	36.4689					N	Y						1	085m	WT
1057	954	11	1	2.2.2.1.2.2.2.1.1.2.1	53.0104	0	203875	0	50.1398					N	Y						1	085m	WT
[truncated: 3,806 more rows]

## Sheet: Summary Info Wnt11-Het
Mean					87.3197	42.1654	161118	0.00939489	53.6111	103.52	97.2233	81.2514	83.7108			62.1815		68.1118		-6.29621		Warning, autofilter results are limited to 1000
[truncated: 8,509 more rows]

[truncated: 28 more sheets: Summary Info Wnt11-KO, Basic Info Summary, Generation Stats, Inverse Generation Stats, 95th Percentile Gen, Total Volume, Total Length, # Tips, Kidney Volume (Convex Hull), Kidney Surface Area, Group Generation Length, Group Diameter by Generation, Group Volume by Generation, Group Curvature by Generation, Group Local Bifurcation, Group Global Bifurcation, Group Local Dihedral Angle, Group Global Dihedral Angle, Group Delta Bifurcation Angle, Inv Group Generation Length …]
