# Supplementary material for: Wnt11 directs nephron progenitor polarity and motile behavior ultimately determining nephron endowment
Source: eLife. 2018 Dec 5;7:e40392. doi: 10.7554/eLife.40392 (PMC6281319; doi:10.7554/eLife.40392)
Supplement: Figure 6—source code 1. [file elife-40392-fig6-code1.m]

y = dir('Mutant Cell Tracking Data');

figure(1);


DividingTrackSet=1;


for i=1:size(y)
    x{i}=y(i).name;
end
count10 =0;
colors = ['k' 'g' 'b' 'y' 'm' 'r' 'c'];

tracks=[];
Dtracks=[];
divtracks=[];
Ddivtracks=[];
ttt=1;
tttt=1;
s=1;
AssociatedTracks=[];

for q=1:length(x)
    hold on
    im=y(q).name;
    
    
    
    
    
    if (length(im)-3)>0
        if strcmp(im((length(im)-9):end),'Statistics') && ~strcmp(im((length(im)-13):end),'Div_Statistics')
            
            divornot=2;
            Name=im(1:end-10);

        elseif strcmp(im((length(im)-13):end),'Div_Statistics')
            
            divornot=1;
            Name=im(1:end-14);
        end
    else
        continue
    end
    
    
    
    
%     
%     if (length(im)-3)>0
%         if strcmp(im((length(im)-12):end),'DC_Statistics') && ~strcmp(im((length(im)-16):end),'Div_DC_Statistics')
%             
%             divornot=2;
%             Name=im(1:end-13);
% 
%         elseif strcmp(im((length(im)-16):end),'Div_DC_Statistics')
%             
%             divornot=1;
%             Name=im(1:end-17);
%         end
%     else
%         continue
%     end
    
    
    
    
    
    
    
    im
    count10=count10 +1;
    
    % clear all
    % clc
    
    
    
    A=xlsread([im(1:(length(im)-11)) '_Displacement.csv']);
    APosition=xlsread([im(1:(length(im)-11)) '_Position.csv']);
    lasttimepoint=A(end,7);
    TrackIDs=unique(APosition(~isnan(APosition(:,8)),8));
    ATracks={};
    DividingTracks=[];
    NonDividingTrackID=[];
    count=1;
    count2=1;
    TrackDivided=0;
    
    
    
    
    
    
    if DividingTrackSet==1
        
        
        tempAssociatedTracks=[];
        counter=1;
        for f=1:length(TrackIDs)
            for ff=1:length(TrackIDs)
                A5=APosition(APosition(:,8)==TrackIDs(f),:);
                A6=APosition(APosition(:,8)==TrackIDs(ff),:);
                TimePoints=unique(A5(:,7));
                if TrackIDs(f)~=TrackIDs(ff) & sum(tempAssociatedTracks==TrackIDs(f) | tempAssociatedTracks==TrackIDs(ff))==0
                    if A5(1,1)==A6(1,1) && A5(1,2)==A6(1,2) && A5(1,3)==A6(1,3)
                        for fff=2:length(A5)
                            if A5(fff,1)~=A6(fff,1) || A5(fff,2)~=A6(fff,2) || A5(fff,3)~=A6(fff,3)
                                break
                            end
                        end
                        
                        tempAssociatedTracks(counter,:)=[count10 TrackIDs(f) TrackIDs(ff) A5(fff-1,1:3) A5(fff,1:3) A6(fff,1:3) A5(fff-1,7)];
                        counter=counter+1;
                    end
                end
            end
        end
        AssociatedTracks=[AssociatedTracks; tempAssociatedTracks];
    end
    
    
    
    
    for i=1:length(TrackIDs)
        A2=APosition(APosition(:,8)==TrackIDs(i),:);
        TimePoints=unique(A2(:,7));
        
        
        for j=1:length(TimePoints)
            if length(A2(A2(:,7)==TimePoints(j),7))>1;
                DividingTracks(count,:)=[TrackIDs(i) TimePoints(j)];
                divpoint=TimePoints(j);
                count=count+1;
                TrackDivided=1;
                
                for jj=0:length(TimePoints)-1
                    if length(A2(A2(:,7)==TimePoints(length(TimePoints)-jj),7))>1;
                        endpoint1=TimePoints(length(TimePoints)-jj);
                        break
                    end
                end
                
                for jjj=0:(length(TimePoints)-(length(TimePoints)-jj))
                    if length(A2(A2(:,7)==TimePoints(length(TimePoints)-jjj),7))>0;
                        endpoint2=TimePoints(length(TimePoints)-jjj);
                        break
                    end
                end
                
                divtracks(s,:)=[count10 TrackIDs(i) TimePoints(1) divpoint endpoint1 endpoint2 max(APosition(:,7))];
                %            StartPosition=A2(A2(:,7)==(TimePoints(1)),:);
                %            temp1=A2(A2(:,7)==(TimePoints(j-1)),:);
                %            displacementTODivision=((temp1(1,1)-StartPosition(1,1))^2+(temp1(1,2)-StartPosition(1,2))^2+(temp1(1,2)-StartPosition(1,2))^2)^0.5;
                %            if endpoint1==endpoint2
                %                temp2=A2(A2(:,7)==endpoint1,:);
                %                displacementTOendpoint1=((temp2(1,1)-StartPosition(1,1))^2+(temp2(1,2)-StartPosition(1,2))^2+(temp2(1,2)-StartPosition(1,2))^2)^0.5;
                %                displacementTOendpoint2=((temp3(2,1)-StartPosition(1,1))^2+(temp3(2,2)-StartPosition(1,2))^2+(temp3(2,2)-StartPosition(1,2))^2)^0.5;
                %            else
                %                temp2=A2(A2(:,7)==endpoint1,:);
                %
                %                displacementTOenpoint1=((temp2(1,1)-StartPosition(1,1))^2+(temp2(1,2)-StartPosition(1,2))^2+(temp2(1,2)-StartPosition(1,2))^2)^0.5;
                %                displacementTOendpoint2=((temp3(2,1)-StartPosition(1,1))^2+(temp3(2,2)-StartPosition(1,2))^2+(temp3(2,2)-StartPosition(1,2))^2)^0.5;
                %
                %            end
                %            Ddivtracks(s,:)=[count10 TrackIDs(i) displacementTODivision]
                s=s+1;
                break
            end
            
        end
        
        if TrackDivided==0
            NonDividingTrackID(count2)=TrackIDs(i);
            count2=count2+1;
        else
            TrackDivided=0;
        end
        
        
    end
    
    
    APosition=APosition(APosition(:,8)>=0,:);
    
    
    A2=[];
    maxv=min(4,length(NonDividingTrackID));
    %  for p=1:maxv
    for p=1:length(NonDividingTrackID)
        
        %     if mod(p,2)==0
        %         col='r*';
        %     else
        %         col='b*';
        %     end
        A22=APosition(APosition(:,8)==NonDividingTrackID(p),:);
        
        
        
        
        A2=APosition(APosition(:,8)==NonDividingTrackID(p),1:3);
        A2=A2(2:end,1:3)-A2(1:end-1,1:3);
        
        
        
        A3 = [0 0 0];
        A4 = [0 0 0];
        for t= 1:size(A2,1)
            A3(t+1,:)=[sum(A2(1:t,1)) sum(A2(1:t,2)) sum(A2(1:t,3))];
        end
        for t= 2:size(A3,1)-1
            A4(t,:)=[(A3(t-1,1)+A3(t,1)+A3(t+1,1))/3 (A3(t-1,2)+A3(t,2)+A3(t+1,2))/3 (A3(t-1,3)+A3(t,3)+A3(t+1,3))/3];
        end
%         if A4(end,1)<0
%             A4(:,1)=-A4(:,1);
%         end
%         if A4(end,2)<0
%             A4(:,2)=-A4(:,2);
%         end
%         
        A4
        
        
        tracks(ttt,:)=[count10 NonDividingTrackID(p) min(A22(:,7)) max(A22(:,7)) max(APosition(:,7))];
        trackpositions(ttt,:)=[divornot count10 NonDividingTrackID(p) A22(A22(:,7)==min(A22(:,7)),1:3) A22(A22(:,7)==max(A22(:,7)),1:3) max(A22(:,7)) min(A22(:,7))];
        AverageVelocity(ttt,:)=[divornot count10 NonDividingTrackID(p) mean(((((A4(2:end,1)-A4(1:end-1,1))/(10*60)).^2 + ((A4(2:end,2)-A4(1:end-1,2))/(10*60)).^2 + ((A4(2:end,3)-A4(1:end-1,3))/(10*60)).^2).^0.5))];
        Displacement(ttt,:)=[divornot count10 NonDividingTrackID(p) ((A4(1,1)-A4(end,1)).^2 + (A4(1,2)-A4(end,2)).^2 + (A4(1,3)-A4(end,3)).^2).^0.5];
        TrackLength(ttt,:)=[divornot count10 NonDividingTrackID(p) sum(((((A4(2:end,1)-A4(1:end-1,1))).^2 + ((A4(2:end,2)-A4(1:end-1,2))).^2 + ((A4(2:end,3)-A4(1:end-1,3))).^2).^0.5))];
        Names{ttt}=Name;
        ttt=ttt+1;
        
        
        
        clear var A3
        
        plot3(A4(:,1)',A4(:,2)',A4(:,3)',colors(min(count10,length(colors))))
        
        plot3(A4(end,1)',A4(end,2)',A4(end,3)','r*','MarkerSize',15)
        
        
        
    end
    
    if count10==1
        hold on
    end
    
    clear var A4
    TrackPositions=[];
    % for k=1:size(DividingTracks,1)
    %     DivTrackPosition=APosition(APosition(:,8)==DividingTracks(k,1),:);
    %
    %
    %
    %     if k==1
    %     TrackPostions=[1*ones(lasttimepoint,1)  DividingTracks(k,1)*ones(lasttimepoint,1) zeros(lasttimepoint,1) zeros(lasttimepoint,1) zeros(lasttimepoint,1)];
    %     TrackPostions=cat(3,TrackPositions,[2*ones(lasttimepoint,1)  DividingTracks(k,1)*ones(lasttimepoint,1) zeros(lasttimepoint,1) zeros(lasttimepoint,1) zeros(lasttimepoint,1)]);
    %     else
    %     TrackPostions=cat(3,TrackPositions,[1*ones(lasttimepoint,1)  DividingTracks(k,1)*ones(lasttimepoint,1) zeros(lasttimepoint,1) zeros(lasttimepoint,1) zeros(lasttimepoint,1)]);
    %     TrackPostions=cat(3,TrackPositions,[2*ones(lasttimepoint,1)  DividingTracks(k,1)*ones(lasttimepoint,1) zeros(lasttimepoint,1) zeros(lasttimepoint,1) zeros(lasttimepoint,1)]);
    %     end
    %
    %
    %     for m=1:(DividingTracks(k,2)-1)
    %         if isempty(find(DivTrackPosition(:,7)==m))
    %             TrackPostions(m,3:5,(2*k-1))=NaN;
    %             TrackPostions(m,3:5,(2*k))=NaN;
    %         else
    %             TrackPostions(m,3:5,(2*k-1))=DivTrackPosition(DivTrackPosition(:,7)==m,1:3);
    %             TrackPostions(m,3:5,(2*k))=DivTrackPosition(DivTrackPosition(:,7)==m,1:3);
    %         end
    %     end
    %
    %     %TrackPostions(1:(DividingTracks(k,2)-1),3:5,(2*k-1))=DivTrackPosition(DivTrackPosition(:,7)<DividingTracks(k,2),1:3);
    %
    %     for n=DividingTracks(k,2):lasttimepoint
    %         if size(DivTrackPosition(:,7)==n,1)==2
    %             if DivTrackPosition(DivTrackPosition(:,7)==n,1:3)
    %             TrackPostions(m,3:5,(2*k-1))=DivTrackPosition(DivTrackPosition(:,7)==m,1:3);
    %             TrackPostions(m,3:5,(2*k))=DivTrackPosition(DivTrackPosition(:,7)==m,1:3);
    %
    %         elseif size(DivTrackPosition(:,7)==n,1)==1
    %
    %             TrackPostions(m,3:5,(2*k-1))=DivTrackPosition(DivTrackPosition(:,7)==m,1:3);
    %             TrackPostions(m,3:5,(2*k))=DivTrackPosition(DivTrackPosition(:,7)==m,1:3);
    %
    %         elseif isempty(find(DivTrackPosition(:,7)==n))
    %
    %             TrackPostions(m,3:5,(2*k-1))=NaN;
    %             TrackPostions(m,3:5,(2*k))=NaN;
    %
    %         end
    %     end
    %
    %
    %
    %
    %
    %     %find track start positions later
    %
end

axis([0 80 0 80 -40 40])
title('Six2 Positive Cell Trajectories Around Developing Ureteric Tips', 'fontsize',20)
xlabel('Displacement along X-axis (um)', 'fontsize',20)
ylabel('Displacement along Y-axis (um)', 'fontsize',20)
zlabel('Displacement along Z-axis (um)', 'fontsize',20)
set(gca,'fontsize',20)


% legend();


% legend_handle = legend;
%
% % The legend has line, patch, objects. There appear to be two line
% % objects for each line in the legend. The line objects with markers
% % should be black since markers have the same meaning for all lines.
% legend_markers = findobj(get(legend_handle, 'Children'), ...
%     'Type', 'line', '-and', '-not', 'Marker', 'none');
% for i = 1:length(legend_markers)
%     set(legend_markers(i), 'Color', 'k');
% end
