# Supplementary material for: Wnt11 directs nephron progenitor polarity and motile behavior ultimately determining nephron endowment
Source: eLife. 2018 Dec 5;7:e40392. doi: 10.7554/eLife.40392 (PMC6281319; doi:10.7554/eLife.40392)
Supplement: Supplementary file 1. — RNA-seq of E15.5 GFP +FAC sorted nephron progenitors from wild type and Wnt11 mutants. Biological triplicates were performed for each genotype. Fold changes and RPKM are reported for each gene. Genes with RPKM <0 in wild type and mutant samples were removed for simplicity. [file elife-40392-supp1.xlsx]

## Sheet: diffexpwithrpkm
Gene	FoldChange(Mut vs. WT)	FoldChange(Mut vs. WT) (Description)	MUT1_ (RPKM)	MUT2_ (RPKM)	MUT3_ (RPKM)	WT1_ (RPKM)	WT2_ (RPKM)	WT3_ (RPKM)
Fxyd2	-4.39689	Mutant down vs Wildtype	2.34218	3.58576	2.12746	7.4754	14.8156	7.4466
Aldob	-4.1376	Mutant down vs Wildtype	1.92567	1.92943	1.29218	4.14611	11.5798	5.57146
Ren1	-3.64586	Mutant down vs Wildtype	1.36471	0.10968	0.217324	0.179353	0.825977	5.16243
Ly6a	-3.32179	Mutant down vs Wildtype	2.78711	1.16559	0.3054	1.88232	2.52841	0.0948131
Ggt1	-3.10294	Mutant down vs Wildtype	1.16641	1.5291	0.602522	2.06743	4.99257	3.17361
Cdh16	-3.06207	Mutant down vs Wildtype	1.81539	1.93203	0.862497	3.05516	7.09531	7.7692
Pet117	-2.5674	Mutant down vs Wildtype	1.39122	0.596147	0.407564	0.509261	2.83273	2.80676
Sostdc1	-2.54512	Mutant down vs Wildtype	1.14672	1.83933	1.64004	4.09806	2.47083	5.20505
Krt8	-2.45136	Mutant down vs Wildtype	1.51853	1.30254	1.12493	1.8236	5.08435	2.76511
Cdh1	-2.31933	Mutant down vs Wildtype	1.0111	1.71506	0.650737	1.5962	3.07483	3.16113
Atp1b1	-2.29148	Mutant down vs Wildtype	7.50477	11.1612	7.19659	15.3249	19.4036	24.535
Hbb-b2	-2.14705	Mutant down vs Wildtype	2.53136	1.22437	8.04259	13.1855	7.9499	4.19618
Hbb-bt	-2.14705	Mutant down vs Wildtype	2.53136	1.22437	8.04259	13.1855	7.9499	4.19618
Morn2	-2.09363	Mutant down vs Wildtype	1.5226	2.95111	2.77349	3.16701	6.97632	5.02963
Ttc36	-2.07867	Mutant down vs Wildtype	1.7521	1.64406	1.17699	2.15419	4.63324	2.7186
Eln	-2.06715	Mutant down vs Wildtype	2.89971	1.51621	4.2195	10.8646	2.27984	4.70619
Fabp4	-2.05401	Mutant down vs Wildtype	1.93914	1.75855	1.26708	3.69728	3.9372	2.5632
Pou3f3	-2.04246	Mutant down vs Wildtype	1.57069	1.99715	0.785767	1.64365	3.62632	3.62208
Anpep	-2.02493	Mutant down vs Wildtype	3.99441	3.15198	3.44899	7.35635	8.1485	5.95008
Fv1	-1.98114	Mutant down vs Wildtype	2.60977	5.08772	1.26118	2.00359	6.17517	9.56962
Kif12	-1.97406	Mutant down vs Wildtype	1.2182	1.10218	0.683279	0.848503	3.24846	1.83245
Calml4	-1.9663	Mutant down vs Wildtype	1.32962	0.895735	1.68985	0.98557	3.31525	1.27913
Plac9a	-1.9465	Mutant down vs Wildtype	1.27952	0.306535	2.46759	6.22094	0.273291	0.142409
Plac9a	-1.9465	Mutant down vs Wildtype	1.27952	0.306535	1.50141	6.22094	0.273291	0.142409
Plac9a	-1.9465	Mutant down vs Wildtype	1.27952	0.306535	1.50141	6.22094	0.273291	0.142409
Cldn7	-1.93936	Mutant down vs Wildtype	1.26416	1.23531	0.724692	1.60688	2.55345	2.08037
Hba-a1	-1.91744	Mutant down vs Wildtype	3.2343	0.740904	8.74534	20.0892	8.89501	7.56751
Hba-a1	-1.91744	Mutant down vs Wildtype	10.7091	3.18922	29.3238	35.4068	25.6972	9.61115
Plau	-1.91484	Mutant down vs Wildtype	1.71396	0.865992	0.978046	1.75609	2.97963	2.07726
Krt15	-1.88793	Mutant down vs Wildtype	1.48239	2.1159	1.50095	2.4687	3.71587	3.44246
Dlk1	-1.88262	Mutant down vs Wildtype	2.41977	1.09152	2.75021	8.32945	2.3593	1.28646
Lyz2	-1.87224	Mutant down vs Wildtype	1.17596	0.614905	4.39262	9.36486	0.614234	1.59786
Filip1l	-1.84935	Mutant down vs Wildtype	1.14626	0.722688	1.59613	4.00688	1.22921	1.17212
Gm10052	-1.80145	Mutant down vs Wildtype	165.568	182.907	21.5238	244.101	211.668	210.767
Hbb-b1	-1.80081	Mutant down vs Wildtype	11.7771	5.1426	32.2587	50.0588	22.9457	15.5567
Akr1e1	-1.77757	Mutant down vs Wildtype	4.2793	5.33957	3.2851	4.03524	6.84984	12.0526
Lrp2	-1.77008	Mutant down vs Wildtype	1.98231	1.74912	0.817683	1.40671	4.20639	2.43921
Wdfy1	-1.76182	Mutant down vs Wildtype	2.34457	2.46121	1.44786	2.11183	6.75491	2.6963
Prss8	-1.75108	Mutant down vs Wildtype	1.37082	1.43718	1.60631	1.57502	3.47143	2.68335
Pdzk1	-1.74572	Mutant down vs Wildtype	1.10995	1.14032	0.801452	1.13487	5.51136	2.61972
Pdzk1	-1.74572	Mutant down vs Wildtype	2.90118	2.98055	2.09471	2.9663	4.48668	2.53319
Ahnak	-1.7433	Mutant down vs Wildtype	1.04207	0.556944	1.17091	2.87626	1.04593	0.872853
Col1a1	-1.73913	Mutant down vs Wildtype	56.1312	24.0967	105.927	218.614	64.903	40.2316
Ctsh	-1.73844	Mutant down vs Wildtype	1.21752	0.873132	1.6264	3.28552	1.5146	1.66175
Gas6	-1.70703	Mutant down vs Wildtype	3.94552	1.52774	6.9805	14.3825	3.34964	3.52682
Stab1	-1.69209	Mutant down vs Wildtype	1.62805	0.529643	1.82881	4.22862	0.9918	1.52509
Tgoln2	-1.68504	Mutant down vs Wildtype	4.33911	5.05062	0.726542	6.55121	5.09353	5.40161
Txnip	-1.6775	Mutant down vs Wildtype	6.8501	8.8828	16.6771	20.0388	18.5281	23.6753
Txnip	-1.6775	Mutant down vs Wildtype	12.66	7.6501	15.4037	18.8662	14.939	18.2302
Postn	-1.6761	Mutant down vs Wildtype	1.09033	0.146362	1.44347	3.67497	0.746192	0.334968
Postn	-1.6761	Mutant down vs Wildtype	2.77484	0.864233	1.9367	10.5783	1.34207	1.25919
Postn	-1.6761	Mutant down vs Wildtype	3.80694	0.425315	8.0497	12.8979	2.32388	1.26602
Col14a1	-1.67413	Mutant down vs Wildtype	4.05313	1.30864	8.47091	16.9073	3.55818	2.69232
Hist1h4k	-1.65142	Mutant down vs Wildtype	1.78229	1.63531	2.45565	2.27572	3.2422	4.18126
Hbb-bs	-1.64673	Mutant down vs Wildtype	6.27249	2.73906	20.9228	26.6647	14.3434	8.28587
Leprel1	-1.6434	Mutant down vs Wildtype	1.13422	0.902588	1.30326	2.60634	1.28304	1.59965
AA465934	-1.62491	Mutant down vs Wildtype	2.77942	23.839	3.26739	2.49392	22.6736	23.3941
Rpl34	-1.62147	Mutant down vs Wildtype	21.5905	19.2492	25.0314	19.4739	17.0147	21.5555
Col15a1	-1.61956	Mutant down vs Wildtype	4.21238	1.18073	6.77869	14.2642	2.56957	2.87913
Tmem150c	-1.61743	Mutant down vs Wildtype	1.06432	1.07456	0.95969	1.09969	1.32784	2.58418
Kitl	-1.61322	Mutant down vs Wildtype	1.94153	6.51815	5.91852	5.81618	10.8491	6.52994
Manba	-1.60763	Mutant down vs Wildtype	1.30991	1.36751	1.41325	1.9979	2.27487	2.3035
Ubl4a	-1.60705	Mutant down vs Wildtype	1.03911	1.03332	0.202239	1.73412	0.811777	0.11539
Mme	-1.59145	Mutant down vs Wildtype	1.08243	1.50399	1.92241	2.88016	2.22629	2.06911
Bdh2	-1.5786	Mutant down vs Wildtype	1.6104	1.8062	2.25658	4.16383	3.32973	4.51197
Arhgap24	-1.57471	Mutant down vs Wildtype	2.15933	1.31824	1.54794	4.11476	4.16531	3.24616
Npnt	-1.5706	Mutant down vs Wildtype	1.0756	1.74209	1.83683	1.99156	2.41479	1.45303
Npnt	-1.5706	Mutant down vs Wildtype	2.85832	0.999554	1.91632	2.92724	5.56686	4.1564
Npnt	-1.5706	Mutant down vs Wildtype	3.53929	3.67017	0.660307	2.07951	4.6858	4.12108
Anxa4	-1.55827	Mutant down vs Wildtype	2.8164	2.05814	2.88189	3.71394	3.99267	4.37995
Sirt5	-1.54818	Mutant down vs Wildtype	1.66144	1.04045	1.15006	2.05423	1.99736	1.9119
Sema3g	-1.54421	Mutant down vs Wildtype	1.9282	2.2106	2.11691	3.00942	2.91658	3.73415
Pamr1	-1.54384	Mutant down vs Wildtype	2.47914	2.91146	2.10388	3.88672	2.88254	4.80101
Irx1	-1.54288	Mutant down vs Wildtype	1.14379	1.40572	0.590834	0.814122	1.70079	2.33027
Bst2	-1.54143	Mutant down vs Wildtype	3.82791	1.3034	4.39272	9.49667	2.31057	2.87338
Col12a1	-1.53628	Mutant down vs Wildtype	3.67674	1.55522	5.38892	10.9146	2.7325	2.66954
Krt18	-1.53204	Mutant down vs Wildtype	2.25377	1.9324	2.25841	2.0455	4.70569	3.12216
Man1a2	-1.53028	Mutant down vs Wildtype	10.6466	9.39192	8.18861	10.9789	16.0372	16.1793
Myof	-1.52829	Mutant down vs Wildtype	1.90941	2.48791	2.48609	3.24335	3.80245	3.47408
Zbtb37	-1.52551	Mutant down vs Wildtype	2.01095	2.3141	0.986078	3.13648	2.94587	2.01984
Hebp1	-1.52504	Mutant down vs Wildtype	4.05528	2.73195	2.78862	4.90173	4.88086	4.82095
Nts	-1.51573	Mutant down vs Wildtype	2.34985	0.409407	4.08066	7.67112	1.27771	1.41865
Col1a2	-1.51322	Mutant down vs Wildtype	49.8429	16.9581	106.48	189.432	39.4165	33.363
Synpo	-1.5129	Mutant down vs Wildtype	1.02377	0.837776	1.56545	2.47281	1.26384	1.55719
Kctd12b	-1.5065	Mutant down vs Wildtype	3.9615	2.1695	2.89769	4.72289	4.69594	4.18292
Mpeg1	-1.50621	Mutant down vs Wildtype	1.22017	0.371387	1.41155	3.08968	0.597163	0.83649
Znf41-ps	-1.50534	Mutant down vs Wildtype	1.04147	2.37207	0.668319	0.833497	2.21134	3.09975
D030028A08Rik	-1.50442	Mutant down vs Wildtype	1.36753	1.47328	1.34749	1.82089	2.13857	2.3415
Col6a1	-1.50334	Mutant down vs Wildtype	8.5851	2.67309	16.5098	30.3662	6.10015	5.27845
Sparcl1	-1.49424	Mutant down vs Wildtype	2.08658	1.0956	3.54676	5.54587	2.60861	1.9002
Dhrsx	-1.49392	Mutant down vs Wildtype	6.0618	5.90626	5.62235	5.73752	8.76306	11.7781
Col3a1	-1.49381	Mutant down vs Wildtype	50.3505	17.5678	117.759	204.879	41.7946	30.6937
Ehd3	-1.49225	Mutant down vs Wildtype	2.03091	1.7785	2.34721	3.48237	2.95795	2.74686
Emx2	-1.48643	Mutant down vs Wildtype	2.83384	4.10331	3.08159	4.18102	5.21034	5.5008
Dsp	-1.48614	Mutant down vs Wildtype	1.04665	1.1819	0.622963	1.02262	1.71875	1.49636
Thbs2	-1.48351	Mutant down vs Wildtype	2.32497	0.772263	5.76518	9.59357	1.82642	1.72747
2610507I01Rik	-1.48253	Mutant down vs Wildtype	6.41818	2.88252	2.88573	6.39059	3.97147	7.70469
Hba-a2	-1.48174	Mutant down vs Wildtype	2.26441	0.960683	8.67708	14.0622	6.22742	6.36381
Hba-a2	-1.48174	Mutant down vs Wildtype	7.49766	4.06116	28.8499	24.7903	17.9918	8.07524
Thbd	-1.48033	Mutant down vs Wildtype	1.36298	1.25604	1.89584	2.62939	1.72783	2.32626
Col5a2	-1.47592	Mutant down vs Wildtype	4.93851	2.34673	8.81834	15.7738	4.38994	3.6038
Igfbp7	-1.47392	Mutant down vs Wildtype	16.343	9.0019	35.2009	45.1386	23.0577	21.0376
Gpc4	-1.46457	Mutant down vs Wildtype	3.53671	3.37997	3.74285	4.79937	5.63887	5.17336
Camk2n1	-1.46139	Mutant down vs Wildtype	5.36337	7.36305	5.85281	7.03327	8.50922	11.609
Akap12	-1.45933	Mutant down vs Wildtype	16.173	11.4608	17.0458	32.5314	17.1881	15.4827
2610203C20Rik	-1.45713	Mutant down vs Wildtype	7.45481	6.30891	2.86921	3.75381	10.2854	10.1971
Cldn1	-1.45514	Mutant down vs Wildtype	1.45541	1.11297	2.23751	3.20934	1.87089	1.913
Pcdhgb4	-1.45362	Mutant down vs Wildtype	1.07716	1.35891	1.30395	1.80724	1.72479	1.90455
Cyp39a1	-1.45343	Mutant down vs Wildtype	1.24878	0.486621	1.10857	1.25854	1.04694	1.3361
Col16a1	-1.4488	Mutant down vs Wildtype	3.90588	1.33009	7.05398	12.9742	2.34833	2.48311
Pygl	-1.44787	Mutant down vs Wildtype	2.56463	2.13493	3.0642	4.64395	2.90464	3.69233
Arhgap29	-1.44622	Mutant down vs Wildtype	3.05565	3.05615	3.83532	5.65199	4.61052	4.1232
Agtr2	-1.44432	Mutant down vs Wildtype	2.01971	0.784981	4.21169	7.1746	1.42653	1.53274
Apoe	-1.44356	Mutant down vs Wildtype	31.5148	13.6447	38.3747	76.6989	17.8682	26.0193
Olfml2a	-1.44329	Mutant down vs Wildtype	2.35497	2.76745	3.07049	3.49793	4.05447	4.27233
Col6a3	-1.43905	Mutant down vs Wildtype	2.75471	0.856246	4.46964	8.47702	1.88338	1.38768
Cml1	-1.43788	Mutant down vs Wildtype	1.82843	1.72024	2.52259	2.60374	2.96803	3.15795
Ccdc173	-1.43735	Mutant down vs Wildtype	1.6571	1.74895	1.0222	1.93959	2.3479	2.07742
Pex11g	-1.43468	Mutant down vs Wildtype	1.21712	1.0583	1.49415	1.7832	1.86293	1.762
Cldn6	-1.43157	Mutant down vs Wildtype	4.19027	4.59789	3.79442	3.32221	7.85664	6.83403
Fbln2	-1.43054	Mutant down vs Wildtype	1.16176	1.3646	1.73159	3.47769	1.63214	1.26016
Ndrg1	-1.42935	Mutant down vs Wildtype	3.48491	2.64117	3.78397	5.2734	4.53646	4.35504
Arfgef2	-1.42591	Mutant down vs Wildtype	5.03348	3.41297	3.12018	3.39062	5.62076	7.48158
Miip	-1.42268	Mutant down vs Wildtype	5.59025	8.43804	4.59186	4.73861	9.50917	12.2428
Trim25	-1.42197	Mutant down vs Wildtype	4.24173	5.1526	3.73594	4.46139	8.10137	6.10808
Nexn	-1.41916	Mutant down vs Wildtype	1.06901	0.640616	0.972938	2.14391	0.792553	0.870519
Atp9a	-1.41653	Mutant down vs Wildtype	4.04602	4.07945	6.18939	6.83691	6.81709	6.62344
Smoc2	-1.41559	Mutant down vs Wildtype	3.52252	1.93331	5.81781	9.9492	2.62717	3.38243
Slc26a7	-1.41106	Mutant down vs Wildtype	3.07827	2.71671	3.13194	4.88674	3.53886	4.17084
Enpep	-1.41043	Mutant down vs Wildtype	3.50677	3.04616	6.03855	7.70492	5.41332	4.64118
Tceal3	-1.40631	Mutant down vs Wildtype	7.90085	6.28454	5.45031	10.8086	7.30615	9.49923
Ogn	-1.40521	Mutant down vs Wildtype	3.77689	1.3187	8.7935	14.1902	3.03242	2.2945
Lama1	-1.40233	Mutant down vs Wildtype	3.28827	3.49881	2.30704	3.01563	5.21012	4.52724
Gpd1	-1.40228	Mutant down vs Wildtype	1.68226	1.9775	1.13529	1.69012	3.13048	1.90342
Sdk2	-1.4018	Mutant down vs Wildtype	1.69878	2.13606	1.92824	3.24475	2.23337	2.60056
Inadl	-1.40078	Mutant down vs Wildtype	1.37943	1.59489	0.616101	1.24388	2.32352	1.80578
Inadl	-1.40078	Mutant down vs Wildtype	2.86399	2.33195	2.08999	2.69421	3.24665	3.99443
Col6a2	-1.40022	Mutant down vs Wildtype	10.3503	3.36835	20.0615	34.9904	6.54815	5.76109
Lactb2	-1.39944	Mutant down vs Wildtype	1.77345	2.06519	1.84465	2.30255	3.63019	2.02068
Kif26a	-1.39864	Mutant down vs Wildtype	1.14715	1.82495	1.38788	2.20297	2.00408	1.89102
Ptplad2	-1.39602	Mutant down vs Wildtype	1.03746	1.06379	1.16639	1.68598	1.58467	1.29106
Lrp1	-1.39496	Mutant down vs Wildtype	10.9734	11.7961	11.4735	18.6674	13.7302	15.37
Ier3	-1.39356	Mutant down vs Wildtype	1.63743	1.65465	1.70317	3.23121	1.65383	2.07616
Lama2	-1.38976	Mutant down vs Wildtype	1.53566	0.729482	2.22787	3.73114	1.43751	1.07557
Ralgps1	-1.38842	Mutant down vs Wildtype	1.62966	1.79971	1.39844	1.83936	2.41809	2.44559
Gstt3	-1.38841	Mutant down vs Wildtype	1.24219	0.653418	0.82081	1.30047	1.31244	1.15858
Kbtbd11	-1.38551	Mutant down vs Wildtype	1.53597	1.22877	1.29808	1.84598	1.79111	1.99198
Gatm	-1.38547	Mutant down vs Wildtype	1.43334	0.983826	1.64911	2.2484	1.79385	1.59144
Vcam1	-1.38532	Mutant down vs Wildtype	1.37878	0.691903	3.32925	4.94031	1.59153	0.948798
Cd34	-1.38499	Mutant down vs Wildtype	1.65908	1.24246	1.35084	3.29116	1.6729	2.41578
Rassf10	-1.38111	Mutant down vs Wildtype	1.97773	1.86959	1.96588	2.80497	2.33377	2.88992
Tagln	-1.3802	Mutant down vs Wildtype	8.791	3.8696	15.6495	26.058	6.12829	6.88726
Tulp1	-1.37955	Mutant down vs Wildtype	1.23804	1.29917	1.32901	2.14741	1.53433	1.6519
Col9a1	-1.37687	Mutant down vs Wildtype	8.21379	6.0139	7.58751	11.1244	9.55964	9.35267
Mt2	-1.37497	Mutant down vs Wildtype	2.35023	3.18591	3.65197	2.90088	5.7181	4.01441
Gdf7	-1.37271	Mutant down vs Wildtype	4.15373	6.1927	5.74337	7.46926	5.4215	9.1959
Jsrp1	-1.37264	Mutant down vs Wildtype	2.19902	1.70268	2.52123	3.83431	2.23205	2.75001
Srpx	-1.37248	Mutant down vs Wildtype	1.129	0.498311	2.25585	3.44439	1.01424	0.870933
Srcin1	-1.37198	Mutant down vs Wildtype	2.14612	3.82411	1.27023	1.41778	4.71051	3.80548
2610028E06Rik	-1.37164	Mutant down vs Wildtype	1.2234	2.57253	1.10527	0.845431	1.72992	4.14735
Zim1	-1.37158	Mutant down vs Wildtype	2.78568	4.25006	2.65961	3.89239	4.77456	4.63099
Fuca2	-1.3701	Mutant down vs Wildtype	2.5149	2.41916	3.37463	3.84603	4.1115	3.42617
Dpysl3	-1.36883	Mutant down vs Wildtype	1.30718	1.32537	1.71246	2.52977	1.01728	2.07801
Dpysl3	-1.36883	Mutant down vs Wildtype	2.19901	1.59431	1.97623	4.46686	2.4647	1.28853
Adamts16	-1.36485	Mutant down vs Wildtype	1.36482	2.68065	1.56874	1.71396	2.81369	3.13492
Ptprm	-1.3648	Mutant down vs Wildtype	3.59405	3.7186	2.35432	3.85961	3.77844	5.55543
1110001A16Rik	-1.36286	Mutant down vs Wildtype	4.21862	3.20163	2.58591	4.02554	1.95616	5.39189
H2-T9	-1.36223	Mutant down vs Wildtype	1.81577	0.607581	2.15062	0.623511	0.945625	4.66168
Acbd4	-1.36105	Mutant down vs Wildtype	1.38171	1.64446	1.46712	2.09293	2.03665	1.98604
Fam131a	-1.36097	Mutant down vs Wildtype	1.08536	0.738854	1.0743	1.86974	0.95463	1.12043
Aldh1a3	-1.36088	Mutant down vs Wildtype	1.80917	1.19354	1.91959	1.58772	2.78595	2.32501
Pdgfd	-1.35939	Mutant down vs Wildtype	1.18963	0.771524	1.42208	2.40223	1.02254	1.17438
Sacs	-1.35901	Mutant down vs Wildtype	1.02768	0.941545	0.497845	1.05156	1.29177	1.00945
N4bp2l1	-1.35792	Mutant down vs Wildtype	1.20396	0.794183	0.745723	1.12253	1.22093	1.38248
Col5a1	-1.3576	Mutant down vs Wildtype	11.9793	7.09144	17.2793	28.6537	10.2868	10.4084
Padi2	-1.35548	Mutant down vs Wildtype	7.57515	9.74531	6.86986	7.38847	12.2824	13.1187
Cldn5	-1.35519	Mutant down vs Wildtype	3.69133	7.11912	6.26849	8.67068	7.33755	7.13704
Slc27a6	-1.3534	Mutant down vs Wildtype	1.30038	1.20248	1.4738	1.9258	1.90499	1.5512
Cdh6	-1.35183	Mutant down vs Wildtype	9.7116	9.17743	6.27092	9.90483	11.9049	12.2022
Matn2	-1.35106	Mutant down vs Wildtype	2.40078	1.25335	5.44118	8.58911	1.91923	1.78
Klf7	-1.35025	Mutant down vs Wildtype	1.93233	1.51873	1.41127	2.66088	2.25702	1.64746
Ror1	-1.34748	Mutant down vs Wildtype	1.40371	1.20934	1.99004	3.26187	1.77667	1.16404
Unc13b	-1.34624	Mutant down vs Wildtype	1.85381	4.07232	2.06785	3.70804	2.63943	3.43853
Unc13b	-1.34624	Mutant down vs Wildtype	2.19112	2.36638	1.66904	3.12841	2.79134	3.43844
Lmo7	-1.34614	Mutant down vs Wildtype	2.17211	1.93113	1.54445	2.45361	2.60962	2.53933
Myo6	-1.34546	Mutant down vs Wildtype	8.49447	8.11306	6.69508	9.63887	11.2766	10.4371
Rhoj	-1.34469	Mutant down vs Wildtype	1.70306	0.778532	3.46904	4.96952	1.61239	1.41985
Ophn1	-1.34378	Mutant down vs Wildtype	2.0021	1.95763	1.8443	2.34397	2.17561	3.27977
Epcam	-1.3436	Mutant down vs Wildtype	7.7939	6.73511	6.37565	6.48419	10.0665	11.5367
Hnf1b	-1.34213	Mutant down vs Wildtype	3.01157	4.12424	3.44995	3.90285	5.45269	4.8519
Nid1	-1.34159	Mutant down vs Wildtype	11.2494	7.68144	20.5343	29.9816	11.9047	11.0598
AU015791	-1.33974	Mutant down vs Wildtype	1.18042	3.81046	1.67119	1.72708	3.94525	3.2531
Fgf11	-1.33923	Mutant down vs Wildtype	1.1752	0.522527	1.41185	1.69921	0.773473	1.69175
Vdr	-1.3392	Mutant down vs Wildtype	1.25173	1.13914	0.939367	1.27763	1.70128	1.48094
Mertk	-1.33826	Mutant down vs Wildtype	1.57788	1.20492	1.98276	2.69439	1.99145	1.69171
Mgat5	-1.33778	Mutant down vs Wildtype	2.79286	2.59396	2.37365	3.27676	3.57959	3.52547
Tenm4	-1.33725	Mutant down vs Wildtype	9.9604	10.6255	8.06678	12.7355	13.8804	11.6998
Zfp862-ps	-1.3371	Mutant down vs Wildtype	3.03015	2.57857	2.98394	3.03148	4.21517	3.01754
Xlr3b	-1.33481	Mutant down vs Wildtype	3.78061	0.969394	1.57313	0.666851	2.34309	5.43025
Naif1	-1.33289	Mutant down vs Wildtype	1.30684	1.19094	1.24189	1.75653	1.5696	1.65845
Snord87	-1.33092	Mutant down vs Wildtype	3.01487	0.87045	0	0	2.65751	2.51353
Clrn1	-1.33005	Mutant down vs Wildtype	1.90316	0.785203	1.07165	2.80302	0.769726	1.40756
Tns1	-1.32907	Mutant down vs Wildtype	4.6915	4.10097	4.47942	7.14073	5.45936	5.03916
Gm14305	-1.32891	Mutant down vs Wildtype	2.45362	3.50759	2.9694	3.13181	4.24957	4.48657
Gm13139	-1.32785	Mutant down vs Wildtype	2.48599	4.6797	1.61656	2.45594	5.31489	5.56701
Gm13139	-1.32785	Mutant down vs Wildtype	3.1657	2.29859	2.15847	2.87362	3.86867	1.70327
Zfr2	-1.32744	Mutant down vs Wildtype	1.85066	2.12076	1.59752	1.97043	2.28578	3.1362
Cdh3	-1.3273	Mutant down vs Wildtype	1.79796	1.91908	0.938262	1.32487	2.30754	2.80272
Ddr2	-1.32658	Mutant down vs Wildtype	1.80379	0.982905	3.45371	5.44298	1.5732	1.26224
Mterf1a	-1.32603	Mutant down vs Wildtype	1.75982	2.04874	1.75497	0.895512	2.24852	0.964069
Ddc	-1.32573	Mutant down vs Wildtype	1.88823	1.12916	2.18168	2.37887	2.9117	2.34461
Npl	-1.32496	Mutant down vs Wildtype	2.1808	1.37733	2.43966	3.09688	2.24269	2.60728
Myo5b	-1.32478	Mutant down vs Wildtype	4.09961	4.729	3.26423	4.45186	5.72481	5.84372
4930500L23Rik	-1.32459	Mutant down vs Wildtype	2.43849	1.85891	1.0902	2.51841	2.28772	2.33021
Ndufs5	-1.32442	Mutant down vs Wildtype	11.1801	11.5695	20.8365	13.4268	20.0463	24.253
Pafah2	-1.32377	Mutant down vs Wildtype	1.03776	0.440052	0.515406	0.68492	0.761171	0.833283
Stat6	-1.32256	Mutant down vs Wildtype	2.47735	2.10927	3.66915	4.66159	3.28927	2.96789
Khsrp	-1.31962	Mutant down vs Wildtype	43.7705	56.7865	39.2782	53.0081	59.4048	72.1167
Dcn	-1.31854	Mutant down vs Wildtype	2.11903	0.249117	1.90256	3.15917	0.946744	0.300595
Dcn	-1.31854	Mutant down vs Wildtype	10.9796	4.51037	30.3973	45.0946	8.86616	7.76821
Afap1l2	-1.31803	Mutant down vs Wildtype	1.15635	0.62813	2.09192	2.44998	1.20796	0.822437
Tmem178	-1.318	Mutant down vs Wildtype	1.35303	1.61413	1.81294	2.05725	2.06782	2.17513
Fhod3	-1.31743	Mutant down vs Wildtype	1.21381	1.42307	0.943844	1.53353	1.64213	1.5417
Tgfbr3	-1.31735	Mutant down vs Wildtype	1.04781	0.707663	1.14054	1.95223	0.731001	1.13184
Ly75	-1.31652	Mutant down vs Wildtype	2.05205	2.27912	1.54794	2.50753	2.76301	2.46946
Rusc2	-1.31607	Mutant down vs Wildtype	2.80726	3.88791	3.27347	6.44145	4.33767	4.0217
Rusc2	-1.31607	Mutant down vs Wildtype	3.44193	3.75928	2.5506	4.00647	3.67643	3.46973
Prelid2	-1.31508	Mutant down vs Wildtype	3.74182	3.42529	3.80618	6.00127	3.848	4.58152
Thbs1	-1.31484	Mutant down vs Wildtype	8.56937	6.96645	12.8587	18.9656	9.06111	9.30753
Wwc1	-1.31467	Mutant down vs Wildtype	4.7687	4.40109	3.4651	5.47112	5.3885	5.75116
B3gnt2	-1.31461	Mutant down vs Wildtype	1.68745	1.71536	1.91945	2.48104	2.29358	2.31977
Sfrp1	-1.31459	Mutant down vs Wildtype	10.3225	6.01112	17.7214	25.6507	9.45344	9.66426
Sulf1	-1.31451	Mutant down vs Wildtype	1.5686	0.823548	0.920589	1.36947	1.02143	1.20119
Sulf1	-1.31451	Mutant down vs Wildtype	3.60965	2.38714	2.37746	2.51096	3.78647	3.2471
Sulf1	-1.31451	Mutant down vs Wildtype	6.42324	6.86887	6.16166	10.3599	8.62484	8.81355
Arhgap31	-1.31405	Mutant down vs Wildtype	1.15566	0.796616	1.27343	1.94376	1.23515	1.05983
Pdgfrl	-1.31306	Mutant down vs Wildtype	5.21836	3.88665	5.99821	5.88324	6.62788	7.32033
Ephb2	-1.31297	Mutant down vs Wildtype	14.008	15.0518	12.8583	15.8311	17.9383	21.268
Lgals9	-1.31269	Mutant down vs Wildtype	1.90799	0.43071	3.08489	5.04562	1.31497	0.518705
Cds1	-1.3123	Mutant down vs Wildtype	1.43169	1.52073	1.4511	1.50382	1.94079	2.33411
Maf	-1.31072	Mutant down vs Wildtype	7.18452	8.02071	9.12744	12.626	9.20642	10.061
Gnl3l	-1.31013	Mutant down vs Wildtype	6.49269	4.92667	4.44056	5.06468	6.95688	6.56138
Gnl3l	-1.31013	Mutant down vs Wildtype	11.802	9.17358	8.52601	13.7456	13.8399	13.2613
Cwf19l2	-1.30983	Mutant down vs Wildtype	5.87764	6.64827	4.41748	6.81137	8.01779	7.36381
Vill	-1.3097	Mutant down vs Wildtype	8.02402	6.89648	5.93233	8.84222	7.42481	10.4682
Scube3	-1.30957	Mutant down vs Wildtype	31.2623	37.5852	26.1959	40.4	42.701	41.3647
AW551984	-1.30923	Mutant down vs Wildtype	1.5464	2.90432	2.20779	3.45312	3.07516	2.78432
AW551984	-1.30923	Mutant down vs Wildtype	8.07865	12.1395	13.0392	15.166	12.2343	15.546
AI506816	-1.30818	Mutant down vs Wildtype	1.42491	4.79616	1.93021	2.37246	3.53942	5.11754
Hrsp12	-1.30779	Mutant down vs Wildtype	13.8195	13.1548	10.8558	15.8951	18.2345	15.3441
Tnc	-1.30686	Mutant down vs Wildtype	38.7844	35.2232	29.2686	40.4728	41.7685	52.7265
Timp3	-1.30614	Mutant down vs Wildtype	6.03931	4.47219	11.7243	17.1225	5.37746	6.54308
Stx1b	-1.30595	Mutant down vs Wildtype	1.43766	2.35309	1.03202	1.42204	2.39468	2.48159
Fn1	-1.30498	Mutant down vs Wildtype	1.01481	0.795671	1.68063	2.29999	1.11051	0.941846
Fn1	-1.30498	Mutant down vs Wildtype	1.04017	0.520244	2.15126	3.6209	1.1428	1.21616
Fn1	-1.30498	Mutant down vs Wildtype	2.00364	1.26916	4.11966	5.29345	2.34676	1.66688
Fn1	-1.30498	Mutant down vs Wildtype	23.3021	16.98	33.3298	50.5354	24.349	18.4972
Lamc2	-1.3047	Mutant down vs Wildtype	3.07976	3.31172	2.79174	3.03409	4.25884	4.68844
Sned1	-1.30435	Mutant down vs Wildtype	1.16829	0.691068	1.17999	2.18508	0.996318	0.782972
Cfh	-1.3043	Mutant down vs Wildtype	14.2673	6.16631	31.1323	46.6792	10.133	10.4454
Rasip1	-1.3036	Mutant down vs Wildtype	1.28416	1.25679	1.54606	1.80662	1.81973	1.70147
Bicc1	-1.30339	Mutant down vs Wildtype	15.4064	12.92	14.2744	21.2718	17.799	16.4548
Mylk	-1.30326	Mutant down vs Wildtype	4.7745	3.00987	7.00081	11.7882	3.84436	3.63634
Ptpn13	-1.30287	Mutant down vs Wildtype	13.4497	13.389	10.066	14.2721	18.0778	15.7322
Nfix	-1.30198	Mutant down vs Wildtype	1.06024	0.511383	2.5271	4.70001	1.10708	1.1192
Nfix	-1.30198	Mutant down vs Wildtype	1.78254	1.0296	1.21861	1.53101	0.777605	1.38907
Heg1	-1.30115	Mutant down vs Wildtype	2.36036	1.77204	2.63977	3.67035	2.96218	2.17909
Peg3	-1.30078	Mutant down vs Wildtype	69.0257	76.5072	49.382	78.2644	87.4689	87.8086
Mecom	-1.30066	Mutant down vs Wildtype	4.49755	4.24671	3.86412	4.97197	5.88324	5.4735
Cttnbp2	-1.29988	Mutant down vs Wildtype	1.52076	1.58019	1.38409	1.93689	1.6247	2.26843
Plxnd1	-1.29811	Mutant down vs Wildtype	7.82136	7.86165	9.76843	13.5439	10.4017	9.09314
Gm12942	-1.29709	Mutant down vs Wildtype	1.90277	2.03589	1.22242	1.47385	2.41719	2.80335
Otud3	-1.29706	Mutant down vs Wildtype	3.83603	4.99492	2.50121	4.04059	4.8477	5.81021
2810029C07Rik	-1.29694	Mutant down vs Wildtype	1.10914	0.659297	1.29151	1.1118	1.19094	1.66582
Fbn1	-1.29622	Mutant down vs Wildtype	9.29424	9.38547	10.2492	16.6376	10.9783	9.88248
Snap91	-1.29598	Mutant down vs Wildtype	2.44521	2.16547	2.23712	3.62823	2.2408	3.67629
5330426P16Rik	-1.29554	Mutant down vs Wildtype	10.5009	9.93227	9.701	12.8581	12.2616	13.9202
Spats2l	-1.29489	Mutant down vs Wildtype	3.39824	2.80834	4.65091	5.18241	3.76081	5.30499
Cgnl1	-1.29243	Mutant down vs Wildtype	14.3832	13.0658	11.6776	17.886	16.4753	16.2069
Capn5	-1.29216	Mutant down vs Wildtype	1.62573	1.84726	1.89391	2.52225	2.31831	2.09432
Pqlc2	-1.29174	Mutant down vs Wildtype	1.41686	1.38456	1.21867	1.8653	1.60117	1.72644
Fgfr4	-1.2916	Mutant down vs Wildtype	1.08399	1.23872	0.746846	1.04628	1.66693	1.25144
Osr2	-1.2915	Mutant down vs Wildtype	4.06315	6.5355	6.75136	8.25789	6.86186	7.28776
Pnmal2	-1.29133	Mutant down vs Wildtype	4.89562	3.92196	3.7072	5.96886	5.12148	5.08322
Mef2c	-1.29127	Mutant down vs Wildtype	1.7552	1.31366	1.55971	2.75036	1.81741	2.31511
Nap1l3	-1.29115	Mutant down vs Wildtype	1.00409	0.833266	0.710614	1.08431	1.00938	1.19611
Ppp1r3e	-1.29028	Mutant down vs Wildtype	4.16463	3.86062	4.1036	5.82963	4.53058	5.28944
Sema3c	-1.29009	Mutant down vs Wildtype	6.95319	5.33636	8.29527	10.7683	8.94971	6.83818
Syn3	-1.28876	Mutant down vs Wildtype	1.0383	1.51165	1.18619	1.47352	1.19632	2.1147
Car12	-1.28848	Mutant down vs Wildtype	3.16485	3.12879	2.70868	3.76462	3.87207	3.96262
As3mt	-1.28807	Mutant down vs Wildtype	4.07722	4.81904	4.73788	6.39147	6.514	4.65622
Zfp369	-1.28787	Mutant down vs Wildtype	2.99678	3.44445	1.18195	2.51584	3.74871	3.55314
Evpl	-1.287	Mutant down vs Wildtype	2.30144	1.66621	1.28759	1.50226	2.669	2.59223
Col11a1	-1.28668	Mutant down vs Wildtype	2.61105	1.97003	2.4681	3.502	2.64911	2.91892
Cep112	-1.28345	Mutant down vs Wildtype	3.88565	3.47381	3.11152	5.04218	4.01472	4.38413
Tgm2	-1.28238	Mutant down vs Wildtype	2.55044	1.41568	4.92851	6.68709	2.62281	2.09638
Lrba	-1.28205	Mutant down vs Wildtype	4.09797	4.52718	3.53342	4.89069	5.3705	5.2503
Cxcl14	-1.28051	Mutant down vs Wildtype	1.30835	1.63942	1.98461	1.60346	2.42187	2.29065
Zfp583	-1.28034	Mutant down vs Wildtype	1.54458	1.32787	1.43724	1.73806	1.68325	2.09658
Cd55	-1.28027	Mutant down vs Wildtype	1.46361	1.13476	1.58471	1.87645	1.52772	1.95132
Ppp1r3b	-1.28024	Mutant down vs Wildtype	4.23039	4.62603	5.91968	7.16211	4.3116	7.44327
Mfap1b	-1.27948	Mutant down vs Wildtype	18.1909	16.1374	13.8384	21.7519	20.192	19.6843
Ptrf	-1.2772	Mutant down vs Wildtype	7.17059	3.35277	11.9165	18.4731	5.41852	4.76851
Mt1	-1.27712	Mutant down vs Wildtype	7.17402	4.99144	12.8445	9.53473	12.3968	10.0093
Capg	-1.27694	Mutant down vs Wildtype	3.2684	2.98027	4.37165	5.80068	3.81497	3.94011
Myo1d	-1.27677	Mutant down vs Wildtype	1.08957	0.998749	1.36013	1.72174	1.27969	1.40146
Pclo	-1.27632	Mutant down vs Wildtype	3.91817	3.98709	2.20096	3.73947	4.72363	4.43196
Scnn1a	-1.27625	Mutant down vs Wildtype	1.13892	0.93913	1.08632	1.13861	1.50855	1.39137
H6pd	-1.27566	Mutant down vs Wildtype	4.7212	4.18639	6.2862	7.4042	5.56063	6.41721
Cspg4	-1.27512	Mutant down vs Wildtype	3.94335	3.14865	3.8484	5.43013	4.72706	3.79319
Cish	-1.27445	Mutant down vs Wildtype	2.33026	2.11631	3.86583	4.38678	2.56323	3.6437
Tm6sf1	-1.27442	Mutant down vs Wildtype	1.65461	1.5066	1.53191	2.02071	1.72246	2.23784
Rerg	-1.27385	Mutant down vs Wildtype	1.68735	0.423268	1.4674	2.82581	0.433437	1.7064
Nos1	-1.27266	Mutant down vs Wildtype	2.0192	2.79643	1.58653	2.56547	2.62924	2.95307
Ano1	-1.27037	Mutant down vs Wildtype	2.04667	1.69372	2.60726	2.6021	1.64533	1.75115
C1qa	-1.27023	Mutant down vs Wildtype	4.50678	1.0418	6.91667	11.256	1.99927	2.57857
Dnajc28	-1.27019	Mutant down vs Wildtype	1.40758	0.539996	0.98961	1.4868	0.918328	1.7488
Tmem200b	-1.27012	Mutant down vs Wildtype	1.53541	0.63473	2.4349	3.1955	1.36367	1.28979
Iqcc	-1.27012	Mutant down vs Wildtype	3.67519	3.92434	4.1845	4.65619	4.9271	5.38378
Syne2	-1.26964	Mutant down vs Wildtype	2.91302	2.89026	1.77104	2.69173	3.4107	3.51425
Gpr98	-1.26948	Mutant down vs Wildtype	1.39009	1.54468	0.992017	1.41521	1.52959	2.04016
Cep290	-1.26913	Mutant down vs Wildtype	3.66091	4.19352	2.22371	3.4987	5.25726	4.03454
Zfp605	-1.26886	Mutant down vs Wildtype	2.45243	2.6006	1.68091	3.01227	3.3627	2.16942
Abca1	-1.26881	Mutant down vs Wildtype	1.72715	1.30584	1.767	2.61789	1.68671	1.78568
Htra3	-1.26832	Mutant down vs Wildtype	1.6668	1.2677	2.6517	3.46852	1.89762	1.92275
Ptpru	-1.26819	Mutant down vs Wildtype	1.55581	2.48826	2.08801	1.32317	2.34769	2.9517
Ptpru	-1.26819	Mutant down vs Wildtype	4.25212	3.26988	2.7439	5.29007	5.00424	3.87889
Sost	-1.26731	Mutant down vs Wildtype	2.74594	2.58776	2.7238	4.28578	2.74455	3.18104
1700048O20Rik	-1.26725	Mutant down vs Wildtype	1.34522	3.52042	1.97776	3.33079	2.60718	2.73432
Fam13a	-1.26689	Mutant down vs Wildtype	1.27694	1.45541	1.10136	1.64082	1.6491	1.56698
Lipt1	-1.26616	Mutant down vs Wildtype	2.04961	1.80192	2.36907	3.02701	2.29748	2.55178
Lrrc16b	-1.26567	Mutant down vs Wildtype	2.05175	1.82117	1.17972	1.56061	2.24541	2.58897
Slit3	-1.26565	Mutant down vs Wildtype	2.74314	3.70673	3.05399	4.84253	3.3327	3.8533
Pdgfrb	-1.26558	Mutant down vs Wildtype	1.73828	1.3973	4.76301	7.1945	2.44392	2.10077
Pdgfrb	-1.26558	Mutant down vs Wildtype	1.9721	0.846574	3.64756	4.15643	1.35998	0.924254
Slc30a3	-1.26545	Mutant down vs Wildtype	1.16273	0.643811	1.00025	1.10214	1.17934	1.27037
Acta2	-1.26457	Mutant down vs Wildtype	10.9522	3.4097	23.5929	31.7561	7.1133	9.12691
Lamc3	-1.26438	Mutant down vs Wildtype	1.63388	1.48813	2.06425	2.30357	2.28823	1.96561
4930404N11Rik	-1.26435	Mutant down vs Wildtype	3.25593	2.87311	3.00505	4.83085	2.97105	3.74678
Pou6f1	-1.26344	Mutant down vs Wildtype	1.26093	1.27419	1.36952	1.84906	1.39701	1.68722
Prss23	-1.26276	Mutant down vs Wildtype	2.91447	3.77375	3.84843	5.43839	3.84045	4.02637
Gnai1	-1.26222	Mutant down vs Wildtype	5.45997	4.8315	4.71491	7.42235	6.35399	5.16508
Scrn1	-1.26207	Mutant down vs Wildtype	1.21962	1.54055	1.02839	1.64858	1.47556	1.6573
Rrbp1	-1.26129	Mutant down vs Wildtype	27.3175	25.0033	21.9017	34.4723	29.8349	29.2611
Sepsecs	-1.26114	Mutant down vs Wildtype	3.09609	3.49672	2.84797	3.48825	4.3758	4.0421
Tns3	-1.26099	Mutant down vs Wildtype	11.1292	8.94796	12.2843	16.733	11.8699	12.2045
Hmcn1	-1.26098	Mutant down vs Wildtype	21.3602	22.7754	13.8383	19.722	26.2293	27.1526
Fam81a	-1.26068	Mutant down vs Wildtype	1.08339	1.48577	1.20737	1.70118	1.50067	1.55915
Il1rap	-1.25961	Mutant down vs Wildtype	1.00295	1.04165	1.18656	1.45662	1.40649	1.08507
Xylb	-1.25936	Mutant down vs Wildtype	2.54339	2.82616	2.7924	2.71552	3.99819	3.19982
Mterf1b	-1.25921	Mutant down vs Wildtype	1.35782	0.748835	1.09616	0.928166	1.88957	1.2153
Rab11fip4	-1.25898	Mutant down vs Wildtype	4.75285	4.12696	2.39804	3.76782	5.67977	4.75106
Alx1	-1.25849	Mutant down vs Wildtype	1.5597	0.749292	4.30511	5.75668	1.24898	1.3181
Pcca	-1.25812	Mutant down vs Wildtype	3.30592	3.16746	3.39884	4.10977	4.7974	3.51327
Trim56	-1.258	Mutant down vs Wildtype	3.08462	3.14362	1.73867	3.07711	3.74891	3.19633
Zfp84	-1.25758	Mutant down vs Wildtype	6.04392	4.87809	5.45502	6.87024	6.66308	7.06202
Zrsr1	-1.25741	Mutant down vs Wildtype	1.51836	1.29773	1.32379	2.02977	1.6782	1.49756
Sorl1	-1.25712	Mutant down vs Wildtype	5.92135	6.79598	4.10147	6.91247	7.25152	6.97928
A230050P20Rik	-1.25711	Mutant down vs Wildtype	1.24725	1.19491	1.27582	1.84642	1.03633	1.79117
Lor	-1.25703	Mutant down vs Wildtype	2.31108	2.44401	1.66314	2.62736	2.3214	3.11918
Myh9	-1.25694	Mutant down vs Wildtype	28.1686	26.1105	24.6588	37.5519	32.4184	29.2497
Mthfs	-1.25689	Mutant down vs Wildtype	4.86407	4.76538	5.27487	6.99512	5.44361	6.29429
Dnaaf3	-1.25685	Mutant down vs Wildtype	2.50429	2.73661	2.0672	2.36081	3.36893	3.45548
Rassf9	-1.25683	Mutant down vs Wildtype	1.38441	0.973194	1.27368	2.11359	1.19157	1.25874
Il6st	-1.25517	Mutant down vs Wildtype	14.0417	12.1868	12.95	19.6639	14.9271	14.5846
B3gnt8	-1.2551	Mutant down vs Wildtype	1.02249	0.776082	1.18202	2.43064	0.871931	0.710417
H60b	-1.2551	Mutant down vs Wildtype	2.47965	1.91972	2.16533	2.02562	2.82459	3.38918
Pot1b	-1.25507	Mutant down vs Wildtype	3.04232	4.84158	2.52849	3.13262	4.4869	5.44873
Ets1	-1.25489	Mutant down vs Wildtype	6.10237	6.87186	7.64049	11.344	8.5559	7.79345
Lox	-1.25486	Mutant down vs Wildtype	1.08338	0.265793	1.67858	2.20911	0.993381	0.852638
Lox	-1.25486	Mutant down vs Wildtype	1.58244	0.428655	2.60698	3.4514	1.60209	0.959975
Lox	-1.25486	Mutant down vs Wildtype	2.49318	1.52655	7.27437	9.90221	1.92204	1.87408
Vldlr	-1.25433	Mutant down vs Wildtype	1.04756	0.691681	0.814352	1.26117	0.945589	0.823752
Vldlr	-1.25433	Mutant down vs Wildtype	1.39877	1.14969	1.1102	2.096	1.2965	1.36921
Akap2	-1.25418	Mutant down vs Wildtype	1.07297	0.829751	0.838552	1.47688	1.27424	1.20971
Akap2	-1.25418	Mutant down vs Wildtype	2.45832	1.39971	1.13285	2.21332	2.01504	1.32074
Akap2	-1.25418	Mutant down vs Wildtype	2.61612	2.03241	5.44907	7.30087	2.69239	2.85845
Fam84b	-1.25415	Mutant down vs Wildtype	2.5838	2.61635	2.6976	3.02096	3.21482	3.66917
Sgcg	-1.25372	Mutant down vs Wildtype	1.91506	1.81667	2.64592	3.0828	2.38938	2.52361
Mllt3	-1.25288	Mutant down vs Wildtype	4.31879	4.13476	4.03394	5.5956	4.55897	5.51735
Slx4ip	-1.25254	Mutant down vs Wildtype	2.0787	1.04717	1.25722	1.1268	1.23162	2.11184
Pros1	-1.25227	Mutant down vs Wildtype	3.48929	2.807	5.07403	6.2309	4.32001	3.68779
Frk	-1.252	Mutant down vs Wildtype	1.07044	0.344999	0.987539	0.641132	0.409846	0.4893
Pycard	-1.25179	Mutant down vs Wildtype	1.20918	0.844765	1.57603	1.66507	1.41236	1.46652
Ablim1	-1.2517	Mutant down vs Wildtype	1.50951	1.20484	0.688126	0.532582	2.07788	1.57416
Ablim1	-1.2517	Mutant down vs Wildtype	5.51074	4.88457	5.39586	7.42832	6.16414	6.22885
H2-Q7	-1.2513	Mutant down vs Wildtype	1.05018	0.550351	1.22303	0.302079	0.347378	0.439479
Slc8a2	-1.25122	Mutant down vs Wildtype	3.01029	3.29291	3.47948	4.09605	3.45947	4.68479
Kank1	-1.25108	Mutant down vs Wildtype	8.2477	7.62006	7.58689	10.0939	9.3481	9.90172
Itpr1	-1.25101	Mutant down vs Wildtype	4.40141	4.15748	3.8032	5.54877	5.00748	4.9088
Fzd10	-1.25026	Mutant down vs Wildtype	5.04525	6.10072	8.15461	9.18741	8.10623	6.83705
Hmha1	-1.25011	Mutant down vs Wildtype	1.89734	1.46107	1.75316	2.4084	2.09153	1.80896
Ldlrad4	-1.24977	Mutant down vs Wildtype	1.35514	1.0981	0.721396	1.45237	1.20954	1.30566
Nkrf	-1.24954	Mutant down vs Wildtype	3.38622	2.75127	3.25953	3.84995	4.28516	3.60688
Kit	-1.24896	Mutant down vs Wildtype	1.00555	0.96247	0.815505	1.06936	1.11601	1.2912
Nedd4l	-1.24896	Mutant down vs Wildtype	1.25874	1.06773	1.21499	1.45051	1.37562	1.49507
Fat4	-1.24883	Mutant down vs Wildtype	9.08437	9.25589	7.52597	11.6219	10.2375	10.4431
Zfp85	-1.2488	Mutant down vs Wildtype	1.99024	1.50069	2.31549	2.33104	2.31558	2.60445
Smtn	-1.24877	Mutant down vs Wildtype	1.62351	0.471978	1.83997	1.68497	1.36334	0.634725
Smtn	-1.24877	Mutant down vs Wildtype	3.46677	2.3619	3.92883	3.59786	2.9112	2.58855
Abhd11os	-1.24853	Mutant down vs Wildtype	2.6772	3.15625	4.00298	5.06907	3.80201	3.41002
Cpeb4	-1.2479	Mutant down vs Wildtype	1.72315	2.396	1.78158	2.56267	2.23988	2.561
Acaa1a	-1.24771	Mutant down vs Wildtype	25.2209	23.0804	27.9244	37.0895	25.4255	32.5926
Crocc	-1.24721	Mutant down vs Wildtype	5.83001	8.60149	4.16468	4.3911	7.0015	8.82322
Crocc	-1.24721	Mutant down vs Wildtype	11.0185	10.3718	5.17812	10.0488	14.5365	11.5284
Bhlhe40	-1.24702	Mutant down vs Wildtype	2.21145	1.85191	1.87293	3.07696	1.75732	2.56839
Smpdl3a	-1.24682	Mutant down vs Wildtype	2.13544	2.40965	3.33639	3.45518	3.55027	2.82134
1700052K11Rik	-1.24635	Mutant down vs Wildtype	3.77756	2.90968	3.22168	3.65582	4.91707	3.77706
Raver1-fdx1l	-1.24622	Mutant down vs Wildtype	12.9812	12.6658	10.2885	14.9655	14.359	15.4591
5830415F09Rik	-1.24592	Mutant down vs Wildtype	2.29115	2.52196	2.30865	3.9719	1.95646	2.94482
Dkk3	-1.24528	Mutant down vs Wildtype	3.37038	2.55197	4.53641	6.08903	3.40745	3.52757
Vamp4	-1.24472	Mutant down vs Wildtype	4.49373	5.21514	4.82306	6.65601	5.5921	5.84008
Gtf3c6	-1.24459	Mutant down vs Wildtype	36.4647	31.0384	27.6705	42.4359	37.1139	38.9022
Daam2	-1.24429	Mutant down vs Wildtype	1.42354	1.02827	2.69677	3.76261	1.27959	1.36411
Zfp551	-1.24405	Mutant down vs Wildtype	1.28305	1.13103	1.11805	1.70571	1.34753	1.34091
Stat3	-1.24377	Mutant down vs Wildtype	1.03856	0.992743	1.40576	2.09991	1.07101	1.06276
Stat3	-1.24377	Mutant down vs Wildtype	1.31525	2.1827	1.82495	3.93721	2.16147	2.26938
Stat3	-1.24377	Mutant down vs Wildtype	2.04175	1.58118	1.88689	1.21297	1.58698	2.34657
Tbx2	-1.24364	Mutant down vs Wildtype	5.56543	3.17365	11.4742	14.8778	5.76937	4.49076
Gpatch4	-1.24345	Mutant down vs Wildtype	14.1299	10.7302	9.40012	16.4147	12.0312	14.9249
Slit1	-1.24336	Mutant down vs Wildtype	17.7003	21.9077	15.9489	19.4493	23.5338	26.0939
Fstl1	-1.24219	Mutant down vs Wildtype	72.265	66.0821	96.6663	123.118	84.8323	83.9813
Hs3st3b1	-1.24214	Mutant down vs Wildtype	1.38125	2.18049	1.49852	1.95061	2.25068	2.08429
Adamts12	-1.24198	Mutant down vs Wildtype	5.61355	6.19955	4.62979	6.99611	5.95161	7.47405
Rassf8	-1.24193	Mutant down vs Wildtype	5.95866	4.85051	4.82057	8.28125	5.67385	5.45589
Kif13b	-1.24155	Mutant down vs Wildtype	3.86235	3.42012	2.03459	3.68932	4.07725	3.80102
Il33	-1.24152	Mutant down vs Wildtype	1.31406	1.249	2.97189	2.23814	1.24703	2.46371
Il33	-1.24152	Mutant down vs Wildtype	11.5923	7.12908	13.9567	13.1491	13.8114	14.5328
Hspg2	-1.24152	Mutant down vs Wildtype	21.6066	25.5958	17.9911	20.9937	29.8814	30.0643
Lgi2	-1.24132	Mutant down vs Wildtype	1.35623	1.32036	2.51385	3.36506	1.58182	1.49612
Glg1	-1.2409	Mutant down vs Wildtype	42.7341	42.1433	31.2183	48.8042	48.3339	46.9248
Piezo2	-1.24017	Mutant down vs Wildtype	1.38197	1.12621	1.26588	2.11787	1.25309	1.3095
Rtn1	-1.24004	Mutant down vs Wildtype	1.213	0.462086	0.479298	1.2836	0.731184	0.443358
Hspa12a	-1.23975	Mutant down vs Wildtype	2.18481	2.67406	2.29203	3.05448	3.15582	2.65499
AI429214	-1.2396	Mutant down vs Wildtype	1.74081	1.34811	1.93973	2.0163	1.60617	2.61104
Mvp	-1.23933	Mutant down vs Wildtype	2.34783	1.69629	2.24005	3.05733	2.2045	2.52635
Nhlrc3	-1.23845	Mutant down vs Wildtype	2.88069	3.81938	2.78915	4.22001	3.67679	3.85515
Nes	-1.23838	Mutant down vs Wildtype	30.6957	32.459	20.2377	35.4576	33.0541	34.7601
Lima1	-1.23823	Mutant down vs Wildtype	3.51328	1.53647	2.88999	3.32463	4.55838	3.75073
Lima1	-1.23823	Mutant down vs Wildtype	5.10983	5.61272	9.71668	13.6417	4.72586	5.13835
Sh3yl1	-1.2382	Mutant down vs Wildtype	3.65347	2.24482	2.9241	4.39892	3.09634	3.42859
Nacc2	-1.23807	Mutant down vs Wildtype	3.75263	3.70755	3.71416	4.34613	4.35972	5.17712
Itga3	-1.2377	Mutant down vs Wildtype	6.4623	6.96826	6.19831	6.45027	8.66505	9.17932
Sspn	-1.23749	Mutant down vs Wildtype	5.58185	4.71263	5.08677	7.0193	5.89639	6.11845
Ahr	-1.23734	Mutant down vs Wildtype	2.27985	1.94623	2.43398	3.2293	2.82777	2.18367
Kidins220	-1.23726	Mutant down vs Wildtype	14.7646	16.5993	12.0386	17.3785	17.7518	18.5699
Pdzrn3	-1.23718	Mutant down vs Wildtype	2.50718	1.80407	4.30232	5.03441	3.01736	2.60474
Scpep1	-1.23691	Mutant down vs Wildtype	34.1241	41.0387	36.9498	39.8493	54.1841	44.6401
Fam19a4	-1.23662	Mutant down vs Wildtype	1.35841	1.18081	1.19644	1.49344	1.32185	1.80432
Bmp6	-1.23651	Mutant down vs Wildtype	1.16377	0.360821	1.62488	1.84385	1.0472	1.00332
Anapc13	-1.23649	Mutant down vs Wildtype	48.1978	33.8643	38.9605	52.5205	48.0392	49.0836
Cd248	-1.23646	Mutant down vs Wildtype	3.62006	1.84792	9.5445	12.411	3.65883	2.4926
Col27a1	-1.23626	Mutant down vs Wildtype	6.04948	5.09636	3.45015	5.57943	5.51704	6.94803
Rgs5	-1.23588	Mutant down vs Wildtype	2.83654	1.60232	6.55827	8.57018	2.84457	2.17635
Calcrl	-1.23579	Mutant down vs Wildtype	3.58689	3.98503	4.83248	6.28296	4.11083	4.93541
Chd3	-1.23551	Mutant down vs Wildtype	41.7336	41.3542	31.2939	48.1783	46.6047	46.5364
Lum	-1.23528	Mutant down vs Wildtype	3.42522	1.30379	9.22636	12.7381	2.82742	1.67326
Oplah	-1.23486	Mutant down vs Wildtype	1.81709	1.56268	2.32375	2.59893	2.30616	2.13794
Wdfy2	-1.23482	Mutant down vs Wildtype	4.84699	6.06978	3.60638	5.95795	5.97901	5.99655
AI848285	-1.23468	Mutant down vs Wildtype	1.90805	1.14259	1.89736	2.18954	1.61699	2.30267
Pter	-1.23464	Mutant down vs Wildtype	1.86639	1.7112	1.51835	1.62249	2.69586	1.97332
Zfp97	-1.23407	Mutant down vs Wildtype	1.86036	1.73536	2.52621	2.85832	2.68013	2.01647
Dtx4	-1.23356	Mutant down vs Wildtype	1.99404	1.52382	2.3075	3.25738	1.80637	2.12219
Gm20604	-1.23319	Mutant down vs Wildtype	9.88158	7.03124	8.65439	11.0867	10.1692	10.2733
Gm527	-1.23317	Mutant down vs Wildtype	2.26564	2.37752	2.5577	3.57734	2.44195	2.86058
Lzts3	-1.2325	Mutant down vs Wildtype	3.72996	3.29421	3.00835	3.7974	4.47511	4.09255
BC005624	-1.2322	Mutant down vs Wildtype	14.5438	13.1931	10.7029	16.3093	14.3888	16.6673
Pltp	-1.23194	Mutant down vs Wildtype	13.9301	17.6261	20.7246	21.7765	20.0797	22.5508
Flnb	-1.23189	Mutant down vs Wildtype	11.8824	10.9949	8.93634	12.1556	12.9643	14.0708
Clcn5	-1.23187	Mutant down vs Wildtype	2.54263	2.5562	2.34924	2.99538	3.58831	2.85512
Clcn5	-1.23187	Mutant down vs Wildtype	5.53903	6.68302	4.1985	5.52241	7.44522	6.99658
Brwd3	-1.23143	Mutant down vs Wildtype	3.35854	3.43391	2.01526	3.66814	3.89195	3.286
Lnpep	-1.23137	Mutant down vs Wildtype	9.78721	10.431	6.36578	10.1969	11.6718	10.8659
Ccdc55	-1.23128	Mutant down vs Wildtype	7.52805	6.12919	5.85542	8.90508	7.8679	7.25261
Pgf	-1.231	Mutant down vs Wildtype	1.08518	1.7932	0.106914	1.2664	1.40627	1.69505
Pgf	-1.231	Mutant down vs Wildtype	7.81126	8.93315	10.7092	12.2543	9.62738	11.2209
Hoga1	-1.23057	Mutant down vs Wildtype	1.05264	1.1228	0.479017	1.04687	1.4233	0.796334
Ephb3	-1.23032	Mutant down vs Wildtype	2.21447	1.70163	2.48432	3.27175	1.99265	2.61015
Ehd2	-1.22977	Mutant down vs Wildtype	3.04332	1.73777	4.81871	6.66286	2.86173	2.28091
Pon2	-1.2297	Mutant down vs Wildtype	2.73103	1.91499	3.16726	3.86096	2.60436	3.14271
D830031N03Rik	-1.22967	Mutant down vs Wildtype	6.08975	6.30105	3.19703	5.65565	6.85411	6.65808
Unc5b	-1.22941	Mutant down vs Wildtype	1.7981	1.46569	2.20816	2.69859	2.1899	1.83877
Tbx3	-1.22909	Mutant down vs Wildtype	1.2377	0.558356	2.02148	2.17933	1.31728	0.744335
Frzb	-1.22908	Mutant down vs Wildtype	13.8619	14.7246	19.4904	20.5162	21.0462	17.5278
Col7a1	-1.22904	Mutant down vs Wildtype	1.28207	2.33549	0.883017	1.42429	1.71755	2.38955
Hmox1	-1.2289	Mutant down vs Wildtype	2.60877	1.92095	5.50325	7.14295	2.78678	2.39976
Mafb	-1.22888	Mutant down vs Wildtype	4.56113	5.54042	4.80171	7.50785	5.61901	5.18738
Fras1	-1.22848	Mutant down vs Wildtype	5.9206	6.72665	4.63806	6.02533	7.63144	7.5779
Olfml1	-1.22791	Mutant down vs Wildtype	3.93335	2.22453	6.5557	7.28868	4.24472	4.07773
Colec12	-1.22785	Mutant down vs Wildtype	11.0569	12.4435	16.9721	21.4697	12.5984	15.626
Actn3	-1.22758	Mutant down vs Wildtype	6.95498	7.19546	7.94757	9.46322	9.91106	7.75273
Adam19	-1.22743	Mutant down vs Wildtype	6.44216	6.78725	7.53449	10.1578	7.80526	7.52313
Golga4	-1.22709	Mutant down vs Wildtype	17.1925	17.7539	9.46621	16.5148	18.6638	19.3195
Cdc42ep1	-1.22667	Mutant down vs Wildtype	2.30698	0.962905	5.20348	6.73342	2.063	1.59757
Csf1r	-1.22657	Mutant down vs Wildtype	1.93285	0.448815	2.86703	4.49357	0.744331	1.20001
Bmper	-1.22604	Mutant down vs Wildtype	35.4555	32.0628	39.2427	43.2942	41.0173	46.5817
Fchsd1	-1.22603	Mutant down vs Wildtype	1.48918	1.32173	1.2959	1.55711	1.58137	1.89659
Tram2	-1.22594	Mutant down vs Wildtype	2.22412	2.68775	2.44161	3.48105	2.52304	3.01081
Adam23	-1.22589	Mutant down vs Wildtype	1.0225	0.823792	0.921346	0.766709	1.10179	0.965589
Cald1	-1.22587	Mutant down vs Wildtype	21.0502	14.511	23.6442	32.5163	22.0456	18.0162
Vps13a	-1.22579	Mutant down vs Wildtype	2.49228	2.20692	1.59794	2.35283	2.74209	2.62407
4933421O10Rik	-1.22529	Mutant down vs Wildtype	1.50665	1.43884	1.34111	1.65008	1.83886	1.76339
Adra1a	-1.22504	Mutant down vs Wildtype	1.65651	0.976999	1.339	1.26935	1.38066	2.0182
Adra1a	-1.22504	Mutant down vs Wildtype	1.70769	1.7213	1.08496	2.13472	1.87581	1.15395
Arhgap23	-1.22469	Mutant down vs Wildtype	6.43277	6.67771	7.74942	9.98957	7.77601	7.78133
Evi5l	-1.22455	Mutant down vs Wildtype	6.07666	7.33109	7.67503	9.60585	7.92829	8.28279
Sema5a	-1.22444	Mutant down vs Wildtype	5.86772	5.63147	7.78246	10.229	6.74379	6.63654
Shroom4	-1.22431	Mutant down vs Wildtype	1.82102	1.93473	1.40843	2.19292	2.05035	2.07928
Tgfb3	-1.22414	Mutant down vs Wildtype	8.22915	5.98463	8.80925	10.7257	8.32712	9.13062
Notch3	-1.22411	Mutant down vs Wildtype	14.9226	13.5712	13.848	17.09	16.5303	18.2106
Vcpip1	-1.224	Mutant down vs Wildtype	9.53355	8.08346	7.50171	10.2961	10.3633	10.0857
Spsb2	-1.22393	Mutant down vs Wildtype	3.24392	2.78633	3.1246	4.18779	3.33597	3.6811
Slc16a9	-1.22321	Mutant down vs Wildtype	1.49384	0.921998	1.26189	1.46889	1.48103	1.5487
Sat1	-1.22291	Mutant down vs Wildtype	6.60297	6.06583	7.20625	10.3324	6.96672	7.00631
Dnajb3	-1.22249	Mutant down vs Wildtype	1.56694	1.93177	2.567	2.78346	2.22373	2.40808
A630007B06Rik	-1.22229	Mutant down vs Wildtype	8.30927	8.12768	5.22423	8.94016	9.11632	8.4198
Efnb2	-1.2222	Mutant down vs Wildtype	8.64861	12.2294	7.87806	11.851	10.3966	12.8982
Fam109b	-1.22168	Mutant down vs Wildtype	2.00866	1.94765	2.51501	3.20167	2.61491	2.08926
Tep1	-1.22145	Mutant down vs Wildtype	1.7804	1.94905	1.59907	1.81456	2.38502	2.30897
Snora52	-1.22142	Mutant down vs Wildtype	3.09201	3.60522	1.29883	0.736927	4.40274	4.62689
Msrb3	-1.22085	Mutant down vs Wildtype	3.60144	2.736	5.26478	6.4181	3.48266	4.26378
Galnt18	-1.22059	Mutant down vs Wildtype	1.5224	1.61346	1.4757	1.93022	2.04929	1.64933
Engase	-1.2203	Mutant down vs Wildtype	1.86906	1.82302	1.92296	2.35834	2.26473	2.22898
Egflam	-1.22016	Mutant down vs Wildtype	3.55536	2.12329	4.43181	6.27596	3.00457	3.0559
Tnks1bp1	-1.22003	Mutant down vs Wildtype	6.98766	7.13399	6.68269	10.1893	7.51673	7.67587
Nmrk1	-1.2197	Mutant down vs Wildtype	2.09218	1.95996	2.70496	3.35219	2.35263	2.53682
Sdsl	-1.21929	Mutant down vs Wildtype	6.93317	5.43437	6.1901	7.59601	7.67211	7.35901
Rpgrip1l	-1.21908	Mutant down vs Wildtype	3.75012	3.34128	2.90529	3.83997	4.13873	4.20809
Bzrap1	-1.21907	Mutant down vs Wildtype	1.44376	2.09749	0.746507	1.1021	2.13457	1.99043
Palm3	-1.219	Mutant down vs Wildtype	1.21031	1.19674	0.840958	0.806437	1.88706	1.26583
Slc40a1	-1.21855	Mutant down vs Wildtype	3.17772	2.22969	6.53947	7.68366	3.81093	3.06333
Ar	-1.21844	Mutant down vs Wildtype	1.26466	1.31017	0.744764	1.52562	1.27869	1.24042
Cdc42ep5	-1.21839	Mutant down vs Wildtype	2.69284	1.34194	5.74099	4.95265	3.26242	3.69562
Myl9	-1.21795	Mutant down vs Wildtype	24.4554	11.479	40.8724	56.7445	18.34	18.4627
Cygb	-1.21761	Mutant down vs Wildtype	1.58605	1.0777	3.43456	4.87175	1.47639	1.07723
Map7	-1.21718	Mutant down vs Wildtype	3.13595	1.537	1.66787	1.64657	2.07851	3.87174
2610008E11Rik	-1.21694	Mutant down vs Wildtype	6.86567	6.8541	6.35838	8.22707	6.61874	9.58813
Ntn1	-1.21692	Mutant down vs Wildtype	3.8659	1.90276	5.43947	7.99669	2.73609	2.9066
Smarca1	-1.21684	Mutant down vs Wildtype	3.1675	2.55747	3.71262	5.34125	3.45946	2.68337
Zfp318	-1.2167	Mutant down vs Wildtype	3.14443	3.95504	1.09606	3.858	4.13467	4.35205
Zfp318	-1.2167	Mutant down vs Wildtype	4.73606	4.33788	3.67805	4.19673	4.43787	4.50746
Cast	-1.21657	Mutant down vs Wildtype	3.87656	2.98251	3.36779	5.03864	3.97524	3.4278
Atp1a1	-1.21636	Mutant down vs Wildtype	85.4038	85.0318	89.184	104.154	99.0006	112.637
Col2a1	-1.21631	Mutant down vs Wildtype	18.0214	13.3957	15.0818	15.9722	16.6689	15.5316
Col2a1	-1.21631	Mutant down vs Wildtype	37.871	37.6012	31.0091	43.8552	50.4054	43.6383
Gemin6	-1.21614	Mutant down vs Wildtype	5.92821	7.50302	11.1381	11.2751	9.35593	9.24867
Igfbp3	-1.21574	Mutant down vs Wildtype	4.82901	2.83556	12.4961	14.7731	5.39554	4.34155
Cyb5d1	-1.21544	Mutant down vs Wildtype	8.94565	7.48405	6.58908	10.0983	8.81441	9.06532
Oxsm	-1.21522	Mutant down vs Wildtype	1.42708	1.29616	1.67765	1.55281	2.03539	1.75987
Synpo2	-1.2152	Mutant down vs Wildtype	1.63478	0.823723	2.33573	3.58025	1.32651	0.919201
Klf15	-1.21487	Mutant down vs Wildtype	1.40323	0.884489	1.85878	2.33885	1.17159	1.52703
C1qc	-1.2148	Mutant down vs Wildtype	4.26364	0.794471	7.07289	10.4307	1.30606	3.00002
Lyst	-1.21474	Mutant down vs Wildtype	3.3502	3.50001	2.63634	3.48789	3.74788	4.28793
Llgl2	-1.21437	Mutant down vs Wildtype	3.21159	2.50731	3.71115	3.16031	4.2903	4.34249
Car4	-1.21434	Mutant down vs Wildtype	2.35359	3.27021	2.32057	2.25348	4.86596	2.52771
Mmp23	-1.21419	Mutant down vs Wildtype	4.44511	3.95284	5.86615	5.53192	4.89125	6.89613
Tmco4	-1.2135	Mutant down vs Wildtype	1.2952	1.3476	1.51934	1.7439	1.44048	1.86636
Kdelc2	-1.21343	Mutant down vs Wildtype	6.11667	5.06707	7.30288	9.36247	6.62682	6.443
Emp1	-1.21324	Mutant down vs Wildtype	5.10264	2.13871	11.1661	13.9062	4.85533	3.27901
Ccdc85c	-1.21313	Mutant down vs Wildtype	21.488	18.8826	16.3317	25.3626	20.7207	22.7041
Trabd2b	-1.21311	Mutant down vs Wildtype	1.70989	1.64513	1.37649	1.80076	1.97141	1.96767
Mdfic	-1.21305	Mutant down vs Wildtype	1.88353	1.42516	2.46582	3.69886	1.71752	1.58836
Rabgap1l	-1.21249	Mutant down vs Wildtype	1.2562	1.21104	0.787328	1.74673	1.25258	1.01299
Rabgap1l	-1.21249	Mutant down vs Wildtype	1.30269	1.07305	1.06384	1.40227	1.31401	1.38802
Mturn	-1.21232	Mutant down vs Wildtype	2.29251	2.10944	2.307	3.07987	2.26173	2.79183
2810001G20Rik	-1.21224	Mutant down vs Wildtype	10.3644	5.71927	7.85542	13.0057	4.72904	11.2853
Soga2	-1.21221	Mutant down vs Wildtype	1.73954	2.0257	1.02547	2.09573	1.91692	2.61312
Soga2	-1.21221	Mutant down vs Wildtype	4.10808	3.6093	3.36113	4.01882	4.72199	3.87018
Galm	-1.21211	Mutant down vs Wildtype	3.63434	3.84471	5.71098	5.11702	5.41642	5.45437
Tbck	-1.21208	Mutant down vs Wildtype	3.76752	4.15389	3.54474	4.12905	4.99939	4.95674
Ptgr2	-1.21165	Mutant down vs Wildtype	3.52585	4.48287	2.44421	5.22024	3.51371	3.23512
Rhobtb1	-1.21143	Mutant down vs Wildtype	1.37429	1.87456	2.3577	1.95914	1.24302	1.39791
Rhobtb1	-1.21143	Mutant down vs Wildtype	1.67378	0.774906	1.04347	1.10089	0.66564	1.70253
Rhobtb1	-1.21143	Mutant down vs Wildtype	2.89127	2.69531	2.18922	4.01959	3.55638	4.31736
Vps13b	-1.21086	Mutant down vs Wildtype	3.46818	4.11646	3.03283	4.00034	4.56671	4.28916
Nqo1	-1.21073	Mutant down vs Wildtype	1.27322	1.1621	2.01854	2.26934	1.60501	1.51805
Zfp955b	-1.21072	Mutant down vs Wildtype	6.20724	5.52466	4.54167	6.59172	6.49177	6.6193
Pin4	-1.21068	Mutant down vs Wildtype	13.4196	12.069	11.4807	14.5524	13.0414	17.1643
Snrnp35	-1.21012	Mutant down vs Wildtype	6.65448	6.63598	5.68454	7.47544	8.13395	7.3526
1700020I14Rik	-1.20952	Mutant down vs Wildtype	3.08935	0.532833	3.39254	6.10088	3.96987	4.22966
1700020I14Rik	-1.20952	Mutant down vs Wildtype	19.716	20.4001	15.7227	19.2149	22.3201	20.1875
Hmbox1	-1.20932	Mutant down vs Wildtype	13.5598	14.6364	7.33343	13.1058	14.6938	15.1669
Epn3	-1.20917	Mutant down vs Wildtype	4.28345	4.46117	4.8395	5.712	5.19824	5.51522
Cnnm2	-1.20905	Mutant down vs Wildtype	1.30892	1.42326	0.901389	1.78781	1.05243	2.28829
Cnnm2	-1.20905	Mutant down vs Wildtype	1.38734	0.858446	1.35517	1.32177	1.79325	0.503335
Exoc8	-1.20889	Mutant down vs Wildtype	1.55764	1.46097	1.78186	2.18196	1.64167	1.97962
Zfp518a	-1.20876	Mutant down vs Wildtype	4.77606	4.55319	3.95243	4.73529	5.64474	5.6743
Uhmk1	-1.20868	Mutant down vs Wildtype	10.3614	11.1387	8.87125	11.9695	12.793	11.9467
Ifi27	-1.20814	Mutant down vs Wildtype	6.44103	4.33576	6.85875	9.76007	4.65484	5.1823
Dst	-1.20764	Mutant down vs Wildtype	8.03652	10.2485	3.67802	6.29728	10.1624	11.4185
Dst	-1.20764	Mutant down vs Wildtype	20.9632	21.7075	12.1316	17.8532	23.5486	23.1246
Svil	-1.20762	Mutant down vs Wildtype	11.9947	13.0015	10.2838	14.9683	13.6772	13.9593
Dcx	-1.20742	Mutant down vs Wildtype	1.60268	1.89361	2.0327	1.85668	2.11048	2.06943
Dcx	-1.20742	Mutant down vs Wildtype	1.746	2.12637	1.42546	1.97315	2.2919	2.63646
Dcx	-1.20742	Mutant down vs Wildtype	2.37982	2.77823	1.65367	3.13224	2.33083	2.47295
Foxn3	-1.20737	Mutant down vs Wildtype	4.93147	4.73663	3.74393	6.0386	5.32248	4.83227
Hipk2	-1.20734	Mutant down vs Wildtype	1.29514	2.27239	0.404808	2.48739	3.86491	2.25356
Hipk2	-1.20734	Mutant down vs Wildtype	16.0945	17.0398	9.22919	14.6888	14.667	17.9813
Dnajc14	-1.20732	Mutant down vs Wildtype	15.0956	13.0219	14.1179	19.8234	15.2107	15.9577
Pcdhga9	-1.20725	Mutant down vs Wildtype	1.06448	1.23582	0.626344	1.22187	1.31996	0.991363
Nhsl2	-1.20723	Mutant down vs Wildtype	4.34905	4.16146	3.89117	4.70229	5.37716	4.89225
Gng11	-1.20721	Mutant down vs Wildtype	3.12241	1.84698	3.91613	4.6405	3.64177	2.44446
Tm4sf1	-1.20718	Mutant down vs Wildtype	2.22866	0.795853	2.94341	3.08047	2.41253	1.71137
Atg4a	-1.20657	Mutant down vs Wildtype	2.39488	2.42006	3.02957	3.53117	3.25281	2.68101
Myh10	-1.20657	Mutant down vs Wildtype	61.6802	56.1213	47.1305	71.5606	64.8298	62.6116
Vamp8	-1.20647	Mutant down vs Wildtype	14.8409	10.7765	16.1643	17.7981	15.8876	16.7227
Ccdc80	-1.20643	Mutant down vs Wildtype	12.0566	10.1175	15.7997	20.6718	12.0035	13.1377
Atp2b4	-1.20641	Mutant down vs Wildtype	1.20864	1.16468	0.897977	1.57856	1.72114	1.95299
Atp2b4	-1.20641	Mutant down vs Wildtype	4.69171	4.39359	3.97209	5.17787	4.23021	5.03835
Wfdc1	-1.20632	Mutant down vs Wildtype	1.17235	1.57038	1.78658	2.2526	1.51403	1.69719
Golim4	-1.20621	Mutant down vs Wildtype	19.9696	18.4715	15.0071	22.9254	21.3581	20.186
Vps13c	-1.2061	Mutant down vs Wildtype	7.50665	7.61634	4.71746	6.05875	8.62704	9.24382
Pus1	-1.20596	Mutant down vs Wildtype	6.42989	9.50536	9.90444	9.05329	9.16661	9.29465
Pus1	-1.20596	Mutant down vs Wildtype	9.23067	5.96807	5.77152	9.08995	8.82388	10.1577
Adamts9	-1.20575	Mutant down vs Wildtype	15.9041	17.8108	14.4315	18.7211	18.9727	20.3586
Jrk	-1.20563	Mutant down vs Wildtype	2.12117	2.17216	2.98994	2.57185	3.3608	2.84827
Gm5595	-1.20557	Mutant down vs Wildtype	2.12943	1.95502	1.84669	2.27257	2.64859	2.22927
B4galnt3	-1.20529	Mutant down vs Wildtype	3.29371	3.69816	2.64503	3.65734	3.88529	4.07263
Trip10	-1.20522	Mutant down vs Wildtype	3.77716	5.24372	6.49811	2.24271	5.58724	4.71841
Trip10	-1.20522	Mutant down vs Wildtype	5.23318	2.2787	1.67306	9.42822	4.57402	4.39185
Col8a2	-1.20516	Mutant down vs Wildtype	2.63449	1.33854	4.3936	6.07248	1.89194	2.11869
Golga3	-1.20516	Mutant down vs Wildtype	9.72619	10.8381	7.3406	11.2681	11.4855	10.8761
Syt4	-1.20486	Mutant down vs Wildtype	1.20917	0.610944	0.691531	1.02098	1.07545	0.929766
Rab15	-1.20481	Mutant down vs Wildtype	1.53954	0.906649	1.51253	2.29549	1.1848	1.28919
H2-T22	-1.20451	Mutant down vs Wildtype	1.68389	2.44246	1.20046	2.87905	1.96235	1.57483
Phf8	-1.20405	Mutant down vs Wildtype	5.98089	5.56123	5.98024	6.63511	7.29248	6.80247
Shroom2	-1.204	Mutant down vs Wildtype	1.55232	1.25062	1.54054	1.93701	1.6751	1.61744
Ttc21b	-1.20374	Mutant down vs Wildtype	5.38562	4.77189	4.70684	6.64509	5.64849	5.59918
Ndufaf7	-1.20346	Mutant down vs Wildtype	7.30692	6.96335	7.34309	8.38981	8.30609	9.31486
Lnx2	-1.20316	Mutant down vs Wildtype	2.92547	2.77191	3.56284	4.63708	3.42693	3.0775
Samd4	-1.203	Mutant down vs Wildtype	1.05294	0.846842	0.693262	1.8631	1.2224	1.35971
Samd4	-1.203	Mutant down vs Wildtype	1.88217	1.73207	2.14248	2.33387	1.227	2.10206
Frmd4b	-1.20264	Mutant down vs Wildtype	2.16744	1.66509	1.70155	2.18611	2.05298	2.4164
Napepld	-1.20256	Mutant down vs Wildtype	1.57058	1.2802	2.20337	2.6168	1.88285	1.57828
Sema3b	-1.20242	Mutant down vs Wildtype	7.26419	7.90122	7.42862	7.65001	10.2776	9.95212
Myo1e	-1.20232	Mutant down vs Wildtype	6.17574	6.0427	4.75825	6.57123	6.62943	7.2108
Wwc2	-1.20229	Mutant down vs Wildtype	14.8683	14.5125	12.6557	18.4437	16.0264	16.0701
Xlr3a	-1.202	Mutant down vs Wildtype	1.00482	0.162883	0.527498	0.837568	0.66203	0.53804
Zeb2	-1.20192	Mutant down vs Wildtype	6.64139	5.34275	8.55853	13.1619	6.20723	5.32153
Dnajb14	-1.20183	Mutant down vs Wildtype	3.78807	3.93231	3.63568	5.44155	4.01952	4.18695
Cacna1g	-1.20154	Mutant down vs Wildtype	1.50752	1.69438	2.36746	2.58889	1.87945	2.29058
Cacna1g	-1.20154	Mutant down vs Wildtype	1.83891	1.12958	1.70613	2.31349	1.67813	1.81959
Eea1	-1.20154	Mutant down vs Wildtype	5.00686	4.97732	3.5463	5.58682	5.12803	5.54253
Stac2	-1.2014	Mutant down vs Wildtype	1.25437	1.92247	1.40802	1.42503	2.36494	1.71828
Ccdc93	-1.2013	Mutant down vs Wildtype	1.13529	1.75943	1.12819	1.43801	1.48306	1.44556
Ccdc93	-1.2013	Mutant down vs Wildtype	2.7964	2.41805	2.10641	3.20329	2.93526	3.12215
Itm2a	-1.20126	Mutant down vs Wildtype	4.47216	3.47327	8.72702	11.4762	4.27774	4.27392
Vat1	-1.20123	Mutant down vs Wildtype	9.07614	8.45248	11.6687	14.9038	10.1495	10.0195
Cdc42ep2	-1.20122	Mutant down vs Wildtype	1.19705	0.496816	2.39294	2.67126	1.0112	1.2267
Rgl1	-1.20109	Mutant down vs Wildtype	5.96924	4.01858	8.48497	11.6862	5.40503	5.09624
Pcdhga3	-1.20107	Mutant down vs Wildtype	1.56044	1.85034	1.71332	2.24589	2.12984	1.77869
Sema3a	-1.20103	Mutant down vs Wildtype	1.12581	0.456984	2.0849	2.83899	0.673409	0.453357
Hmgn5	-1.201	Mutant down vs Wildtype	10.3787	10.4203	6.92094	12.0479	11.0513	10.1925
Notum	-1.20093	Mutant down vs Wildtype	8.44539	8.39064	8.27543	8.68958	10.2435	11.2239
Ociad2	-1.20092	Mutant down vs Wildtype	2.33135	1.99005	1.64738	2.07875	2.42729	2.66199
Farp2	-1.2009	Mutant down vs Wildtype	2.59747	2.29146	2.10932	2.29758	2.70405	3.40261
Trmt12	-1.2008	Mutant down vs Wildtype	2.25175	2.02607	2.06341	2.44501	2.52183	2.64773
Nudt6	-1.20079	Mutant down vs Wildtype	2.14062	1.08157	1.46118	1.93443	1.37585	2.31345
Kctd11	-1.20078	Mutant down vs Wildtype	2.69303	2.52021	3.46338	3.83335	3.20294	3.38246
Eva1a	-1.20078	Mutant down vs Wildtype	4.72303	5.00952	5.90643	6.08798	6.0806	6.61033
Ndnf	-1.20049	Mutant down vs Wildtype	1.38128	1.23766	1.23237	1.43358	1.70737	1.4825
Cldn11	-1.20046	Mutant down vs Wildtype	11.2197	6.84735	25.0713	28.4851	12.5536	10.7474
Bbs10	-1.2004	Mutant down vs Wildtype	1.41239	1.28686	1.68585	1.9489	1.53581	1.77916
Fert2	-1.20024	Mutant down vs Wildtype	5.59147	5.00027	3.61681	7.18934	5.18018	4.76782
1700030J22Rik	-1.20019	Mutant down vs Wildtype	1.44822	1.29	1.33759	1.60647	1.8975	1.38776
Plekhh1	-1.20006	Mutant down vs Wildtype	1.8597	2.24728	1.80716	2.23432	2.37974	2.48325
Plcb4	-1.2	Mutant down vs Wildtype	4.47167	3.65509	2.2156	3.12934	4.8649	4.4166
Bod1l	-1.1998	Mutant down vs Wildtype	9.00676	9.24512	5.07858	8.31179	9.76933	9.91076
Zfp940	-1.19943	Mutant down vs Wildtype	2.0871	2.03913	1.81554	2.25077	2.35245	2.52353
Cpox	-1.19921	Mutant down vs Wildtype	7.86777	7.17164	8.43611	10.431	9.0072	8.71393
Cul9	-1.19894	Mutant down vs Wildtype	2.87973	3.09649	2.44035	3.12687	3.28197	3.68215
Aldh4a1	-1.19893	Mutant down vs Wildtype	11.2856	14.169	13.5568	13.1174	16.0802	17.5745
Pgap1	-1.19819	Mutant down vs Wildtype	1.50937	1.41564	1.17904	1.43749	1.97666	1.50327
2310015A10Rik	-1.19815	Mutant down vs Wildtype	1.74981	1.7815	1.44287	1.85471	2.07682	2.02829
Ptpn3	-1.19778	Mutant down vs Wildtype	2.02168	2.37669	1.63959	2.20164	2.38267	2.64784
Faim	-1.19776	Mutant down vs Wildtype	12.4235	11.7984	11.7849	15.3124	13.6822	14.1037
Hspa12b	-1.19754	Mutant down vs Wildtype	15.4213	15.7477	17.5048	20.8815	17.162	20.2454
Slc6a13	-1.19736	Mutant down vs Wildtype	1.08215	1.52794	1.40303	1.51554	2.17998	1.10963
Map3k5	-1.19723	Mutant down vs Wildtype	3.1381	2.44849	1.92018	2.9846	3.1056	2.8971
Zmat1	-1.19721	Mutant down vs Wildtype	2.41106	2.04107	2.24406	2.46189	2.56369	2.99117
Jph2	-1.19709	Mutant down vs Wildtype	1.47395	0.477553	1.913	2.35623	1.1051	1.34846
Sdc2	-1.19703	Mutant down vs Wildtype	13.5644	10.5768	18.0977	22.9806	13.3953	14.1854
Cir1	-1.19699	Mutant down vs Wildtype	11.1591	9.85242	9.72372	12.591	11.8465	12.3523
Galnt4	-1.19683	Mutant down vs Wildtype	3.12918	2.62037	3.61951	4.48709	3.39746	3.32859
Myo18a	-1.19623	Mutant down vs Wildtype	6.0479	5.84694	4.84114	6.80944	6.70416	6.50647
Fibin	-1.1961	Mutant down vs Wildtype	1.97175	1.21417	2.57966	3.78638	1.53662	1.57323
Pik3r1	-1.1961	Mutant down vs Wildtype	3.30407	3.38575	3.90839	3.83724	4.49051	3.99371
Pik3r1	-1.1961	Mutant down vs Wildtype	9.72515	7.69212	8.12103	12.3802	10.3559	8.1655
Col4a3bp	-1.19608	Mutant down vs Wildtype	1.66008	2.33253	3.08075	3.77062	3.50558	2.14897
Col4a3bp	-1.19608	Mutant down vs Wildtype	5.52198	4.73868	2.90572	4.01503	4.13275	6.63545
Pex16	-1.19602	Mutant down vs Wildtype	2.22807	2.49738	2.42372	3.44767	2.09975	1.98908
Pex16	-1.19602	Mutant down vs Wildtype	3.07679	1.89887	3.55459	2.86717	3.878	4.47118
Slc44a1	-1.19591	Mutant down vs Wildtype	9.94091	8.30101	10.4906	11.3124	9.34863	10.7065
Slc44a1	-1.19591	Mutant down vs Wildtype	10.4999	9.44737	10.3148	14.5715	11.7577	12.8553
Zbtb38	-1.19589	Mutant down vs Wildtype	3.20195	2.93647	2.46039	3.47586	3.68539	3.12199
Entpd5	-1.19574	Mutant down vs Wildtype	1.29321	1.72082	1.36496	1.53406	1.63677	1.67099
Entpd5	-1.19574	Mutant down vs Wildtype	1.71278	1.28956	0.801862	1.74924	1.28633	1.6692
Akap17b	-1.19568	Mutant down vs Wildtype	1.41927	1.0992	1.21629	1.53533	1.35834	1.57192
Renbp	-1.19558	Mutant down vs Wildtype	2.94215	2.38805	2.83867	1.97536	1.7788	2.09945
Renbp	-1.19558	Mutant down vs Wildtype	5.79838	7.13118	7.71907	10.5253	8.32856	9.74623
Zfp595	-1.19554	Mutant down vs Wildtype	1.29464	1.35018	1.23505	1.58385	1.37645	1.67822
Ppm1b	-1.19543	Mutant down vs Wildtype	1.44028	1.92467	1.45557	2.28601	0.560339	1.59036
Ppm1b	-1.19543	Mutant down vs Wildtype	13.2236	12.7473	12.7768	13.4525	15.86	14.2382
Ppm1b	-1.19543	Mutant down vs Wildtype	20.9457	20.0921	17.3105	25.6276	23.513	22.6081
Atp6ap2	-1.19535	Mutant down vs Wildtype	12.3152	12.5807	13.4256	16.6387	14.2841	14.8848
Ldb2	-1.1952	Mutant down vs Wildtype	4.30014	2.32247	5.14003	8.45828	3.23318	1.79544
Pitpnc1	-1.19423	Mutant down vs Wildtype	2.84585	2.43959	2.4165	2.99614	3.18468	3.01702
Lad1	-1.19412	Mutant down vs Wildtype	1.01196	1.22712	1.10522	0.990122	1.31454	1.68885
Aff1	-1.19393	Mutant down vs Wildtype	1.78818	1.28571	1.47872	1.34348	1.96548	2.14788
Aff1	-1.19393	Mutant down vs Wildtype	5.55487	6.18058	4.1518	6.03811	6.95662	5.95227
Abcd4	-1.19379	Mutant down vs Wildtype	2.45941	2.88037	2.10063	2.43581	3.28148	3.16503
Etl4	-1.19372	Mutant down vs Wildtype	1.69657	1.15493	1.67267	1.97929	1.4362	1.35686
Etl4	-1.19372	Mutant down vs Wildtype	2.74824	2.51237	5.19316	4.37075	4.30455	4.31759
Etl4	-1.19372	Mutant down vs Wildtype	2.78676	1.93243	2.37152	3.53786	2.54619	2.87867
Etl4	-1.19372	Mutant down vs Wildtype	6.0245	6.91702	3.6182	5.46882	6.01171	7.32503
Ftsj2	-1.19358	Mutant down vs Wildtype	5.76469	4.37457	6.67385	8.09785	6.01914	5.95083
H2-Ab1	-1.19303	Mutant down vs Wildtype	5.38755	5.42627	9.84734	7.42198	6.70354	10.5239
S100a10	-1.19252	Mutant down vs Wildtype	32.1657	16.2024	50.3385	65.4776	26.5737	25.6586
Zfp618	-1.19251	Mutant down vs Wildtype	10.8905	10.7243	7.66645	11.1097	12.1024	11.7061
Golgb1	-1.19236	Mutant down vs Wildtype	13.3499	13.4786	7.71681	11.4228	15.2925	14.4752
Map1a	-1.19213	Mutant down vs Wildtype	1.94316	1.40771	1.83779	2.34374	1.80544	1.78797
Gap43	-1.19211	Mutant down vs Wildtype	1.22488	0.618883	1.0925	2.07465	0.806172	0.619527
Calcoco1	-1.19203	Mutant down vs Wildtype	23.1813	22.0337	22.4846	28.5451	24.7444	27.4106
Myo1c	-1.19201	Mutant down vs Wildtype	1.28035	1.18487	0.982531	0.759873	1.22221	1.04564
Myo1c	-1.19201	Mutant down vs Wildtype	2.71619	1.9075	3.26988	4.30644	3.23589	2.09673
Myo1c	-1.19201	Mutant down vs Wildtype	3.61439	3.35793	4.67957	5.74262	4.17521	4.8236
Pcdhga4	-1.19197	Mutant down vs Wildtype	1.11928	1.24865	1.18231	1.26891	1.6028	1.36006
Gulp1	-1.19185	Mutant down vs Wildtype	6.82195	5.9197	8.4994	11.1711	6.90541	7.23962
Flnc	-1.1918	Mutant down vs Wildtype	4.32904	3.98806	4.85456	7.04575	4.88456	3.76764
Tcn2	-1.19155	Mutant down vs Wildtype	2.76731	2.35136	7.07309	6.00418	5.97958	9.31839
Tcn2	-1.19155	Mutant down vs Wildtype	2.85175	5.14173	4.69696	5.36884	1.03897	2.27804
Tcn2	-1.19155	Mutant down vs Wildtype	5.42809	2.52897	2.31017	2.64073	8.1331	1.12039
Trim16	-1.1914	Mutant down vs Wildtype	6.63444	4.24903	4.89905	6.58152	4.84572	7.37607
Xrn1	-1.19105	Mutant down vs Wildtype	6.48322	6.82071	3.97062	5.90586	7.38814	7.2809
App	-1.19068	Mutant down vs Wildtype	11.253	10.3566	9.95483	13.0749	15.7552	12.8156
App	-1.19068	Mutant down vs Wildtype	14.1232	12.0103	11.6713	16.2649	16.1468	17.3314
App	-1.19068	Mutant down vs Wildtype	29.5109	32.9949	31.528	34.1579	30.4938	32.0419
App	-1.19068	Mutant down vs Wildtype	35.8793	34.2101	35.7176	45.6338	43.3209	39.6401
App	-1.19068	Mutant down vs Wildtype	45.5098	40.2559	42.5537	57.5038	45.113	54.0363
Mxra7	-1.19057	Mutant down vs Wildtype	6.81772	5.93723	6.37316	8.52955	7.1632	7.08062
Rab13	-1.19054	Mutant down vs Wildtype	16.4565	14.6449	14.0296	18.8399	16.7705	18.1196
Alkbh8	-1.19017	Mutant down vs Wildtype	9.46733	9.09848	5.82955	9.26988	9.99601	9.76867
Il11ra1	-1.18995	Mutant down vs Wildtype	4.39741	5.18946	2.73161	5.27143	1.37522	3.07591
Il11ra1	-1.18995	Mutant down vs Wildtype	14.2299	16.2121	24.3131	25.2485	21.8357	22.4983
Loxl3	-1.1899	Mutant down vs Wildtype	3.6821	2.51374	4.04929	4.9107	3.29295	3.98704
Acadm	-1.18981	Mutant down vs Wildtype	16.3531	14.8069	15.9244	19.4591	18.5815	17.9807
Cc2d2a	-1.18963	Mutant down vs Wildtype	5.67943	5.94602	4.64731	5.98639	6.45413	6.918
Slc9a3r2	-1.18944	Mutant down vs Wildtype	6.46046	6.66006	9.7788	12.1839	8.10872	7.25874
Peak1	-1.18933	Mutant down vs Wildtype	3.19615	2.71053	3.25765	4.79395	3.24804	2.85747
Habp4	-1.18922	Mutant down vs Wildtype	10.7025	8.95814	9.3112	11.9636	11.4403	11.0499
Arhgef12	-1.18886	Mutant down vs Wildtype	21.3464	22.8165	18.5742	24.1661	25.5515	24.8683
Hist1h2bn	-1.18876	Mutant down vs Wildtype	1.08365	0.494229	2.12111	2.29209	1.44573	0.659376
Helz	-1.18842	Mutant down vs Wildtype	8.7034	9.21448	7.00687	9.34863	10.2365	10.0359
Ktn1	-1.18839	Mutant down vs Wildtype	35.3464	32.2928	22.0351	33.5472	36.1522	36.8684
Frem2	-1.18834	Mutant down vs Wildtype	12.4074	14.8253	9.99792	12.3875	15.5492	16.306
Lrrc17	-1.18831	Mutant down vs Wildtype	3.6108	2.33877	8.42274	10.2389	3.74473	3.09509
Pink1	-1.18825	Mutant down vs Wildtype	18.9801	19.0844	26.408	24.5688	21.4858	30.5547
Neurl2	-1.18798	Mutant down vs Wildtype	3.41554	3.62787	2.48273	2.96293	3.98876	4.36519
Rassf3	-1.18784	Mutant down vs Wildtype	3.28581	2.94412	3.21078	3.90301	3.76196	3.54908
Arhgdib	-1.1877	Mutant down vs Wildtype	2.05716	0.936921	3.29626	3.32153	2.20493	1.94456
Crb2	-1.18742	Mutant down vs Wildtype	2.03854	1.99518	2.01183	2.20684	2.72476	2.24701
Wls	-1.18741	Mutant down vs Wildtype	1.08684	0.747563	3.76787	1.51411	1.23893	1.21014
Wls	-1.18741	Mutant down vs Wildtype	13.5949	11.4631	15.2083	18.8901	15.2823	16.3293
Lhx1os	-1.18738	Mutant down vs Wildtype	2.29842	3.81938	2.64969	2.90126	2.8889	4.62022
Pdgfra	-1.18712	Mutant down vs Wildtype	1.52083	0.935576	2.87084	3.72358	1.30197	1.01947
Pdgfra	-1.18712	Mutant down vs Wildtype	3.47018	1.46533	8.99383	11.5467	2.59093	2.67728
Zfp449	-1.1871	Mutant down vs Wildtype	3.43612	3.05007	3.67827	4.64946	3.87559	3.54122
9130019O22Rik	-1.18692	Mutant down vs Wildtype	1.48325	1.40708	1.92051	1.81873	1.80436	2.08698
Zc3h13	-1.18663	Mutant down vs Wildtype	14.3217	13.6084	9.31378	14.5931	15.6713	13.9302
Fam114a1	-1.18649	Mutant down vs Wildtype	6.71149	5.95206	8.02638	10.6148	6.69078	7.24283
Sprtn	-1.18577	Mutant down vs Wildtype	6.46165	6.65137	6.49781	8.49346	7.17167	7.58889
Emb	-1.18564	Mutant down vs Wildtype	4.10853	4.28685	4.62432	4.87087	5.16264	5.40316
Dpf3	-1.18553	Mutant down vs Wildtype	1.98693	1.33938	1.04445	1.81416	2.316	1.27535
Dpf3	-1.18553	Mutant down vs Wildtype	3.82659	3.26006	0.995865	2.00198	3.84187	2.35478
Ppp1r3c	-1.1855	Mutant down vs Wildtype	1.19101	0.746193	1.68016	2.26329	1.02884	0.996268
Fra10ac1	-1.18548	Mutant down vs Wildtype	10.3958	10.1596	7.67713	10.5011	10.5502	12.4178
Plec	-1.18538	Mutant down vs Wildtype	1.14452	0.622169	0.672165	0.731142	1.35743	1.14023
Reck	-1.18535	Mutant down vs Wildtype	7.98764	7.42504	10.247	12.2219	9.64128	8.55249
Arid5b	-1.18486	Mutant down vs Wildtype	10.5742	8.6644	7.24855	9.33867	11.6838	10.361
Zfp39	-1.18477	Mutant down vs Wildtype	1.90332	1.74748	1.48991	2.19503	1.76475	2.13082
Cuedc1	-1.1847	Mutant down vs Wildtype	2.847	1.55052	2.73396	3.83454	2.18209	3.66643
Cuedc1	-1.1847	Mutant down vs Wildtype	5.15448	5.25966	3.7246	5.127	6.00444	4.38441
Fgd4	-1.18454	Mutant down vs Wildtype	2.71086	2.87384	1.96592	2.78226	3.11726	2.66187
Col18a1	-1.18449	Mutant down vs Wildtype	1.62648	1.16818	1.29218	2.39924	3.45978	1.95385
Anxa5	-1.18449	Mutant down vs Wildtype	29.0968	24.2812	39.1251	45.0088	31.6346	32.9253
Col18a1	-1.18449	Mutant down vs Wildtype	46.2318	44.4108	46.041	52.3117	54.3284	52.2876
Phldb2	-1.18422	Mutant down vs Wildtype	4.47402	3.77865	2.34754	4.1248	4.81963	4.8221
Phldb2	-1.18422	Mutant down vs Wildtype	31.6429	32.194	27.0923	34.8555	36.1819	35.4297
Msrb2	-1.18417	Mutant down vs Wildtype	5.9943	4.59709	4.8467	8.04246	4.98106	5.25779
A230046K03Rik	-1.18416	Mutant down vs Wildtype	8.63435	8.71966	6.82443	9.21515	9.25677	10.1592
Spint2	-1.18408	Mutant down vs Wildtype	17.2639	17.6759	18.8483	17.4526	21.0018	24.8299
Prkcdbp	-1.18391	Mutant down vs Wildtype	5.15659	3.54713	9.44286	11.1645	4.75986	5.55948
Sepp1	-1.18389	Mutant down vs Wildtype	2.03653	1.91186	2.4963	4.77319	2.49939	3.33901
Sepp1	-1.18389	Mutant down vs Wildtype	15.4097	11.0177	28.2537	29.8219	16.1022	15.8857
Polr3gl	-1.18385	Mutant down vs Wildtype	11.1391	10.8012	8.69479	11.9033	11.8268	12.5372
Igfbp5	-1.18371	Mutant down vs Wildtype	209.985	152.825	150.907	208.236	206.89	192.965
Zfp110	-1.18306	Mutant down vs Wildtype	7.06971	5.99997	6.8909	8.05712	8.22733	7.33002
Plcd1	-1.18303	Mutant down vs Wildtype	2.79026	3.08698	3.60126	4.21077	3.15391	3.8487
Adora1	-1.18265	Mutant down vs Wildtype	1.20196	1.26976	0.641504	1.85595	1.30485	1.47167
Tacr3	-1.18251	Mutant down vs Wildtype	2.78579	3.35415	3.19818	3.55046	3.90107	3.59088
Dcaf12l1	-1.18245	Mutant down vs Wildtype	1.58952	1.21899	1.5728	2.36435	1.30653	2.46862
Dcaf12l1	-1.18245	Mutant down vs Wildtype	1.97947	2.39349	1.6235	1.69721	3.087	1.34749
Dach1	-1.18236	Mutant down vs Wildtype	5.94655	3.94861	4.39104	6.03165	7.12833	6.48771
Dach1	-1.18236	Mutant down vs Wildtype	15.2304	14.694	13.8306	16.629	16.8896	15.4593
Acot6	-1.18219	Mutant down vs Wildtype	1.22165	1.11319	1.93756	2.1863	1.45379	1.41072
Epb4.1l2	-1.18217	Mutant down vs Wildtype	6.71176	8.01666	10.5504	8.81357	6.46632	5.9575
Epb4.1l2	-1.18217	Mutant down vs Wildtype	10.5528	5.21771	7.42828	17.5921	9.2832	9.19621
Utrn	-1.18216	Mutant down vs Wildtype	11.2665	13.4398	9.32857	13.0207	13.4365	13.7776
Ptar1	-1.18208	Mutant down vs Wildtype	4.52439	5.8671	3.19022	4.56104	5.89141	5.60226
Mbd5	-1.18202	Mutant down vs Wildtype	4.83832	4.38704	3.97178	5.29083	5.02672	5.28167
Mxra8	-1.18197	Mutant down vs Wildtype	11.774	13.2498	14.5484	16.6398	14.8455	15.2878
Enpp5	-1.18163	Mutant down vs Wildtype	1.44356	0.295538	0.982277	1.17698	1.45282	2.38447
Enpp5	-1.18163	Mutant down vs Wildtype	1.47196	2.45873	1.6943	1.69361	1.77709	1.37731
Chm	-1.18123	Mutant down vs Wildtype	6.17522	6.12767	5.5964	7.27711	7.05083	6.81532
Pgm5	-1.18112	Mutant down vs Wildtype	6.20925	5.52052	6.75638	8.54114	5.86243	7.43088
Skap1	-1.1811	Mutant down vs Wildtype	1.00209	1.83137	1.183	1.39762	1.78694	2.39441
Srpk2	-1.1811	Mutant down vs Wildtype	11.4136	10.186	8.17916	10.4818	12.1358	12.554
Mccc1	-1.18099	Mutant down vs Wildtype	9.94661	9.00372	6.9136	9.50236	8.49033	12.5525
Dab2	-1.18098	Mutant down vs Wildtype	6.15392	5.3755	9.80072	9.75807	7.78355	7.40312
Creb3l4	-1.18097	Mutant down vs Wildtype	1.25187	0.767319	0.98994	1.52605	0.949721	1.07792
Arhgap18	-1.18088	Mutant down vs Wildtype	5.83488	5.14808	4.70884	5.57097	6.74372	6.21546
Ptprf	-1.18087	Mutant down vs Wildtype	44.7984	44.4989	39.221	49.5118	49.4767	52.7749
Ccdc174	-1.18083	Mutant down vs Wildtype	9.868	8.43202	8.5519	10.5286	10.5398	10.6392
Fam43a	-1.18076	Mutant down vs Wildtype	3.26488	3.6658	3.85818	5.46995	3.73059	3.53856
Sh3bp5	-1.18073	Mutant down vs Wildtype	8.48016	8.19166	8.91444	12.2986	8.99913	8.9127
Rbm12b2	-1.1807	Mutant down vs Wildtype	8.98042	7.18612	6.25509	7.77356	9.03936	9.6602
Gm9833	-1.18024	Mutant down vs Wildtype	32.0755	32.3471	18.4913	31.9163	33.8748	32.0675
Gpatch1	-1.18017	Mutant down vs Wildtype	6.47438	6.62675	5.63632	6.74042	7.66594	7.70694
D430020J02Rik	-1.18012	Mutant down vs Wildtype	2.65596	2.1382	2.4975	2.26497	3.05999	3.2801
Il13ra1	-1.18008	Mutant down vs Wildtype	2.64659	2.58702	2.48745	3.09063	2.74837	3.27247
Slc25a26	-1.18008	Mutant down vs Wildtype	4.22322	3.16615	5.10014	5.01014	4.91908	4.8094
Stx4a	-1.18004	Mutant down vs Wildtype	22.1551	21.9849	17.9639	25.9111	22.446	24.928
Itpkb	-1.17986	Mutant down vs Wildtype	5.97063	5.28178	5.8016	7.20785	6.26476	6.64868
Ccdc112	-1.17979	Mutant down vs Wildtype	5.48449	5.36969	3.87314	5.68774	5.72204	5.9654
Tgfbi	-1.17967	Mutant down vs Wildtype	143.779	142.104	163.893	176.749	160.673	193.166
Mlh1	-1.17936	Mutant down vs Wildtype	6.83311	6.22315	5.72773	6.90502	7.24148	8.00659
Aldh6a1	-1.17921	Mutant down vs Wildtype	8.96497	9.73812	11.1616	12.3105	10.5065	12.3999
Ap1s2	-1.17919	Mutant down vs Wildtype	5.05499	4.45067	5.30218	5.01391	6.01166	6.43565
Tpm1	-1.17901	Mutant down vs Wildtype	1.23808	2.10724	0.513891	0.301499	1.07567	0.694245
Tpm1	-1.17901	Mutant down vs Wildtype	1.49607	1.88038	0.820734	1.12618	1.63281	1.22179
Tpm1	-1.17901	Mutant down vs Wildtype	2.26556	1.54486	2.19004	5.19773	2.10316	2.18922
Tpm1	-1.17901	Mutant down vs Wildtype	4.08619	6.38342	3.07164	4.03935	6.61433	4.54661
Tpm1	-1.17901	Mutant down vs Wildtype	12.4698	7.39606	15.908	17.036	8.88623	11.0279
Tpm1	-1.17901	Mutant down vs Wildtype	14.2767	6.76485	21.3832	38.4724	11.8698	16.1209
Tpm1	-1.17901	Mutant down vs Wildtype	17.4156	18.4267	18.7253	13.9682	18.3443	17.1043
Tpm1	-1.17901	Mutant down vs Wildtype	19.8207	16.7407	25.015	31.5702	23.9656	24.5779
Cxcl12	-1.17896	Mutant down vs Wildtype	6.12903	6.05004	5.37281	6.63216	6.2281	7.82779
Cxcl12	-1.17896	Mutant down vs Wildtype	10.42	8.10137	10.9602	13.9554	9.2095	11.168
Cxcl12	-1.17896	Mutant down vs Wildtype	10.781	8.72464	14.7179	17.9709	9.58181	13.2252
Heatr5b	-1.17892	Mutant down vs Wildtype	5.06517	4.94332	4.65051	5.48175	6.15089	5.64909
Dgkh	-1.17881	Mutant down vs Wildtype	1.76754	2.08379	1.08081	1.61063	1.27736	1.97293
Nin	-1.17874	Mutant down vs Wildtype	1.4988	1.22318	0.824264	1.35993	0.817304	1.60439
Nin	-1.17874	Mutant down vs Wildtype	4.17784	4.65228	3.91115	4.84699	4.71173	4.56585
Pla2g4b	-1.17862	Mutant down vs Wildtype	1.14261	3.12214	0.267737	0.718082	2.18248	2.44152
Atrx	-1.17845	Mutant down vs Wildtype	32.5622	34.6212	18.768	28.5268	37.7224	35.0401
Kif1c	-1.17837	Mutant down vs Wildtype	20.0869	18.1698	18.3117	25.3002	20.3081	21.0502
Dstyk	-1.17835	Mutant down vs Wildtype	6.6089	6.21434	5.92408	7.24308	7.27384	7.57404
9930104L06Rik	-1.17832	Mutant down vs Wildtype	4.04081	4.06141	4.16078	3.82641	5.0913	5.53198
Irgm1	-1.17823	Mutant down vs Wildtype	2.08946	1.63419	2.63109	2.7196	2.44311	2.32466
Taok3	-1.1781	Mutant down vs Wildtype	2.03004	1.68369	1.70627	2.06628	1.79289	2.22082
Trip11	-1.17791	Mutant down vs Wildtype	5.96602	6.13365	3.54042	5.74295	6.41997	6.25965
Tbc1d4	-1.17779	Mutant down vs Wildtype	13.6681	14.0883	12.3174	14.1062	16.5582	16.534
Slc16a7	-1.17773	Mutant down vs Wildtype	1.33072	0.945296	0.839396	1.19744	1.1517	1.31997
Sox9	-1.17753	Mutant down vs Wildtype	4.49706	3.61995	3.24633	3.7632	5.00414	4.61339
Tnrc18	-1.1775	Mutant down vs Wildtype	7.04217	6.45722	3.28306	6.28729	7.79848	6.73143
Tnrc18	-1.1775	Mutant down vs Wildtype	23.0345	22.0467	19.2061	25.8076	23.8285	25.006
Plagl1	-1.17748	Mutant down vs Wildtype	7.62104	4.84232	11.2147	14.4465	7.71271	5.72125
Magee1	-1.17734	Mutant down vs Wildtype	5.23939	4.58917	5.92352	7.04007	5.68638	5.81914
Gm14326	-1.17711	Mutant down vs Wildtype	2.36072	3.05886	1.96624	1.86974	3.082	2.44792
Gm14326	-1.17711	Mutant down vs Wildtype	3.15397	3.40287	2.37556	3.6614	4.95586	3.19145
Pik3ip1	-1.17696	Mutant down vs Wildtype	4.81695	4.00609	3.73743	5.18028	4.5445	5.05843
Fes	-1.17656	Mutant down vs Wildtype	1.6155	1.55086	1.60684	2.26432	1.57828	1.77336
Zfp612	-1.17639	Mutant down vs Wildtype	3.3939	3.25877	2.75159	3.02838	4.14546	3.88925
Rnase4	-1.17627	Mutant down vs Wildtype	4.62403	2.66581	7.18905	7.13588	4.89168	5.36029
Gm7694	-1.17611	Mutant down vs Wildtype	1.62143	1.93257	2.28545	2.1383	2.20615	2.52336
Mia3	-1.17604	Mutant down vs Wildtype	14.2597	13.3394	11.1364	14.8589	16.0257	14.67
Dnajb2	-1.17586	Mutant down vs Wildtype	1.54213	0.837398	0.804788	2.86192	1.23914	1.88548
Dnajb2	-1.17586	Mutant down vs Wildtype	2.04212	0.950854	1.96364	0.76597	2.28786	1.07347
Dnajb2	-1.17586	Mutant down vs Wildtype	2.63353	2.66597	2.15558	1.69906	2.53087	2.51435
Dnajb2	-1.17586	Mutant down vs Wildtype	3.97802	3.73268	3.51102	7.14465	4.18613	4.73311
Pdzd2	-1.17582	Mutant down vs Wildtype	2.87278	2.9376	3.18985	4.31543	3.39904	2.8682
Hopx	-1.17577	Mutant down vs Wildtype	1.13804	0.681337	2.9944	3.96721	1.5055	1.51468
Gcc1	-1.1756	Mutant down vs Wildtype	4.6829	4.62319	3.98865	5.95003	4.42768	5.2516
4931406C07Rik	-1.17552	Mutant down vs Wildtype	1.59527	1.68649	0.513375	0.227394	2.24535	1.02032
4931406C07Rik	-1.17552	Mutant down vs Wildtype	6.65554	6.06819	7.7773	8.36324	5.94097	8.769
Xndr-trpc2	-1.17548	Mutant down vs Wildtype	1.39784	1.03323	0.382707	0.926045	0.925987	1.60994
Olfml3	-1.17535	Mutant down vs Wildtype	9.96901	4.28556	21.2206	27.5881	6.92901	7.17861
Tnrc6b	-1.17534	Mutant down vs Wildtype	3.41094	4.10933	2.6987	4.16849	3.66826	3.46633
Tnrc6b	-1.17534	Mutant down vs Wildtype	4.65816	4.43547	3.94914	4.92629	5.59033	5.52065
Pde4dip	-1.17531	Mutant down vs Wildtype	6.7207	6.57995	5.95428	7.90685	7.5569	7.11341
Ccdc136	-1.17529	Mutant down vs Wildtype	2.59666	2.06658	1.1203	1.19784	3.32197	2.12746
Ccdc136	-1.17529	Mutant down vs Wildtype	5.27958	5.82106	4.45791	6.85155	4.5571	7.02723
Arl4c	-1.17513	Mutant down vs Wildtype	7.22452	8.11257	8.46955	9.20328	9.90881	8.86389
Aatf	-1.17508	Mutant down vs Wildtype	13.7224	13.4373	11.4578	15.1962	16.0602	14.1223
Ltbp4	-1.17506	Mutant down vs Wildtype	1.99756	2.43897	2.85815	2.27321	1.67215	2.16074
Ltbp4	-1.17506	Mutant down vs Wildtype	6.58269	3.3934	10.0501	16.2896	5.12353	4.58453
Lama4	-1.17483	Mutant down vs Wildtype	16.9426	17.8825	15.7894	21.7009	19.6731	18.0894
A730098P11Rik	-1.17482	Mutant down vs Wildtype	56.5081	49.1547	41.6135	62.3513	55.9069	54.7651
Asic2	-1.17464	Mutant down vs Wildtype	3.79422	5.20429	4.42205	4.13628	5.78781	5.85707
Pmp22	-1.17433	Mutant down vs Wildtype	7.00783	5.72245	14.8337	16.4672	7.89825	8.00393
Aebp1	-1.17428	Mutant down vs Wildtype	12.0512	10.253	11.14	13.8688	12.3041	13.0998
C1qb	-1.17408	Mutant down vs Wildtype	3.51126	1.09175	7.10155	9.48429	1.54312	2.7147
Rarres2	-1.17374	Mutant down vs Wildtype	7.97209	4.91603	12.0292	14.5987	7.29837	7.34938
4932438A13Rik	-1.17369	Mutant down vs Wildtype	4.65942	4.38601	2.77232	4.26916	4.3294	5.27176
Fhl1	-1.17357	Mutant down vs Wildtype	3.74844	3.26183	5.50524	5.01078	5.31175	4.02639
Flna	-1.17342	Mutant down vs Wildtype	83.8616	76.089	81.5202	107.921	86.6773	88.748
Fam105a	-1.17336	Mutant down vs Wildtype	3.00243	2.47743	3.91381	4.26187	3.79795	2.70776
Parp4	-1.1733	Mutant down vs Wildtype	1.92496	1.71339	1.5931	1.56056	2.38986	2.18762
Mtr	-1.17325	Mutant down vs Wildtype	8.94875	9.41635	6.54019	8.50062	10.4599	10.2596
Zcchc6	-1.17316	Mutant down vs Wildtype	12.2159	12.6918	8.85384	12.6568	13.2693	13.6817
Clec18a	-1.17295	Mutant down vs Wildtype	7.76199	13.5449	7.12819	7.09351	13.7843	12.4751
P4ha3	-1.17284	Mutant down vs Wildtype	15.092	13.7366	16.0454	17.3433	17.0751	18.2114
Os9	-1.17263	Mutant down vs Wildtype	8.36622	9.95338	9.19514	9.14806	9.25558	10.2422
Os9	-1.17263	Mutant down vs Wildtype	9.59873	7.29928	6.7757	11.4264	10.4763	9.47661
Fbln5	-1.17255	Mutant down vs Wildtype	2.69336	0.836181	6.73863	8.48456	1.73529	1.82014
Cftr	-1.17245	Mutant down vs Wildtype	6.94661	6.86639	5.05232	7.13251	6.67061	8.31556
Shisa3	-1.17226	Mutant down vs Wildtype	82.0049	99.5197	106.926	127.464	100.868	109.805
Lamc1	-1.1722	Mutant down vs Wildtype	54.1966	57.4159	47.3126	59.6263	62.8556	63.8102
Slc4a1ap	-1.17216	Mutant down vs Wildtype	11.316	11.3952	10.2153	14.4016	12.1643	12.0293
Htatsf1	-1.17214	Mutant down vs Wildtype	3.70774	4.28553	1.97766	3.68006	4.24558	3.81672
Htatsf1	-1.17214	Mutant down vs Wildtype	26.967	23.7139	19.1854	28.0655	27.5522	26.2206
Gigyf2	-1.17192	Mutant down vs Wildtype	7.512	7.33615	5.58895	8.06028	7.04078	7.27063
Gigyf2	-1.17192	Mutant down vs Wildtype	8.31688	8.77603	7.59598	9.27407	10.7647	10.4737
Ik	-1.17159	Mutant down vs Wildtype	50.0587	45.6799	35.3869	51.9302	51.2657	50.4296
Sap30l	-1.1715	Mutant down vs Wildtype	22.201	20.3761	23.5203	28.9423	24.7353	23.7555
Ephx1	-1.17148	Mutant down vs Wildtype	1.20595	1.00585	1.27178	1.83855	1.18111	1.06127
Aifm2	-1.17142	Mutant down vs Wildtype	1.56954	0.0481307	0.127653	0.987361	1.84019	1.1201
Ttc30b	-1.17107	Mutant down vs Wildtype	2.86537	2.576	3.79771	3.98102	3.37391	3.46472
Lrrk1	-1.17067	Mutant down vs Wildtype	2.31746	1.95729	2.6968	3.17944	2.44918	2.53275
Ppp1r9b	-1.1706	Mutant down vs Wildtype	32.9756	31.3513	29.3086	40.2519	35.5085	33.8496
Ylpm1	-1.17049	Mutant down vs Wildtype	18.5139	19.8121	13.2334	18.8493	20.6236	20.8769
Zfp87	-1.1703	Mutant down vs Wildtype	3.98436	3.24792	5.44873	5.72174	4.17629	4.94259
Agtrap	-1.17025	Mutant down vs Wildtype	4.92825	5.25986	4.78052	5.27768	6.02804	6.21134
Gm5512	-1.17016	Mutant down vs Wildtype	6.34605	6.74928	8.81425	7.8269	8.11259	9.71589
Eogt	-1.17014	Mutant down vs Wildtype	2.43635	2.37153	2.81473	2.90647	2.97591	3.03715
Grk5	-1.17013	Mutant down vs Wildtype	2.69705	2.41016	3.02253	4.09502	2.61835	2.79951
Hif3a	-1.17004	Mutant down vs Wildtype	1.09495	0.558173	2.35267	1.97352	1.17639	0.914624
Hif3a	-1.17004	Mutant down vs Wildtype	2.56837	2.73635	2.46851	3.70994	3.10725	2.90026
Dock9	-1.16999	Mutant down vs Wildtype	2.58176	4.08655	1.93459	3.6172	3.15881	2.17919
Dock9	-1.16999	Mutant down vs Wildtype	6.29169	5.30001	4.87024	5.46118	7.20839	7.29782
Fam134b	-1.16991	Mutant down vs Wildtype	1.10281	1.22608	1.14554	0.999652	1.70949	1.16351
4922501C03Rik	-1.16988	Mutant down vs Wildtype	4.18332	4.27597	2.56928	3.76095	4.90246	4.23874
Kmt2e	-1.16972	Mutant down vs Wildtype	18.3078	18.9365	14.9161	21.6441	19.9237	19.4451
Cyp1b1	-1.16964	Mutant down vs Wildtype	1.98886	2.26728	2.57942	3.39559	2.32653	2.27302
Ankrd26	-1.16962	Mutant down vs Wildtype	6.09603	7.25553	3.50893	6.11117	6.5276	7.08156
Gxylt2	-1.16951	Mutant down vs Wildtype	20.5437	16.7912	18.5385	22.9295	20.4805	21.9344
Tgfb1	-1.16949	Mutant down vs Wildtype	1.32417	0.615218	2.18869	2.64083	1.0174	1.16954
Skida1	-1.16939	Mutant down vs Wildtype	11.3446	9.95062	11.2491	12.7802	13.9653	11.3115
Alox5ap	-1.16921	Mutant down vs Wildtype	1.08229	0.339414	1.63038	2.0428	0.690827	0.834899
H2-Eb1	-1.16909	Mutant down vs Wildtype	2.71806	1.64024	3.14577	1.89331	2.53331	4.34634
Cluap1	-1.16889	Mutant down vs Wildtype	11.4098	11.3682	9.58417	12.5886	12.4117	12.8277
Pfdn2	-1.16879	Mutant down vs Wildtype	56.8255	51.3649	39.7799	63.292	53.4848	56.1691
Zfp949	-1.16871	Mutant down vs Wildtype	1.8377	2.07155	1.53917	2.25295	2.45629	2.53387
Arhgef3	-1.16859	Mutant down vs Wildtype	1.52912	1.67996	1.56161	1.92814	1.55423	2.09262
Itsn2	-1.16858	Mutant down vs Wildtype	4.03843	3.31405	3.10878	4.65171	4.15517	4.4126
Chst1	-1.16841	Mutant down vs Wildtype	2.11526	2.02943	2.84447	3.28915	2.33415	2.54289
Vps13d	-1.16821	Mutant down vs Wildtype	2.10306	2.02918	1.47707	2.14696	2.66636	2.51812
Vps13d	-1.16821	Mutant down vs Wildtype	2.50206	2.50024	1.81659	2.55286	2.23726	2.39718
Pdcd4	-1.16813	Mutant down vs Wildtype	28.8423	24.0569	8.10833	30.4421	26.8833	31.8044
Pdcd4	-1.16813	Mutant down vs Wildtype	35.3937	30.6281	38.3751	36.4837	33.8079	34.2811
Lrrc16a	-1.16809	Mutant down vs Wildtype	2.19974	2.17916	2.26636	2.84617	2.32571	2.59036
Yes1	-1.16797	Mutant down vs Wildtype	1.00032	1.33056	0.421653	0.879242	0.243512	2.14878
Yes1	-1.16797	Mutant down vs Wildtype	2.02202	2.39839	2.34488	3.05769	1.90952	2.73113
Yes1	-1.16797	Mutant down vs Wildtype	5.96777	4.95123	5.31134	6.46237	6.85768	5.78331
Zfp758	-1.16791	Mutant down vs Wildtype	2.99095	2.53987	2.62128	3.23899	3.02437	3.25754
Rfesd	-1.16789	Mutant down vs Wildtype	3.35733	2.3773	2.72912	1.31123	2.42232	2.3343
Phactr2	-1.16787	Mutant down vs Wildtype	2.04865	1.55342	1.96684	2.61347	2.62426	1.56405
Phactr2	-1.16787	Mutant down vs Wildtype	2.20247	2.90533	2.11453	2.80955	2.82198	3.55949
Fat3	-1.16784	Mutant down vs Wildtype	9.99219	11.2483	6.92351	10.0755	11.2164	11.599
Ppp3ca	-1.16775	Mutant down vs Wildtype	37.7112	34.8489	30.0516	40.9125	38.8411	40.0713
Fzd4	-1.16773	Mutant down vs Wildtype	11.1831	12.9526	10.8708	13.9257	13.0214	13.9311
Zfp870	-1.16767	Mutant down vs Wildtype	2.05817	2.22576	1.83485	2.42395	2.53741	2.18336
Map10	-1.16759	Mutant down vs Wildtype	1.72472	1.98795	2.01938	2.05957	2.30023	2.33288
Lama5	-1.16759	Mutant down vs Wildtype	6.14032	7.6331	4.69443	5.23454	8.25154	8.0767
Mfsd4	-1.16754	Mutant down vs Wildtype	1.76284	1.90251	1.30761	1.66793	2.22659	1.87133
Sart1	-1.16747	Mutant down vs Wildtype	18.722	19.7361	13.0103	19.205	20.4406	20.4421
Arhgef5	-1.16738	Mutant down vs Wildtype	4.92779	4.86048	4.94628	5.45456	5.79504	5.95121
Hook3	-1.16719	Mutant down vs Wildtype	6.80584	7.17599	4.83829	6.05957	7.64499	8.26204
A930004D18Rik	-1.16713	Mutant down vs Wildtype	2.74275	2.291	3.89252	4.27533	3.06776	3.33644
Zfp839	-1.16711	Mutant down vs Wildtype	3.29321	1.96453	2.39636	2.79428	2.48042	2.1844
Mical2	-1.16704	Mutant down vs Wildtype	4.70613	6.86686	4.69647	5.99369	5.95347	7.15348
Efcab2	-1.16701	Mutant down vs Wildtype	1.31856	1.43394	0.902901	1.77679	1.30432	1.1848
Ctu1	-1.16695	Mutant down vs Wildtype	10.3171	7.33458	10.6875	11.0702	10.2633	11.7369
Klhdc8b	-1.16678	Mutant down vs Wildtype	4.22003	3.34827	4.64625	5.36154	4.04011	4.85001
Eif3a	-1.16671	Mutant down vs Wildtype	95.3127	91.555	59.1295	92.7004	102	92.3057
Svep1	-1.16662	Mutant down vs Wildtype	1.6282	1.40538	1.95525	2.61285	1.74999	1.45721
Gtf2f1	-1.16641	Mutant down vs Wildtype	29.0735	30.0907	25.2463	34.9255	30.9275	32.6042
Pcsk6	-1.1663	Mutant down vs Wildtype	1.46084	1.49119	1.73449	1.8993	1.66244	1.90415
Suox	-1.16626	Mutant down vs Wildtype	2.23874	2.55021	3.66757	3.88154	2.97202	3.00896
Pdcd11	-1.16613	Mutant down vs Wildtype	14.1504	14.4858	10.8339	14.6251	15.4686	15.9336
Safb	-1.16605	Mutant down vs Wildtype	58.1142	59.4108	36.0061	58.5683	58.8144	61.6418
Fjx1	-1.1659	Mutant down vs Wildtype	5.4498	4.37915	8.37824	9.04615	6.29319	5.88837
1700030C10Rik	-1.16566	Mutant down vs Wildtype	1.22769	2.34605	0.60829	2.62863	1.02688	1.21932
Scaper	-1.1656	Mutant down vs Wildtype	3.10291	3.0498	3.09983	3.80547	3.58983	3.38945
Fgf1	-1.16546	Mutant down vs Wildtype	14.9206	9.54088	10.1885	11.4015	11.4871	17.4946
Wdr81	-1.16541	Mutant down vs Wildtype	3.80114	3.75721	3.55609	4.68324	3.81413	4.45552
Misp	-1.16534	Mutant down vs Wildtype	1.70717	1.47299	1.14738	1.66818	1.70159	1.67327
Rbm17	-1.16515	Mutant down vs Wildtype	52.1288	50.8714	40.3717	58.6223	54.6123	53.8158
Zfp109	-1.16496	Mutant down vs Wildtype	2.33812	2.05855	2.06033	2.91522	2.21118	2.39575
Rsl1	-1.16493	Mutant down vs Wildtype	1.53969	0.974011	1.85957	1.63723	1.91806	1.53928
Kif3a	-1.1647	Mutant down vs Wildtype	12.8151	12.2632	8.77575	12.0783	12.9527	14.3987
Selm	-1.16465	Mutant down vs Wildtype	7.49272	5.24466	14.9027	17.4772	7.14154	7.57229
Ctsz	-1.1646	Mutant down vs Wildtype	22.3993	20.2303	25.9669	31.9	23.5525	24.4352
Nudt9	-1.16459	Mutant down vs Wildtype	15.888	15.21	14.1991	19.7151	16.5845	16.4529
Arfgap3	-1.16455	Mutant down vs Wildtype	9.53222	8.68521	11.5563	13.1513	9.95296	11.5688
Lyrm7	-1.1645	Mutant down vs Wildtype	1.03802	0.620495	0.572159	1.04184	0.631463	0.924317
Akap5	-1.16427	Mutant down vs Wildtype	1.34965	1.25767	0.84456	1.57761	1.27483	1.16649
Hspa4l	-1.1641	Mutant down vs Wildtype	12.066	7.13289	6.84822	11.7121	6.8905	11.7187
Gpatch2	-1.16376	Mutant down vs Wildtype	7.08333	7.76669	5.85371	8.19826	8.24982	7.64612
Lmx1b	-1.16356	Mutant down vs Wildtype	13.7003	13.3424	10.0418	13.9063	13.5782	15.6654
Zfml	-1.1635	Mutant down vs Wildtype	3.58254	3.07904	2.18026	3.75633	3.24645	3.50162
Zfml	-1.1635	Mutant down vs Wildtype	18.8342	19.2945	16.9486	19.9458	21.1384	22.7813
Ficd	-1.16332	Mutant down vs Wildtype	1.17968	1.19208	1.50496	1.81189	1.28574	1.41222
Lamb1	-1.16321	Mutant down vs Wildtype	48.1713	46.8217	39.2033	50.2856	54.3826	51.4309
Fam49a	-1.16286	Mutant down vs Wildtype	1.01967	0.428155	0.749739	0.662952	0.760323	0.513025
Fam49a	-1.16286	Mutant down vs Wildtype	1.1607	0.914271	1.1159	1.41562	1.62362	1.29045
Igf2r	-1.16285	Mutant down vs Wildtype	22.6266	23.0089	20.2553	25.9377	26.3668	24.3168
Bms1	-1.16277	Mutant down vs Wildtype	22.4245	21.1431	16.5465	22.791	23.894	23.214
Sncaip	-1.16272	Mutant down vs Wildtype	5.23885	7.7822	5.0547	4.28005	5.57206	4.4981
Sncaip	-1.16272	Mutant down vs Wildtype	8.06471	4.90655	4.81711	8.27868	6.05961	8.56185
Sncaip	-1.16272	Mutant down vs Wildtype	14.528	9.77362	13.1067	15.0715	17.3952	16.486
Sncaip	-1.16272	Mutant down vs Wildtype	20.0094	18.3168	17.6929	21.7571	19.6071	22.7626
Sipa1l3	-1.16251	Mutant down vs Wildtype	3.93383	3.57434	3.45618	4.43404	4.08796	4.22419
2510009E07Rik	-1.16243	Mutant down vs Wildtype	5.51764	3.91669	5.19589	6.8267	4.62696	5.5529
Macf1	-1.1623	Mutant down vs Wildtype	17.7782	16.9408	11.6654	15.8642	19.1611	18.6105
Zfp354c	-1.16222	Mutant down vs Wildtype	13.2817	12.2198	12.0071	15.4207	13.9326	14.2398
Wdr19	-1.16218	Mutant down vs Wildtype	6.28309	6.29065	4.83562	6.05542	7.48866	6.68866
Lrrc8c	-1.1621	Mutant down vs Wildtype	2.05041	1.8329	2.01994	2.38522	2.50251	1.97244
Utp11l	-1.16206	Mutant down vs Wildtype	30.2662	29.7396	32.0204	41.4473	32.6383	32.8543
Gm3414	-1.16192	Mutant down vs Wildtype	1.31321	1.35551	0.975214	1.34793	1.41675	1.46929
Zfp442	-1.16184	Mutant down vs Wildtype	3.40931	2.60961	2.26011	3.68936	3.43827	2.49127
Emilin1	-1.16183	Mutant down vs Wildtype	23.4436	16.4287	42.0034	54.2013	21.6298	19.2946
Fndc3b	-1.16148	Mutant down vs Wildtype	10.6856	10.6106	10.4974	12.6972	12.7051	11.5253
Lix1l	-1.16136	Mutant down vs Wildtype	20.1467	17.9068	26.4752	31.4729	20.5486	22.9196
Hps6	-1.16129	Mutant down vs Wildtype	2.05699	1.61272	2.74363	2.53952	2.51655	2.3917
Armcx3	-1.16125	Mutant down vs Wildtype	15.4414	13.5106	13.9251	18.8258	15.5795	15.3856
Gan	-1.16124	Mutant down vs Wildtype	2.34349	3.20609	1.3016	2.13483	3.01558	2.80544
Igsf10	-1.16119	Mutant down vs Wildtype	2.19065	1.88626	2.23903	2.68047	2.50354	2.15001
Zfyve16	-1.16118	Mutant down vs Wildtype	6.55438	6.4756	5.53961	6.9262	7.20337	7.43299
Vcl	-1.16107	Mutant down vs Wildtype	11.2577	9.3682	11.9545	14.6419	11.2701	11.9163
1600012H06Rik	-1.16106	Mutant down vs Wildtype	1.31294	0.729107	0.686782	1.42392	0.713867	0.869631
1600012H06Rik	-1.16106	Mutant down vs Wildtype	4.01637	3.91135	5.0502	3.31147	4.9799	3.62791
Lrrc1	-1.16098	Mutant down vs Wildtype	1.64454	1.17845	1.41066	0.763138	1.93492	1.19601
Lrrc1	-1.16098	Mutant down vs Wildtype	6.85141	7.3209	7.44304	9.70852	6.79807	9.60939
1700001L05Rik	-1.16097	Mutant down vs Wildtype	1.05123	0.504319	0.64267	0.498977	1.1029	0.950197
Gm9776	-1.16096	Mutant down vs Wildtype	1.36278	1.22904	1.98715	1.72526	1.8234	1.76737
Axl	-1.16027	Mutant down vs Wildtype	1.67088	2.0979	3.91609	3.4754	3.60085	2.05011
Axl	-1.16027	Mutant down vs Wildtype	5.67061	8.19981	7.2344	7.53116	4.8271	7.12132
Axl	-1.16027	Mutant down vs Wildtype	12.5254	7.52116	13.6226	18.9892	11.8532	13.0209
Nrip2	-1.16026	Mutant down vs Wildtype	3.11762	3.41517	4.32644	3.89658	4.77897	3.87258
Park7	-1.16025	Mutant down vs Wildtype	76.8374	73.7579	86.8929	94.1188	87.2936	94.1334
E430018J23Rik	-1.16021	Mutant down vs Wildtype	3.40807	3.1966	5.1414	4.77914	4.00258	4.84619
Mlxipl	-1.16002	Mutant down vs Wildtype	1.10052	1.69462	0.898275	0.667522	1.84134	1.77556
Hsph1	-1.15999	Mutant down vs Wildtype	38.8084	30.9288	26.5134	36.7112	32.0126	42.926
Wdr59	-1.15994	Mutant down vs Wildtype	1.3274	1.66789	1.14567	1.67138	1.87857	1.14897
Wdr59	-1.15994	Mutant down vs Wildtype	1.40684	0.757931	0.7482	0.419607	1.57741	0.894912
Wdr59	-1.15994	Mutant down vs Wildtype	2.31129	2.90428	2.6092	2.91027	2.78635	3.97096
Etohi1	-1.15985	Mutant down vs Wildtype	3.81986	4.16638	2.34422	3.83314	4.5203	4.17505
Etohi1	-1.15985	Mutant down vs Wildtype	5.53653	6.61945	6.77678	6.06075	7.55438	7.79722
Arrdc4	-1.15983	Mutant down vs Wildtype	2.66243	3.61923	2.8017	2.9679	2.62147	1.93149
Arrdc4	-1.15983	Mutant down vs Wildtype	18.417	17.2356	17.7257	18.1412	23.3392	23.4438
Pigv	-1.15976	Mutant down vs Wildtype	1.11495	1.36766	0.0615329	3.00509	0.553326	3.79263
Pigv	-1.15976	Mutant down vs Wildtype	4.74275	3.84754	6.55284	4.95112	5.03702	4.25313
Negr1	-1.15973	Mutant down vs Wildtype	7.53778	8.7889	8.29915	12.3309	7.82816	8.28065
Dnajc25	-1.15959	Mutant down vs Wildtype	5.12874	5.71152	6.41427	7.29666	5.6869	7.02467
Setmar	-1.1594	Mutant down vs Wildtype	2.86265	2.16762	3.01288	3.18371	2.90448	3.48594
Ndufa5	-1.15923	Mutant down vs Wildtype	39.1862	34.9639	54.6327	56.7187	51.4624	41.1077
1300002E11Rik	-1.15911	Mutant down vs Wildtype	1.21502	1.52129	0.807652	0.615791	1.59597	1.59853
1300002E11Rik	-1.15911	Mutant down vs Wildtype	8.50303	8.7689	9.95752	11.2915	8.52004	12.0479
9430020K01Rik	-1.15888	Mutant down vs Wildtype	5.67256	5.79442	5.53337	7.83902	6.26205	5.60039
Srp54b	-1.15888	Mutant down vs Wildtype	14.6878	19.1373	19.6862	24.3941	15.1529	23.3671
Prnp	-1.15883	Mutant down vs Wildtype	2.12624	1.17414	2.36468	3.25167	2.45033	1.46453
Prnp	-1.15883	Mutant down vs Wildtype	2.18102	1.45276	1.89485	1.85133	1.64448	2.30927
Heatr5a	-1.15879	Mutant down vs Wildtype	6.68147	6.22471	6.26039	7.40092	7.57542	7.23377
Rbm6	-1.1587	Mutant down vs Wildtype	5.18448	4.35979	5.45273	7.55888	6.70275	6.38463
Rbm6	-1.1587	Mutant down vs Wildtype	15.7566	14.7954	9.86283	12.8456	15.2353	15.4786
Kif16b	-1.15866	Mutant down vs Wildtype	6.19869	5.38848	5.33262	6.75248	6.65751	6.19434
Dkk1	-1.15863	Mutant down vs Wildtype	1.22583	1.44037	2.38699	2.87059	1.59775	1.38641
Mycbp2	-1.15846	Mutant down vs Wildtype	8.1138	8.13148	5.46133	7.61264	8.63022	8.90341
Sowahb	-1.15842	Mutant down vs Wildtype	1.76519	1.65162	2.14206	2.25348	1.70603	2.48001
Cadm4	-1.1584	Mutant down vs Wildtype	17.289	17.5156	15.8294	19.6733	19.8633	19.118
Ssfa2	-1.15822	Mutant down vs Wildtype	9.23666	10.6744	10.6335	13.5982	10.0072	11.7719
Sptbn1	-1.15809	Mutant down vs Wildtype	4.41371	5.56646	3.53258	3.73939	6.75662	4.87813
Sptbn1	-1.15809	Mutant down vs Wildtype	27.7961	25.6706	23.592	30.8566	31.2586	27.4007
Efcab11	-1.15801	Mutant down vs Wildtype	1.00128	1.21417	1.73846	1.67046	1.40989	1.49832
Hoxd8	-1.15791	Mutant down vs Wildtype	16.2938	13.9773	18.1091	18.2841	16.6411	21.0949
Taco1	-1.15788	Mutant down vs Wildtype	6.46011	6.67258	9.06879	10.217	8.58008	6.90954
Ccdc18	-1.15777	Mutant down vs Wildtype	2.10788	1.74277	1.41392	1.47016	2.55479	2.07023
Trib2	-1.15766	Mutant down vs Wildtype	19.2838	17.4766	23.811	23.8598	21.0803	25.1812
2014-09-07	-1.15752	Mutant down vs Wildtype	30.3732	27.5293	29.0374	37.6549	31.7435	30.5021
2014-09-07	-1.15752	Mutant down vs Wildtype	31.5806	27.9823	27.3245	37.1967	33.0053	31.1063
Clip4	-1.15741	Mutant down vs Wildtype	1.56025	2.29973	1.68994	1.60196	2.12161	2.03513
Lrrn2	-1.15727	Mutant down vs Wildtype	1.24781	0.962542	1.53445	1.92814	1.47913	0.926484
Mospd2	-1.15714	Mutant down vs Wildtype	3.84356	3.05284	3.13824	3.36512	4.26168	3.98464
Azi1	-1.15709	Mutant down vs Wildtype	17.067	16.8324	10.7824	15.8509	17.8719	17.978
Cd63	-1.15706	Mutant down vs Wildtype	71.0994	59.4519	85.2343	98.4133	73.1515	79.122
Mib1	-1.157	Mutant down vs Wildtype	25.8551	25.1251	17.7882	26.1732	27.4098	25.9819
Foxl1	-1.15692	Mutant down vs Wildtype	2.92873	1.7409	5.46823	7.18371	2.31425	2.23075
Rbak	-1.15688	Mutant down vs Wildtype	1.00076	1.40445	0.642075	0.803625	0.409745	1.03786
Rbak	-1.15688	Mutant down vs Wildtype	3.53368	3.39037	3.07359	3.20107	4.83243	4.80663
2610018G03Rik	-1.15686	Mutant down vs Wildtype	3.59608	3.61782	5.05416	4.40415	5.26902	4.51925
Chd9	-1.1568	Mutant down vs Wildtype	5.72009	5.43069	4.60155	6.13621	5.81981	6.26625
Pdxk	-1.15663	Mutant down vs Wildtype	3.43491	3.49	3.87787	4.75583	4.00852	3.73049
Zfp108	-1.15657	Mutant down vs Wildtype	1.30715	1.41273	1.30083	1.92581	1.26325	1.46119
Gm15455	-1.15649	Mutant down vs Wildtype	7.56864	6.64509	5.8787	7.51908	7.64973	8.06778
Dbt	-1.15647	Mutant down vs Wildtype	9.14901	8.02231	7.8069	9.89882	9.44847	9.53924
Esrra	-1.15644	Mutant down vs Wildtype	8.57203	8.03675	8.18979	10.2502	9.12229	9.30558
Nr2c1	-1.15627	Mutant down vs Wildtype	3.81425	3.62714	3.94897	4.42092	4.20512	4.54431
Eif2ak2	-1.15619	Mutant down vs Wildtype	3.65424	3.44699	2.98386	3.92619	4.40194	3.3322
Pde1b	-1.15618	Mutant down vs Wildtype	1.49138	1.0573	1.38471	1.80725	1.61906	1.19632
Col4a1	-1.15616	Mutant down vs Wildtype	103.135	97.7544	119.458	147.115	114.52	108.737
Gm17296	-1.15612	Mutant down vs Wildtype	7.86079	7.5552	6.8333	7.33781	9.03605	9.34906
Igf1r	-1.1561	Mutant down vs Wildtype	14.1184	13.8447	10.9509	13.9985	15.5725	15.4173
Zfp507	-1.15578	Mutant down vs Wildtype	12.1147	11.4061	10.1281	12.4355	13.4644	12.9908
Nbr1	-1.15573	Mutant down vs Wildtype	3.65976	3.54383	3.17619	3.33604	2.65186	2.84651
Nbr1	-1.15573	Mutant down vs Wildtype	7.04704	4.93753	6.7403	7.4858	5.50783	7.14054
Nbr1	-1.15573	Mutant down vs Wildtype	9.19191	14.2181	9.32556	11.5867	13.5388	13.8036
Nbr1	-1.15573	Mutant down vs Wildtype	10.9057	6.51622	7.31524	10.8564	10.7135	10.5922
Slc26a2	-1.15541	Mutant down vs Wildtype	4.05922	3.93516	3.52921	3.92811	4.83621	4.55011
Amt	-1.15521	Mutant down vs Wildtype	9.11644	9.01786	6.50197	9.19165	9.7462	9.52231
Lamb2	-1.1552	Mutant down vs Wildtype	15.454	16.8993	12.9201	16.6512	16.3122	19.3365
Ganc	-1.1551	Mutant down vs Wildtype	1.15923	1.41793	0.97532	1.27811	1.35967	1.46569
Fbn2	-1.15487	Mutant down vs Wildtype	66.1546	60.5872	45.6668	57.4021	72.7794	68.928
Ago2	-1.15485	Mutant down vs Wildtype	14.8273	17.0353	10.584	15.0673	17.2074	16.7445
Snx32	-1.15484	Mutant down vs Wildtype	2.39519	2.3423	1.89865	1.69568	2.99949	2.9685
Ccdc102a	-1.15482	Mutant down vs Wildtype	5.50558	5.07422	6.74818	9.67195	5.56223	4.7765
Hk1	-1.15481	Mutant down vs Wildtype	1.31609	2.25766	1.00561	1.48254	1.49429	1.67873
Hk1	-1.15481	Mutant down vs Wildtype	16.2435	15.3133	14.8755	19.1254	17.8194	17.3083
Rcan3	-1.15479	Mutant down vs Wildtype	3.22367	3.66476	3.89665	4.55831	3.88494	4.01128
Tanc1	-1.15477	Mutant down vs Wildtype	21.1195	19.243	16.3771	21.5942	22.0144	21.9123
Zkscan1	-1.15466	Mutant down vs Wildtype	3.81357	2.87608	4.4066	3.56859	4.03286	2.38242
Zkscan1	-1.15466	Mutant down vs Wildtype	7.05814	6.79277	5.79903	6.8923	10.6379	7.98721
Mdn1	-1.15461	Mutant down vs Wildtype	8.80419	9.23572	4.77933	6.86584	9.46466	10.0169
Ccdc181	-1.15458	Mutant down vs Wildtype	6.50541	5.18092	4.17666	5.86795	6.11955	6.32756
Fkbp9	-1.15455	Mutant down vs Wildtype	49.178	44.2614	51.7427	65.9305	50.53	51.159
Pard3b	-1.15453	Mutant down vs Wildtype	2.26351	2.08008	2.00824	2.83976	2.20702	2.28659
Tbc1d32	-1.15444	Mutant down vs Wildtype	2.21018	2.22007	1.61084	2.41448	2.34987	2.20971
G6pc2	-1.15439	Mutant down vs Wildtype	2.2969	1.47267	2.26348	2.30674	1.79192	2.86582
Zfp251	-1.15429	Mutant down vs Wildtype	9.95984	8.98918	9.49519	12.4187	9.7093	10.705
Wdr33	-1.15418	Mutant down vs Wildtype	2.16332	2.03499	1.39623	3.86545	2.63197	2.96461
Wdr33	-1.15418	Mutant down vs Wildtype	2.57444	2.4215	1.66132	4.59955	3.1322	3.52767
Wdr33	-1.15418	Mutant down vs Wildtype	14.762	13.7518	13.0597	14.1724	15.4151	15.2177
Map4k2	-1.15408	Mutant down vs Wildtype	4.44598	6.00773	3.63471	3.79082	5.9943	6.47408
Swap70	-1.15405	Mutant down vs Wildtype	6.41379	5.66709	5.69359	7.53765	6.49832	6.47661
Pla2g4a	-1.15403	Mutant down vs Wildtype	6.52884	4.28894	9.62147	10.7446	6.64501	6.19785
Arhgef10l	-1.15388	Mutant down vs Wildtype	1.44369	0.832141	1.09007	1.64339	1.79335	1.33088
Arhgef10l	-1.15388	Mutant down vs Wildtype	1.84569	1.21782	1.76481	1.16235	1.36149	1.64456
Arhgef10l	-1.15388	Mutant down vs Wildtype	6.40773	6.66964	7.22711	8.71469	7.19582	8.03771
Homez	-1.15381	Mutant down vs Wildtype	2.3896	2.26531	3.45598	2.99151	3.31676	3.06534
Wdfy3	-1.15372	Mutant down vs Wildtype	16.4324	15.8586	12.1945	16.3647	17.0411	17.9179
Ctso	-1.1535	Mutant down vs Wildtype	1.09838	0.942042	1.5205	1.43942	1.35736	1.31075
Rcn1	-1.15341	Mutant down vs Wildtype	50.1224	43.6677	48.1653	59.5777	51.395	52.76
Gcfc2	-1.15324	Mutant down vs Wildtype	4.77217	5.70394	3.32529	4.46472	5.0442	6.40735
Prpf6	-1.15306	Mutant down vs Wildtype	27.7193	26.1976	22.2087	30.6534	28.9243	28.1995
Chst9	-1.15297	Mutant down vs Wildtype	2.35137	2.30552	2.90283	2.40439	3.2321	3.07964
Galnt2	-1.15287	Mutant down vs Wildtype	43.4385	35.2855	56.2291	55.8396	53.4811	46.2627
Mki67	-1.15282	Mutant down vs Wildtype	41.0327	40.3806	30.5474	36.5556	50.9483	41.5664
Gopc	-1.15276	Mutant down vs Wildtype	1.83476	3.84612	1.87972	1.30092	1.76027	1.97294
Gopc	-1.15276	Mutant down vs Wildtype	7.1381	5.08243	6.65712	9.51052	7.9946	7.93772
Nefm	-1.15275	Mutant down vs Wildtype	1.18408	0.884417	0.738517	1.29011	0.899537	1.04614
Epb4.1l1	-1.15274	Mutant down vs Wildtype	4.71657	3.86591	5.18833	5.50376	3.9542	5.6718
Aars2	-1.15268	Mutant down vs Wildtype	6.3191	6.56827	4.963	6.17238	7.34987	7.05349
Kank4	-1.15257	Mutant down vs Wildtype	2.12432	1.38191	3.08741	3.91482	1.74768	1.93711
Rrp15	-1.15251	Mutant down vs Wildtype	29.084	25.962	22.8563	33.1062	28.2598	28.4168
Acbd5	-1.15244	Mutant down vs Wildtype	1.41199	0.542753	0.768258	1.42944	1.66095	1.39162
Acbd5	-1.15244	Mutant down vs Wildtype	1.49013	2.63179	1.33909	1.87305	1.33386	1.73963
Acbd5	-1.15244	Mutant down vs Wildtype	2.3565	1.48498	0.550539	1.799	1.28117	1.67076
Usp9x	-1.15239	Mutant down vs Wildtype	22.8097	22.392	18.5127	22.5838	26.3568	24.4834
Apcdd1	-1.15238	Mutant down vs Wildtype	9.99755	6.88088	17.4416	20.5681	9.57867	9.40305
Sh3pxd2a	-1.15231	Mutant down vs Wildtype	5.45554	5.17	6.31418	7.5497	5.30287	5.18723
Sh3pxd2a	-1.15231	Mutant down vs Wildtype	8.50735	7.41056	6.59892	10.3399	9.34173	7.74463
Ly96	-1.15227	Mutant down vs Wildtype	1.63707	0.451681	1.78526	1.63157	1.95531	1.02765
Msantd4	-1.15222	Mutant down vs Wildtype	20.5761	17.4507	19.225	23.8963	21.8187	20.2515
Nfatc4	-1.15214	Mutant down vs Wildtype	6.37997	4.33303	6.29036	9.22577	6.01963	6.64178
Nfatc4	-1.15214	Mutant down vs Wildtype	6.74874	7.15195	5.97993	7.35734	6.53215	6.71872
Cthrc1	-1.15208	Mutant down vs Wildtype	5.50358	4.98041	9.07095	8.85114	6.67345	7.00433
Ssh1	-1.15207	Mutant down vs Wildtype	4.05673	4.19072	3.6099	4.4697	5.41102	3.77979
Plat	-1.15204	Mutant down vs Wildtype	41.1107	36.1625	41.3225	50.2581	41.889	44.4801
Pop1	-1.15202	Mutant down vs Wildtype	6.38161	6.47849	5.22265	7.11784	7.88473	6.79844
Hmgn3	-1.15194	Mutant down vs Wildtype	15.9764	17.0221	17.8428	22.7651	23.5218	29.3213
Hmgn3	-1.15194	Mutant down vs Wildtype	17.4537	12.9809	10.2797	13.4519	10.9244	5.48256
Vav2	-1.15192	Mutant down vs Wildtype	8.14636	7.92679	6.23961	8.7064	8.38695	8.60918
B2m	-1.15182	Mutant down vs Wildtype	17.0873	11.3737	26.2011	30.9211	15.8532	16.1866
Atf7ip	-1.15174	Mutant down vs Wildtype	19.4594	17.8641	14.5516	17.007	23.0452	19.6944
Igsf3	-1.15157	Mutant down vs Wildtype	5.60903	5.28576	5.48484	7.00982	5.97389	5.87861
Myo9a	-1.15157	Mutant down vs Wildtype	6.5851	7.0874	5.64687	6.85591	7.74644	7.64519
Dapk1	-1.15156	Mutant down vs Wildtype	1.93631	1.4576	2.94955	2.53942	2.26556	2.2285
Dapk1	-1.15156	Mutant down vs Wildtype	3.90522	2.19463	1.78988	3.6338	2.65584	2.72877
Dapk1	-1.15156	Mutant down vs Wildtype	4.95227	7.66014	5.02055	6.34675	6.73202	7.56501
Phyh	-1.15154	Mutant down vs Wildtype	9.42738	7.95334	10.0364	10.25	11.1847	10.1371
Nucb2	-1.15145	Mutant down vs Wildtype	5.51005	5.11035	4.53397	5.71013	4.94841	6.79104
Ddi2	-1.15131	Mutant down vs Wildtype	20.3615	22.1637	17.2431	22.7769	23.3697	22.6653
Dennd6a	-1.1513	Mutant down vs Wildtype	2.04382	2.48365	1.88907	3.13606	2.87318	4.0734
Dennd6a	-1.1513	Mutant down vs Wildtype	7.64217	7.25217	7.9491	7.98349	8.26828	7.62403
Tsen2	-1.15121	Mutant down vs Wildtype	7.06059	7.73395	7.8813	9.0547	8.60968	8.44029
Utp14a	-1.15121	Mutant down vs Wildtype	14.3636	14.4656	12.4352	16.8354	14.7176	15.9508
Robo1	-1.15094	Mutant down vs Wildtype	22.8802	21.2824	19.6089	22.4558	26.1021	24.8395
Sorcs2	-1.1509	Mutant down vs Wildtype	6.78543	9.00165	9.87185	10.506	9.29825	9.7265
Klc4	-1.15088	Mutant down vs Wildtype	15.373	15.6179	13.829	17.8898	15.9363	17.7563
Kcnd3	-1.15078	Mutant down vs Wildtype	1.27593	0.651411	1.57667	2.19025	0.918951	0.989964
Fgf10	-1.15063	Mutant down vs Wildtype	14.4788	12.9122	12.3401	17.8979	12.3519	15.4662
Gm10560	-1.15062	Mutant down vs Wildtype	1.62571	2.10126	0.55055	0.74188	2.48833	1.69159
Nr2c2	-1.1506	Mutant down vs Wildtype	10.3261	11.2443	9.03708	10.8995	12.6425	11.675
Lman1	-1.15057	Mutant down vs Wildtype	8.77437	9.841	4.63406	14.0073	11.8555	11.416
Lman1	-1.15057	Mutant down vs Wildtype	34.8515	33.4927	37.4247	39.0795	36.7989	35.2878
Anxa2	-1.15039	Mutant down vs Wildtype	25.9101	15.7986	49.6541	60.4898	22.6378	21.9754
Mlh3	-1.15036	Mutant down vs Wildtype	2.47785	3.00825	3.29189	3.69305	2.57836	3.82648
Cep128	-1.15034	Mutant down vs Wildtype	2.45318	2.33828	2.0034	2.61576	2.78871	2.41191
Mbnl2	-1.15029	Mutant down vs Wildtype	4.09809	3.71334	5.23602	2.52549	4.12392	5.78727
Mbnl2	-1.15029	Mutant down vs Wildtype	8.49482	7.87488	6.5614	11.8193	9.78258	7.34736
Lamp2	-1.15023	Mutant down vs Wildtype	6.50904	6.67545	10.1495	9.60666	9.05427	8.51122
Iqgap1	-1.15023	Mutant down vs Wildtype	23.6773	26.3028	23.1852	26.7524	29.0748	28.3294
Lamp2	-1.15023	Mutant down vs Wildtype	23.9715	18.3476	26.1204	28.914	24.6122	24.8619
Kri1	-1.15021	Mutant down vs Wildtype	9.81978	9.89253	4.59411	7.60875	9.57879	10.7699
Casp8	-1.15018	Mutant down vs Wildtype	4.99976	4.4288	5.6352	6.18443	5.90584	5.5576
Clip1	-1.15002	Mutant down vs Wildtype	12.0424	12.0126	7.311	11.3909	11.9139	12.7668
Cdk11b	-1.15002	Mutant down vs Wildtype	24.6207	25.0413	17.0413	25.7582	25.9144	25.0372
Smim1	-1.14993	Mutant down vs Wildtype	2.02	1.26242	1.68367	2.42772	0.936108	2.34949
Eml2	-1.14993	Mutant down vs Wildtype	10.029	9.62584	7.92381	10.7981	9.83398	10.8926
Spopl	-1.14985	Mutant down vs Wildtype	1.02823	1.41214	1.9352	1.58847	1.46651	2.46483
Spopl	-1.14985	Mutant down vs Wildtype	3.3701	3.28514	1.92336	4.09883	3.43214	3.02639
Rspo3	-1.14984	Mutant down vs Wildtype	14.0868	14.1274	12.1307	16.5405	14.5823	15.2672
Ccpg1	-1.14981	Mutant down vs Wildtype	1.01393	1.36589	0.220514	2.13547	1.25757	1.05319
Ccpg1	-1.14981	Mutant down vs Wildtype	1.43142	1.14669	1.43196	1.71641	1.2898	1.22161
Ccpg1	-1.14981	Mutant down vs Wildtype	1.91134	0.47549	0.242224	1.61013	1.16085	1.86618
Slc30a1	-1.14981	Mutant down vs Wildtype	3.55124	3.52905	3.58454	4.25239	4.20568	3.80447
Ccpg1	-1.14981	Mutant down vs Wildtype	4.47072	4.4081	3.98504	3.08182	4.32676	5.15985
Syt12	-1.14975	Mutant down vs Wildtype	3.6446	3.84161	3.50076	4.13856	3.9167	4.57705
Thoc2	-1.14968	Mutant down vs Wildtype	18.6491	18.6827	12.7942	16.6806	21.1538	19.7943
Cwc27	-1.1496	Mutant down vs Wildtype	8.03554	8.80383	7.45193	10.046	9.28999	8.58922
Rexo2	-1.14959	Mutant down vs Wildtype	28.3137	23.1289	25.2834	31.232	27.4708	29.5006
Zcchc24	-1.14954	Mutant down vs Wildtype	9.53594	9.41538	12.8162	15.7546	10.1137	10.6499
Hnrnph3	-1.14952	Mutant down vs Wildtype	35.6381	32.5959	21.2407	33.1867	34.1608	35.5052
Prom1	-1.14949	Mutant down vs Wildtype	1.08145	0.058567	0.205364	0.0840768	0.202292	0.0420339
Prom1	-1.14949	Mutant down vs Wildtype	1.57194	0.608617	1.28752	1.58553	1.28328	1.68666
Prom1	-1.14949	Mutant down vs Wildtype	2.03493	1.02576	1.99731	0.919868	1.57269	0.5454
Prom1	-1.14949	Mutant down vs Wildtype	2.25679	4.54758	3.73422	4.57848	4.40876	5.26439
Cdk5rap2	-1.14935	Mutant down vs Wildtype	11.8259	11.7549	7.78631	10.9799	12.922	12.15
Nlgn3	-1.14922	Mutant down vs Wildtype	1.25582	1.05337	1.51647	2.00904	1.33366	1.05383
Zfp697	-1.14919	Mutant down vs Wildtype	6.59154	5.94364	5.47113	7.29202	5.68057	7.72003
Ubr4	-1.14915	Mutant down vs Wildtype	20.6265	20.6324	14.7247	18.4676	23.2294	22.6368
Sema3d	-1.14914	Mutant down vs Wildtype	4.77021	6.1045	4.75519	6.51658	5.91082	5.53354
Ammecr1	-1.14911	Mutant down vs Wildtype	6.17132	5.0456	4.88014	5.81311	6.81119	5.87298
Kctd12	-1.14909	Mutant down vs Wildtype	10.9132	8.38	10.6747	13.7439	9.9134	10.7787
Klhl24	-1.14904	Mutant down vs Wildtype	14.7506	13.4166	10.5255	13.9289	14.7916	15.739
Fat1	-1.14891	Mutant down vs Wildtype	38.0096	37.6188	25.6457	34.5633	42.4113	39.3802
Ptgfrn	-1.14877	Mutant down vs Wildtype	13.1044	13.3536	14.3732	17.0326	15.1927	14.6803
Gm13251	-1.14872	Mutant down vs Wildtype	1.95697	3.35169	1.75265	1.72711	3.55394	2.83045
Col4a2	-1.14865	Mutant down vs Wildtype	73.9799	71.1092	76.4405	95.5365	79.5426	79.3818
Efna3	-1.14858	Mutant down vs Wildtype	3.09609	2.28733	3.62293	4.89039	2.11371	3.34043
AW209491	-1.14855	Mutant down vs Wildtype	1.95998	4.52803	2.40115	4.73432	4.29488	3.3286
AW209491	-1.14855	Mutant down vs Wildtype	4.25488	0.75267	4.65212	3.21709	2.15267	3.57673
Zfp287	-1.14847	Mutant down vs Wildtype	1.8662	1.93073	1.95374	2.47805	2.1816	1.94484
Cbr1	-1.14845	Mutant down vs Wildtype	31.6348	26.7827	34.5608	38.4558	33.1689	35.1565
Emp2	-1.14841	Mutant down vs Wildtype	4.55836	4.28798	5.78456	5.90384	5.38325	5.51515
Zfp128	-1.14838	Mutant down vs Wildtype	2.22843	1.84854	2.52005	2.93694	2.32587	2.31308
Galnt11	-1.14838	Mutant down vs Wildtype	9.90888	6.51484	8.02519	9.24914	9.73861	9.08899
Prrx1	-1.14836	Mutant down vs Wildtype	1.05139	1.06176	0.973169	1.49902	1.08037	0.914338
Prrx1	-1.14836	Mutant down vs Wildtype	2.27077	1.67471	2.21391	3.50938	2.75267	1.79587
Marveld2	-1.14833	Mutant down vs Wildtype	1.10754	0.744114	0.684239	0.968708	1.24276	1.34229
Flrt1	-1.14829	Mutant down vs Wildtype	5.20861	5.23042	2.98384	4.62128	5.63598	5.15612
Tbc1d9b	-1.14829	Mutant down vs Wildtype	13.5874	12.0574	13.4433	16.0084	14.8431	14.033
Pin1rt1	-1.14823	Mutant down vs Wildtype	2.1286	2.73188	2.01774	2.81379	2.03976	3.04419
Parvb	-1.14816	Mutant down vs Wildtype	1.1355	0.869275	1.60498	1.31487	1.57466	1.25507
Itsn1	-1.14806	Mutant down vs Wildtype	23.103	20.7954	17.0098	24.4075	21.4389	24.1889
Prokr1	-1.14802	Mutant down vs Wildtype	5.28048	4.97869	5.09913	5.44543	5.55962	6.62651
Akap13	-1.14796	Mutant down vs Wildtype	21.0037	24.008	15.6194	20.4561	24.0874	25.0587
Rarg	-1.14783	Mutant down vs Wildtype	1.37753	1.08322	2.09132	3.94476	1.12995	0.860598
Rarg	-1.14783	Mutant down vs Wildtype	2.31011	1.08357	4.42291	4.12061	1.98852	2.15272
Acot13	-1.1478	Mutant down vs Wildtype	12.126	10.1878	12.6853	12.8114	12.9001	14.4607
Ppig	-1.14775	Mutant down vs Wildtype	15.7409	15.1648	11.1247	16.8631	16.1355	15.2416
Slc36a4	-1.14771	Mutant down vs Wildtype	7.89794	8.91211	7.45769	10.23	9.18809	8.43422
Zfp229	-1.1475	Mutant down vs Wildtype	3.09052	3.06937	3.34582	3.48643	3.87313	3.54822
Myd88	-1.1472	Mutant down vs Wildtype	2.3088	1.48776	2.74083	3.68038	2.01301	1.80631
Leo1	-1.14709	Mutant down vs Wildtype	21.4318	18.366	15.9592	22.1342	21.5017	20.3226
Col23a1	-1.14699	Mutant down vs Wildtype	2.41919	2.16606	5.83215	6.88535	2.75399	2.30928
Sec14l1	-1.14697	Mutant down vs Wildtype	1.63317	2.12478	1.89605	2.5087	1.80735	2.79626
Pcnt	-1.14697	Mutant down vs Wildtype	2.84674	3.08511	2.17308	2.45221	3.71417	2.83544
Pcnt	-1.14697	Mutant down vs Wildtype	6.16751	6.33203	4.28577	6.05392	7.06978	6.42284
Sec14l1	-1.14697	Mutant down vs Wildtype	23.0144	22.7756	25.7675	28.6973	23.8523	25.1483
Fam149a	-1.14694	Mutant down vs Wildtype	3.53675	2.76275	3.58949	3.49647	4.34899	3.49664
Abca8b	-1.14689	Mutant down vs Wildtype	1.22251	1.43882	1.10331	1.25197	1.48008	1.58558
Rph3al	-1.14678	Mutant down vs Wildtype	3.01256	1.69509	2.74181	3.53556	2.0771	2.9302
Jrkl	-1.1466	Mutant down vs Wildtype	3.48729	2.71662	2.63344	3.44548	3.45302	3.23443
Shq1	-1.1466	Mutant down vs Wildtype	6.03796	5.35699	6.53024	7.57566	6.34107	6.63622
Ltbp1	-1.14657	Mutant down vs Wildtype	63.7021	57.0473	48.3329	60.5884	68.5031	65.294
Ranbp6	-1.14648	Mutant down vs Wildtype	6.52229	5.05566	5.55468	6.09356	7.42122	6.12742
Zfp708	-1.14639	Mutant down vs Wildtype	2.00475	0.969035	0.414239	0.859422	0.585423	0.52914
BC024978	-1.14627	Mutant down vs Wildtype	3.6745	3.06625	3.47895	3.666	4.55844	3.49013
Ppm1h	-1.14617	Mutant down vs Wildtype	5.2165	4.5281	3.52596	3.84902	5.16563	6.18963
Sec62	-1.14617	Mutant down vs Wildtype	19.8735	18.8725	18.2264	24.0438	20.2143	21.042
Kbtbd7	-1.14612	Mutant down vs Wildtype	8.216	6.77929	8.04601	9.63432	8.78218	7.99148
Ddah1	-1.14609	Mutant down vs Wildtype	11.7041	12.2139	14.7939	15.5137	13.0596	15.7938
Glb1	-1.14608	Mutant down vs Wildtype	1.46157	4.4331	5.78239	0.952532	1.28525	1.59789
Glb1	-1.14608	Mutant down vs Wildtype	8.90094	3.73928	4.49722	9.16032	10.366	9.93278
Lyar	-1.14591	Mutant down vs Wildtype	52.0095	48.9018	41.6124	56.8126	51.5412	54.9648
Slc1a3	-1.14585	Mutant down vs Wildtype	19.8761	18.2244	17.1312	22.9771	18.1179	22.1925
Dync1i1	-1.14582	Mutant down vs Wildtype	1.74039	5.86549	6.11851	6.83927	3.80433	3.76658
Dync1i1	-1.14582	Mutant down vs Wildtype	2.42987	0.421443	0.576012	0.409944	2.01538	2.4477
Zkscan16	-1.14569	Mutant down vs Wildtype	1.26619	1.14118	0.571006	0.977821	1.31385	1.12062
Pcdhb17	-1.14565	Mutant down vs Wildtype	2.96254	2.72634	2.28913	3.25665	2.89768	2.98569
Smg1	-1.14565	Mutant down vs Wildtype	15.8445	17.8542	10.7166	14.4401	18.0749	18.3693
Elf1	-1.14559	Mutant down vs Wildtype	6.37001	5.39132	5.38351	7.02452	6.01923	6.53787
Gm14492	-1.14555	Mutant down vs Wildtype	2.24307	2.9983	0.878612	1.17296	2.74471	3.09311
Pyroxd1	-1.14554	Mutant down vs Wildtype	6.07473	6.33228	5.35621	6.10842	6.82395	7.41607
Fam129b	-1.1455	Mutant down vs Wildtype	10.0456	9.24426	11.4049	13.9579	10.9786	10.2243
Fam98a	-1.1454	Mutant down vs Wildtype	15.3191	14.4627	14.0762	16.4171	16.4636	17.3544
Tbc1d8b	-1.14526	Mutant down vs Wildtype	1.40284	1.27583	1.51739	1.87232	1.54253	1.39073
Plekha8	-1.14516	Mutant down vs Wildtype	1.24652	0.970051	0.631616	1.71212	1.67665	1.58972
Plekha8	-1.14516	Mutant down vs Wildtype	6.17714	6.31672	6.7908	7.12611	6.46543	6.77555
Zkscan8	-1.14511	Mutant down vs Wildtype	3.03071	3.10322	2.12894	2.80072	3.04614	2.97563
Zkscan8	-1.14511	Mutant down vs Wildtype	4.14562	3.58545	3.63196	4.04926	4.92074	4.85897
Nceh1	-1.1451	Mutant down vs Wildtype	1.74082	1.46594	1.66359	2.0301	1.79022	1.75672
Zfyve26	-1.14508	Mutant down vs Wildtype	3.49742	3.59609	2.87037	3.78071	3.86957	3.7592
N4bp2	-1.14481	Mutant down vs Wildtype	19.3142	20.2423	12.8814	17.8106	21.8983	20.3224
Gnpda1	-1.1448	Mutant down vs Wildtype	7.13863	5.96263	8.38007	8.8696	8.38376	7.33838
Dpy19l4	-1.14476	Mutant down vs Wildtype	8.22421	7.42566	6.18248	8.35035	8.23792	8.40453
Fam102b	-1.14467	Mutant down vs Wildtype	3.34813	2.45137	3.70347	4.13904	3.46038	3.27834
0610007N19Rik	-1.14441	Mutant down vs Wildtype	7.17807	5.51618	9.25176	9.92143	7.27126	7.9225
Anxa7	-1.14436	Mutant down vs Wildtype	4.3209	3.60528	6.05933	6.82898	4.62056	4.91221
Sptbn2	-1.14435	Mutant down vs Wildtype	1.61389	1.58393	1.10956	1.39499	1.79501	1.73917
Zbtb7b	-1.14426	Mutant down vs Wildtype	1.63244	1.57978	1.80803	2.24793	1.89194	1.60462
Prorsd1	-1.14423	Mutant down vs Wildtype	1.31786	0.962322	1.34201	1.69636	1.93252	0.816898
Prorsd1	-1.14423	Mutant down vs Wildtype	2.66002	2.85252	3.45391	3.25335	2.56688	4.13829
Snx9	-1.14423	Mutant down vs Wildtype	22.9687	19.7635	22.3997	26.7271	22.7034	25.0954
Slc25a20	-1.14419	Mutant down vs Wildtype	10.8324	9.51929	10.5421	10.6336	12.353	12.3618
Rell1	-1.14412	Mutant down vs Wildtype	3.94459	3.53875	4.18096	5.3641	3.9149	4.06638
Gm3604	-1.14399	Mutant down vs Wildtype	1.24008	1.11159	1.18318	1.84951	1.1863	1.00801
Stard4	-1.14394	Mutant down vs Wildtype	5.4347	5.42712	5.05317	6.02083	6.3795	5.80539
Ogdhl	-1.14385	Mutant down vs Wildtype	5.05471	5.48139	5.15551	6.15566	5.32169	6.47148
6330408A02Rik	-1.14384	Mutant down vs Wildtype	3.37175	3.20554	2.43767	3.57895	3.10494	3.6278
Nudt12	-1.14382	Mutant down vs Wildtype	2.85166	2.23186	1.79386	2.64195	2.5732	2.65133
Cachd1	-1.14378	Mutant down vs Wildtype	16.5937	15.1011	15.7684	19.3983	17.6191	17.2702
Vps53	-1.14356	Mutant down vs Wildtype	12.3253	10.5449	11.4545	13.3488	13.0126	12.891
Dll1	-1.14341	Mutant down vs Wildtype	1.88737	2.63065	2.03084	2.20849	2.97354	2.30602
Rap1a	-1.14337	Mutant down vs Wildtype	11.5225	10.2684	10.1094	13.1584	11.5029	11.8126
Plin2	-1.14337	Mutant down vs Wildtype	12.3297	10.087	14.6957	17.6878	12.2106	12.5348
Ptn	-1.14332	Mutant down vs Wildtype	29.6952	25.147	37.3031	48.3724	29.0621	27.917
Hoxa7	-1.14321	Mutant down vs Wildtype	5.32553	5.3155	4.35922	4.90957	6.18223	6.05664
Prdm11	-1.14296	Mutant down vs Wildtype	4.26089	4.73627	2.69906	4.99902	3.62814	4.7412
Zfp809	-1.14294	Mutant down vs Wildtype	1.05547	1.24405	0.32714	0.647444	0.808518	0.876422
Zfp809	-1.14294	Mutant down vs Wildtype	1.43262	1.66432	1.19472	2.02345	2.14081	2.00053
Zfp809	-1.14294	Mutant down vs Wildtype	1.51137	1.60008	1.92023	1.61668	1.30051	2.24374
Agps	-1.1429	Mutant down vs Wildtype	13.7334	14.0967	13.6383	16.0219	15.731	15.6412
Pla2g16	-1.14289	Mutant down vs Wildtype	1.26654	0.859331	0.9057	1.2987	1.16293	1.00313
Arid4a	-1.1428	Mutant down vs Wildtype	5.15568	6.41347	3.30721	6.01942	5.68759	5.29363
Ank2	-1.14277	Mutant down vs Wildtype	1.74804	1.52103	1.72769	2.22424	1.86423	1.59342
Bcar3	-1.14266	Mutant down vs Wildtype	2.75254	3.3573	2.75128	3.55094	2.92004	3.65426
Spdl1	-1.14264	Mutant down vs Wildtype	7.73296	7.44217	7.5118	9.21912	8.99706	7.70681
Mdfi	-1.14261	Mutant down vs Wildtype	1.83678	1.39611	3.2157	3.49875	3.64538	1.55299
Mdfi	-1.14261	Mutant down vs Wildtype	7.84483	5.17777	11.4681	13.417	6.27651	7.70215
Adamts17	-1.14258	Mutant down vs Wildtype	6.2802	6.29816	5.33569	7.35411	6.87702	6.23705
Mob3b	-1.14238	Mutant down vs Wildtype	1.16281	1.74119	1.17375	1.81775	1.62521	1.21537
Atp2c1	-1.14233	Mutant down vs Wildtype	1.17689	1.11014	0.983917	0.924291	1.17798	0.682003
Atp2c1	-1.14233	Mutant down vs Wildtype	4.12118	4.41516	2.51791	7.10591	3.39526	5.70025
Atp2c1	-1.14233	Mutant down vs Wildtype	12.4756	9.79613	10.8906	11.2131	12.5269	11.7635
Parp11	-1.14227	Mutant down vs Wildtype	5.35756	4.54906	5.09416	5.24147	5.80003	6.09348
Fam120c	-1.14212	Mutant down vs Wildtype	4.84668	4.17888	3.35349	4.63396	4.66952	4.83485
Mir3064	-1.14211	Mutant down vs Wildtype	6.18402	9.13323	4.76236	1.96514	11.2514	9.71647
Gripap1	-1.14209	Mutant down vs Wildtype	12.1181	12.962	8.35865	10.589	13.0453	14.5559
Brca2	-1.14208	Mutant down vs Wildtype	1.27994	1.50096	0.844659	1.17708	1.52381	1.41641
Brca2	-1.14208	Mutant down vs Wildtype	2.31605	2.12324	1.78942	2.03679	2.87761	2.22269
Sephs2	-1.14206	Mutant down vs Wildtype	17.9158	15.6529	21.1602	19.6651	23.0528	19.7855
Adam17	-1.142	Mutant down vs Wildtype	1.12937	0.969209	4.14695	1.62665	0.878913	1.02442
Adam17	-1.142	Mutant down vs Wildtype	1.58742	1.75785	2.97635	1.52405	2.03936	1.60931
Adam17	-1.142	Mutant down vs Wildtype	10.5713	10.1968	5.62351	12.6788	11.7801	11.3293
Gprasp1	-1.14197	Mutant down vs Wildtype	4.90928	4.61089	5.22076	5.78041	5.31338	6.54066
Gprasp1	-1.14197	Mutant down vs Wildtype	7.99069	9.69906	5.8947	6.43961	7.87797	5.68749
Gprasp1	-1.14197	Mutant down vs Wildtype	9.71322	6.74741	5.33556	8.9066	10.445	11.6658
Nrip1	-1.14196	Mutant down vs Wildtype	6.90349	6.95476	5.50168	8.249	7.67835	6.18087
Mpdz	-1.1419	Mutant down vs Wildtype	15.5434	14.4426	12.0969	15.8251	15.7577	16.4715
Lrrfip2	-1.14187	Mutant down vs Wildtype	8.00419	4.58967	6.08444	8.28681	7.5587	7.24956
Helb	-1.14184	Mutant down vs Wildtype	1.66945	1.62372	1.37611	1.69229	2.01776	1.62153
Chd4	-1.14182	Mutant down vs Wildtype	106.915	109.452	79.2018	105.603	119.636	112.247
Frmd4a	-1.14178	Mutant down vs Wildtype	1.36183	1.27222	0.808015	1.38207	1.48417	1.24143
Frmd4a	-1.14178	Mutant down vs Wildtype	2.27526	2.05086	1.92563	1.46219	2.92586	2.76048
Frmd4a	-1.14178	Mutant down vs Wildtype	10.3745	10.5637	8.76457	11.2539	11.2645	11.2078
Mbd2	-1.14176	Mutant down vs Wildtype	28.4776	25.5042	25.5576	35.9942	27.0711	27.7493
Lamp5	-1.14164	Mutant down vs Wildtype	1.40202	0.774277	1.00894	1.14491	1.20709	1.28441
Smc1a	-1.14155	Mutant down vs Wildtype	51.1148	50.1921	38.7176	52.077	55.0834	52.6847
Tmem229b	-1.14147	Mutant down vs Wildtype	1.30126	1.44842	1.5482	1.78329	1.37183	0.822351
Tjp1	-1.14147	Mutant down vs Wildtype	2.96649	1.98679	0.87305	2.38685	1.73849	2.34268
Tjp1	-1.14147	Mutant down vs Wildtype	19.5042	19.7529	16.2912	20.6944	21.2121	21.6824
Vti1b	-1.14142	Mutant down vs Wildtype	21.9676	20.3392	21.6023	26.3375	21.951	24.6586
Rgl3	-1.14141	Mutant down vs Wildtype	4.46201	4.31948	3.35573	3.53686	4.62719	5.68944
Abcc4	-1.14126	Mutant down vs Wildtype	1.25507	1.0125	0.902941	1.29066	0.984333	1.43493
Tanc2	-1.14122	Mutant down vs Wildtype	3.81899	3.37845	3.18496	3.4723	4.35851	4.01781
Bgn	-1.14118	Mutant down vs Wildtype	12.7939	5.55427	33.1354	40.4803	9.12348	9.14823
Lamtor4	-1.14117	Mutant down vs Wildtype	10.9024	10.2459	14.8508	14.0372	13.7532	13.2908
Tln1	-1.14114	Mutant down vs Wildtype	29.1535	27.5863	28.3633	32.9584	32.4313	31.7245
Hnrnpul2	-1.14111	Mutant down vs Wildtype	60.4589	58.5187	44.3567	62.3773	62.9245	61.08
Nynrin	-1.14109	Mutant down vs Wildtype	21.798	19.9244	20.0502	24.2397	24.5654	21.683
Pabpc4l	-1.14104	Mutant down vs Wildtype	2.31493	1.94425	1.89564	2.5485	2.31781	2.15658
Smarca5-ps	-1.14091	Mutant down vs Wildtype	15.0257	13.297	11.4904	14.651	15.7158	15.0562
Mettl8	-1.14089	Mutant down vs Wildtype	4.56426	3.55633	4.39459	4.4901	4.48256	4.5023
2810013P06Rik	-1.14087	Mutant down vs Wildtype	7.68499	6.44768	6.9228	7.61224	8.59802	7.81118
Psap	-1.14086	Mutant down vs Wildtype	6.06339	4.82298	9.69153	8.41849	5.95779	7.15742
Psap	-1.14086	Mutant down vs Wildtype	8.13402	6.88854	9.40598	12.2867	7.87818	9.78083
Psap	-1.14086	Mutant down vs Wildtype	8.61422	7.28749	9.95963	13.0017	8.33982	10.3442
Psap	-1.14086	Mutant down vs Wildtype	17.0535	15.0451	18.4691	19.6113	18.3724	14.8882
Psap	-1.14086	Mutant down vs Wildtype	29.5591	24.4798	26.9119	29.4014	28.0312	33.402
Psap	-1.14086	Mutant down vs Wildtype	38.0569	34.0491	38.4419	51.2253	39.3445	39.5736
Dhx29	-1.14084	Mutant down vs Wildtype	10.8027	10.2876	9.69027	11.4299	12.021	11.6648
Clstn1	-1.14042	Mutant down vs Wildtype	35.8662	35.4671	36.3747	43.7955	38.4443	40.5926
Pcdh18	-1.14029	Mutant down vs Wildtype	5.21735	4.54308	8.32944	9.43279	5.79033	5.40463
Srp54c	-1.14019	Mutant down vs Wildtype	31.7567	32.5263	30.5237	38.8124	32.8951	36.3903
Slit2	-1.14019	Mutant down vs Wildtype	35.5901	32.2671	27.0571	32.6935	39.4271	36.0996
Ptprd	-1.14017	Mutant down vs Wildtype	8.15382	9.36876	6.96018	9.81315	9.17525	8.92609
Zfp65	-1.14016	Mutant down vs Wildtype	5.45375	3.90307	4.52657	5.13	5.35901	5.34029
Zfp652	-1.1401	Mutant down vs Wildtype	11.756	10.4294	9.02915	12.4377	12.0527	11.0972
Ptpn14	-1.14003	Mutant down vs Wildtype	27.1964	25.3331	20.2083	24.0406	29.6338	29.2488
Ppp1r12b	-1.13992	Mutant down vs Wildtype	1.7475	2.07387	0.684261	1.59491	1.42095	2.03571
Fam107a	-1.1398	Mutant down vs Wildtype	37.8322	25.794	36.914	36.3815	37.9258	40.2883
Heph	-1.13974	Mutant down vs Wildtype	11.7414	11.1563	12.8993	13.426	12.4527	13.9072
Gm5803	-1.13953	Mutant down vs Wildtype	143.62	144.354	87.2947	145.696	140.942	140.991
Atp2b1	-1.13942	Mutant down vs Wildtype	17.1739	15.8504	15.4189	20.1928	18.6956	16.3088
Trip12	-1.13922	Mutant down vs Wildtype	33.3439	33.3	27.9591	34.1121	37.5603	36.1014
Aldh2	-1.13918	Mutant down vs Wildtype	62.9342	57.8902	64.3887	78.6734	63.042	69.2763
Dnajb4	-1.13917	Mutant down vs Wildtype	1.87884	1.79866	1.85656	2.36137	1.51241	1.54963
Dnajb4	-1.13917	Mutant down vs Wildtype	3.14583	2.21797	3.66016	5.16255	3.1568	2.84125
Rad50	-1.13907	Mutant down vs Wildtype	6.81591	6.67508	5.404	6.68797	7.65174	7.18304
Zc3h18	-1.13901	Mutant down vs Wildtype	5.67326	5.56693	4.07659	5.28319	5.14066	5.70344
Zc3h18	-1.13901	Mutant down vs Wildtype	19.0434	20.4486	15.5873	19.9282	21.5903	22.5359
Exo5	-1.13889	Mutant down vs Wildtype	3.85836	2.81198	3.44081	4.26965	4.26331	1.66722
Exo5	-1.13889	Mutant down vs Wildtype	9.29933	7.55936	8.24207	10.414	8.34844	11.1398
Plxna2	-1.13888	Mutant down vs Wildtype	2.00153	1.79493	1.67708	2.29383	1.73458	2.20527
Gabpa	-1.13879	Mutant down vs Wildtype	18.7575	17.6085	16.7536	20.4086	20.3502	19.7335
Cped1	-1.13879	Mutant down vs Wildtype	70.6274	72.1723	59.5007	75.1397	71.4271	83.8106
Frmd3	-1.13868	Mutant down vs Wildtype	1.05517	1.14931	0.870314	1.4172	1.06815	1.21879
Pnpla6	-1.13864	Mutant down vs Wildtype	3.39225	5.90967	3.1978	4.18849	5.28125	6.82262
Pnpla6	-1.13864	Mutant down vs Wildtype	5.41231	3.78201	4.03409	4.64772	4.92476	3.4302
Birc6	-1.13862	Mutant down vs Wildtype	14.9979	16.7181	11.8343	14.3434	17.7661	17.4779
S100a6	-1.1386	Mutant down vs Wildtype	2.70398	1.20943	7.42324	7.87422	2.1881	2.84563
Sptan1	-1.13854	Mutant down vs Wildtype	10.9503	10.6196	5.59278	10.3006	12.3575	11.7601
Sptan1	-1.13854	Mutant down vs Wildtype	11.9662	10.6522	10.2053	10.0932	11.0907	12.3176
Sptan1	-1.13854	Mutant down vs Wildtype	15.6927	15.2246	15.0424	17.7261	18.3319	16.6469
Uaca	-1.13844	Mutant down vs Wildtype	8.45011	7.80437	6.37397	9.02441	9.12663	7.61002
Herc2	-1.13829	Mutant down vs Wildtype	9.29394	9.05799	5.91068	8.38881	9.72855	9.50044
Adcy3	-1.13824	Mutant down vs Wildtype	1.38467	0.970086	0.551801	1.00833	1.83105	0.831053
Adcy3	-1.13824	Mutant down vs Wildtype	2.18839	2.08486	2.44898	3.10694	1.57232	2.52463
Hnrnph2	-1.13822	Mutant down vs Wildtype	53.1191	48.1056	38.1853	51.7133	56.3873	50.5785
Bmf	-1.13816	Mutant down vs Wildtype	21.1468	18.6719	20.1103	23.8363	22.4189	21.9537
Plekha5	-1.13815	Mutant down vs Wildtype	17.8534	17.2573	12.602	18.1334	17.2228	18.9478
Ctgf	-1.13811	Mutant down vs Wildtype	1.72493	1.74307	3.99723	5.34441	1.7193	1.43256
Tbk1	-1.13805	Mutant down vs Wildtype	9.41418	9.41752	8.75957	10.2768	9.56235	11.5611
Chst15	-1.1379	Mutant down vs Wildtype	2.65885	3.26877	3.58264	3.96966	3.6561	3.19593
Stbd1	-1.13784	Mutant down vs Wildtype	3.17912	2.64468	4.48624	6.83195	2.50979	2.38943
Aamdc	-1.13781	Mutant down vs Wildtype	1.47331	1.55876	1.96496	3.44926	0.420648	3.77336
Aamdc	-1.13781	Mutant down vs Wildtype	5.39593	3.17339	6.20081	4.49089	2.79968	4.21521
Rbm12b1	-1.1377	Mutant down vs Wildtype	3.60694	3.84995	2.5105	3.44706	3.76387	4.12892
Zbtb7c	-1.13768	Mutant down vs Wildtype	2.53745	2.97975	3.07709	3.75093	2.73133	3.29529
3110007F17Rik	-1.13748	Mutant down vs Wildtype	2.97929	3.22066	3.62589	3.04116	3.38447	4.75111
Gpank1	-1.13741	Mutant down vs Wildtype	1.98333	0.503186	1.05183	2.14579	2.97664	2.89426
Gpank1	-1.13741	Mutant down vs Wildtype	5.3088	5.38117	6.92847	5.9667	4.51754	5.56305
Gyk	-1.1374	Mutant down vs Wildtype	1.21653	2.41426	0.592095	0.915027	2.35319	1.48965
Gyk	-1.1374	Mutant down vs Wildtype	2.27025	1.18342	2.47291	2.32987	2.13524	2.321
Zscan12	-1.13739	Mutant down vs Wildtype	4.2486	3.88498	3.98613	5.00617	4.55341	4.22525
Pdlim5	-1.13739	Mutant down vs Wildtype	9.6353	7.06807	9.95427	11.0036	9.30431	8.97049
Garem	-1.13738	Mutant down vs Wildtype	9.69538	10.4168	8.915	10.8871	11.019	11.109
1500011B03Rik	-1.13732	Mutant down vs Wildtype	1.4944	1.37732	2.34066	2.10596	4.14674	1.5129
Shprh	-1.13732	Mutant down vs Wildtype	7.47181	7.48815	5.95056	8.00832	8.1946	7.88596
1500011B03Rik	-1.13732	Mutant down vs Wildtype	7.50398	6.09809	8.98368	8.68719	7.21172	7.95084
Sgcd	-1.13731	Mutant down vs Wildtype	1.82253	2.3942	1.47213	2.30577	2.01482	2.1494
Gtf2ird2	-1.13728	Mutant down vs Wildtype	5.79378	5.26291	4.62109	5.236	6.22448	6.36957
Apc	-1.13719	Mutant down vs Wildtype	15.448	15.2172	10.6391	13.9316	17.2291	15.8101
Mapre3	-1.13714	Mutant down vs Wildtype	6.20373	7.23213	6.49845	6.95969	7.44595	8.26237
Tbkbp1	-1.1371	Mutant down vs Wildtype	2.92434	2.31772	3.17469	4.00717	2.66335	2.90017
Notch2	-1.13707	Mutant down vs Wildtype	26.9388	24.3527	21.5303	25.8604	30.2333	26.7098
Plekhm1	-1.13699	Mutant down vs Wildtype	4.33198	4.79834	4.60448	5.03883	5.32417	5.25334
Aebp2	-1.13692	Mutant down vs Wildtype	16.9713	18.82	16.0201	21.83	16.7501	21.8028
Aebp2	-1.13692	Mutant down vs Wildtype	17.6253	16.151	13.5768	18.1767	17.1803	17.5943
Lmbrd2	-1.13691	Mutant down vs Wildtype	4.82362	6.06914	4.38059	5.67332	6.33783	5.35328
Bptf	-1.13691	Mutant down vs Wildtype	19.0014	20.7515	13.3825	18.7732	20.9586	20.6785
Tbl1x	-1.13691	Mutant down vs Wildtype	40.7877	38.6004	34.0853	45.0129	41.3472	42.6488
Megf8	-1.13681	Mutant down vs Wildtype	24.694	23.8567	18.2103	23.5429	26.397	25.9549
Nbea	-1.13677	Mutant down vs Wildtype	4.32672	4.63027	3.21157	4.84915	4.47039	4.51327
Tspan18	-1.13662	Mutant down vs Wildtype	13.3315	13.5833	16.5026	17.6822	16.8817	14.7852
Itga6	-1.13659	Mutant down vs Wildtype	1.23384	2.28049	1.10641	3.57995	2.0604	1.50682
Itga6	-1.13659	Mutant down vs Wildtype	5.57548	4.56668	5.717	3.63084	5.72062	6.77859
Supt6	-1.1365	Mutant down vs Wildtype	27.9293	29.0177	21.2139	28.0325	30.7568	30.0403
Uba6	-1.1364	Mutant down vs Wildtype	7.28652	7.23019	6.01012	7.55769	7.7188	8.05017
Klhl5	-1.13636	Mutant down vs Wildtype	7.53768	5.97259	8.06037	9.63915	7.39574	7.47715
Znhit6	-1.13632	Mutant down vs Wildtype	7.73843	7.55648	6.47582	8.77606	7.62014	8.34238
Nid2	-1.13619	Mutant down vs Wildtype	24.3741	22.6493	29.3767	33.1407	25.2983	28.3656
Lpp	-1.1361	Mutant down vs Wildtype	1.13136	1.1358	1.12411	1.68765	1.48979	1.30465
Lpp	-1.1361	Mutant down vs Wildtype	2.00735	1.43302	1.52269	2.06607	1.98753	1.58485
Lpp	-1.1361	Mutant down vs Wildtype	2.2602	1.99051	2.0782	1.93797	1.90892	2.71422
Zfp747	-1.13608	Mutant down vs Wildtype	3.90482	3.18317	4.79899	4.65416	4.11029	4.74012
4930402H24Rik	-1.13601	Mutant down vs Wildtype	5.15634	5.01363	4.17735	5.57133	4.99815	5.72918
Thra	-1.13594	Mutant down vs Wildtype	20.1219	18.3546	23.4149	29.3841	19.5546	21.3661
A530054K11Rik	-1.13582	Mutant down vs Wildtype	3.31507	2.99338	2.68247	3.43975	3.54098	3.2313
Spag9	-1.13581	Mutant down vs Wildtype	1.09963	0.725564	0.848081	1.19162	1.03966	0.848255
Spag9	-1.13581	Mutant down vs Wildtype	1.12387	0.741648	0.86663	1.21766	1.06265	0.866828
Spag9	-1.13581	Mutant down vs Wildtype	1.2001	0.998177	1.55918	0.881974	1.14258	1.21677
Spag9	-1.13581	Mutant down vs Wildtype	1.94148	1.32333	1.27989	1.86701	1.8647	1.72944
Spag9	-1.13581	Mutant down vs Wildtype	3.04982	3.11136	2.3216	3.59532	3.23059	3.58337
Spag9	-1.13581	Mutant down vs Wildtype	3.67102	4.57566	3.68264	3.09269	4.05822	4.38945
Spag9	-1.13581	Mutant down vs Wildtype	5.74537	5.95893	3.08822	6.1869	6.39475	6.09447
3110056K07Rik	-1.13578	Mutant down vs Wildtype	3.33484	3.98785	3.72886	3.5011	4.36668	4.96426
Anks6	-1.13565	Mutant down vs Wildtype	4.01983	3.29139	3.61772	4.55932	4.29999	3.5521
Rbm19	-1.13554	Mutant down vs Wildtype	8.83478	9.05404	7.978	9.32011	10.201	9.85179
2610001J05Rik	-1.13553	Mutant down vs Wildtype	8.44956	7.16299	10.0069	10.9903	10.0891	8.01224
Top1	-1.13545	Mutant down vs Wildtype	65.5081	62.6966	50.1327	65.7808	68.313	68.4003
Chic1	-1.13539	Mutant down vs Wildtype	1.37373	1.79288	1.14445	1.3387	1.77586	1.78017
Ift172	-1.13538	Mutant down vs Wildtype	11.109	11.2437	7.84715	9.64109	11.9273	12.7199
Ifit2	-1.13534	Mutant down vs Wildtype	4.07574	3.62926	3.3789	4.6761	4.3989	3.50901
1110032F04Rik	-1.13527	Mutant down vs Wildtype	3.80776	4.22259	5.09706	6.19251	4.0811	4.62958
Zfp760	-1.13527	Mutant down vs Wildtype	5.20537	5.23063	6.0829	5.59062	6.59488	6.56799
Tcta	-1.13522	Mutant down vs Wildtype	4.34344	3.6576	6.3748	5.27384	5.77452	5.27136
Aldh1b1	-1.13521	Mutant down vs Wildtype	2.22906	1.84678	2.53277	2.40221	2.66251	2.43746
Akna	-1.13499	Mutant down vs Wildtype	4.27281	4.07657	4.32855	5.48902	4.27434	4.62596
Kifc3	-1.13498	Mutant down vs Wildtype	1.133	0.53371	1.03245	1.22859	0.953512	0.725079
Kifc3	-1.13498	Mutant down vs Wildtype	2.00733	1.47684	3.06656	4.15667	1.71433	2.2433
Traf3ip1	-1.13496	Mutant down vs Wildtype	5.38173	5.97203	4.68258	5.5299	6.30234	6.36832
Paf1	-1.13493	Mutant down vs Wildtype	31.5451	32.7673	25.2346	33.8093	32.4235	35.397
Fryl	-1.13476	Mutant down vs Wildtype	15.5134	16.5975	11.264	13.109	17.5624	18.5487
Mtif3	-1.13471	Mutant down vs Wildtype	1.05158	1.44662	1.52119	1.02737	1.44547	2.15489
Pdpr	-1.13467	Mutant down vs Wildtype	6.60969	7.10446	5.20663	6.15722	7.548	7.76363
Ift140	-1.13464	Mutant down vs Wildtype	10.1095	10.3046	10.1655	11.11	11.7347	11.8521
Cux1	-1.13461	Mutant down vs Wildtype	10.4205	10.3865	7.06908	10.6566	11.9841	11.1151
Cux1	-1.13461	Mutant down vs Wildtype	29.6024	25.0728	32.737	33.2087	32.0836	31.7594
Nudt16	-1.13458	Mutant down vs Wildtype	2.34174	1.58426	2.60089	2.47998	2.55105	2.37423
Ankrd12	-1.13447	Mutant down vs Wildtype	3.06627	3.02687	1.99704	3.07524	3.31004	2.79281
Evc	-1.13447	Mutant down vs Wildtype	7.03656	7.47654	7.26523	8.27482	8.44482	7.98729
Exoc4	-1.13434	Mutant down vs Wildtype	18.092	16.9107	16.3722	20.6369	18.5966	19.043
Ncor1	-1.13405	Mutant down vs Wildtype	6.41741	7.35389	5.51434	7.27887	6.89752	7.03607
Ncor1	-1.13405	Mutant down vs Wildtype	10.185	10.3874	10.3418	10.5979	11.5249	11.5658
Ncor1	-1.13405	Mutant down vs Wildtype	19.7283	18.848	12.373	19.0183	20.5825	20.2061
Zc3h4	-1.13401	Mutant down vs Wildtype	25.3139	22.8603	22.1041	25.4799	29.2822	24.9344
Ddrgk1	-1.13398	Mutant down vs Wildtype	23.8819	20.0962	19.7333	26.5481	21.8506	23.8484
Slc12a6	-1.13395	Mutant down vs Wildtype	1.63965	1.2736	2.5068	2.26175	2.04962	1.21249
Slc12a6	-1.13395	Mutant down vs Wildtype	4.42547	4.36871	2.58334	4.01237	4.42831	5.08309
2310047M10Rik	-1.1338	Mutant down vs Wildtype	4.66929	4.27158	4.76476	6.06445	4.05607	5.41901
Fam185a	-1.13377	Mutant down vs Wildtype	3.42293	3.41712	3.55765	3.51375	3.8391	4.43578
Iffo2	-1.13361	Mutant down vs Wildtype	3.89133	3.82478	3.78121	4.9162	4.20715	4.03292
D6Wsu163e	-1.1335	Mutant down vs Wildtype	4.82772	4.8641	4.82156	6.10374	5.11117	5.23595
Mb21d1	-1.13349	Mutant down vs Wildtype	1.02785	0.77296	1.12403	1.18498	1.02803	1.10226
Zscan26	-1.13347	Mutant down vs Wildtype	10.7795	11.414	8.95451	10.1821	12.1908	12.9324
Ddx46	-1.13339	Mutant down vs Wildtype	26.54	28.166	19.201	26.3616	29.6044	27.7998
Ncoa1	-1.13322	Mutant down vs Wildtype	7.22316	8.59547	7.76927	9.62017	7.66068	9.44936
Pick1	-1.13312	Mutant down vs Wildtype	12.3346	11.1977	8.84535	10.899	13.301	13.0518
Susd4	-1.13287	Mutant down vs Wildtype	2.38057	2.38978	4.09093	4.23784	2.75414	3.0467
Ddx23	-1.13284	Mutant down vs Wildtype	37.274	33.7289	30.842	38.9401	37.6446	38.7888
Ccdc124	-1.13279	Mutant down vs Wildtype	37.2942	35.8834	37.5087	46.5016	41.5186	37.3635
Pde9a	-1.13278	Mutant down vs Wildtype	5.16692	4.18339	4.67525	5.03197	2.68412	3.26537
Hnrnpu	-1.13271	Mutant down vs Wildtype	259.818	245.955	189.518	251.247	276.22	260.097
Herc1	-1.13267	Mutant down vs Wildtype	9.69391	10.3905	7.1253	9.23137	10.9146	10.6736
Wwp1	-1.13266	Mutant down vs Wildtype	2.00489	1.88659	1.04358	1.4887	1.35904	0.885544
Wwp1	-1.13266	Mutant down vs Wildtype	4.84073	4.29009	4.21363	5.05958	5.75316	5.64138
6720489N17Rik	-1.13256	Mutant down vs Wildtype	3.45083	3.06575	3.29204	4.36011	3.61468	3.13406
Mib2	-1.13254	Mutant down vs Wildtype	1.74074	2.88728	0.965467	1.69685	1.21691	2.51843
Mib2	-1.13254	Mutant down vs Wildtype	2.51313	3.58075	2.01843	3.25702	3.67688	3.0451
Mib2	-1.13254	Mutant down vs Wildtype	6.6895	3.43662	5.00814	6.62251	5.264	5.36482
Creb3l1	-1.13251	Mutant down vs Wildtype	3.19978	1.84362	8.09798	9.74002	2.95864	2.18407
Zfp526	-1.13243	Mutant down vs Wildtype	3.46098	2.99775	3.70377	4.11451	3.66676	3.72705
Arl10	-1.13236	Mutant down vs Wildtype	17.061	17.3326	19.2089	22.5827	18.2957	19.8188
Tro	-1.13235	Mutant down vs Wildtype	7.67137	7.00418	7.5995	9.05857	8.0375	7.64792
Gon4l	-1.13208	Mutant down vs Wildtype	6.97611	7.47126	6.70159	6.6602	8.35143	7.01035
Gon4l	-1.13208	Mutant down vs Wildtype	11.0625	10.9412	6.42554	10.394	11.4336	12.2767
Eif2ak3	-1.13203	Mutant down vs Wildtype	5.25993	4.92842	5.45819	6.14248	5.59873	5.97112
Sel1l	-1.13202	Mutant down vs Wildtype	5.03402	5.56578	6.50902	6.20679	5.03929	4.89365
Sel1l	-1.13202	Mutant down vs Wildtype	11.6542	10.2768	8.5225	11.4227	13.1599	13.1192
Zfp932	-1.13189	Mutant down vs Wildtype	15.5331	5.73432	7.87949	7.921	10.1656	14.9045
Syk	-1.13185	Mutant down vs Wildtype	1.23769	1.76777	1.35423	1.03433	0.979275	1.32323
Syk	-1.13185	Mutant down vs Wildtype	4.78064	5.16612	4.45291	5.42666	5.75637	6.71296
Lmna	-1.13165	Mutant down vs Wildtype	3.32599	2.82088	4.62076	4.81126	3.19955	3.12911
Lmna	-1.13165	Mutant down vs Wildtype	5.28476	4.7232	5.20626	9.86995	5.27239	5.57586
Ifnar2	-1.13164	Mutant down vs Wildtype	2.94891	2.54769	3.04899	3.62955	2.8293	2.96761
Ifnar2	-1.13164	Mutant down vs Wildtype	5.95067	4.54935	6.8221	6.90529	6.5369	6.40438
Fahd1	-1.1316	Mutant down vs Wildtype	12.9343	11.0331	12.5141	14.528	13.1383	13.6163
Slc38a3	-1.13157	Mutant down vs Wildtype	1.06454	1.09669	0.700737	0.614836	0.799616	1.21548
Scamp5	-1.13153	Mutant down vs Wildtype	3.8054	3.149	3.66339	4.40462	3.46145	4.14825
Wnt5a	-1.13152	Mutant down vs Wildtype	1.27919	0.955298	1.00442	1.33395	0.712583	0.663903
Wnt5a	-1.13152	Mutant down vs Wildtype	2.81273	1.43748	4.53564	6.65122	1.99399	2.25059
Fhod1	-1.1315	Mutant down vs Wildtype	6.54705	5.98776	7.4722	8.36241	6.67473	7.60085
Itm2b	-1.13147	Mutant down vs Wildtype	103.205	89.0408	123.673	135.862	105.375	116.216
Snx7	-1.13142	Mutant down vs Wildtype	2.48787	2.05311	3.55355	3.87959	3.09427	2.02037
Pkd2	-1.13136	Mutant down vs Wildtype	24.509	23.7163	20.9094	27.6616	23.45	27.1043
Armcx4	-1.13133	Mutant down vs Wildtype	16.8041	18.0459	11.6112	17.2416	19.1178	16.2036
Rab3il1	-1.13131	Mutant down vs Wildtype	4.03888	3.10961	5.41383	6.39877	3.63078	4.18235
Ngly1	-1.13125	Mutant down vs Wildtype	7.6575	6.45021	8.35917	9.04312	7.92	8.45265
Zhx2	-1.1312	Mutant down vs Wildtype	12.46	11.9873	11.2606	14.2004	11.9894	14.2031
Ptges	-1.13118	Mutant down vs Wildtype	1.26717	1.21868	2.05205	2.18418	1.40199	1.54703
Copz2	-1.13118	Mutant down vs Wildtype	19.3836	16.606	21.5758	26.2195	17.0407	21.857
Anxa6	-1.13101	Mutant down vs Wildtype	13.8021	20.6828	19.9282	22.311	14.5898	16.66
Anxa6	-1.13101	Mutant down vs Wildtype	25.001	8.42078	29.1405	34.1969	20.9326	23.6097
Cbl	-1.13099	Mutant down vs Wildtype	14.4905	17.6652	10.2207	14.0199	17.5196	16.3875
Cyp2j6	-1.13095	Mutant down vs Wildtype	2.40252	2.1053	2.48517	2.81091	2.41603	2.68179
Actn1	-1.13095	Mutant down vs Wildtype	31.9911	28.1281	33.3641	40.6749	31.164	33.8856
Efnb1	-1.1309	Mutant down vs Wildtype	75.1689	67.3394	78.8303	94.1512	79.1733	76.9866
Nr4a2	-1.13089	Mutant down vs Wildtype	2.0322	1.66696	2.50336	2.63986	1.86939	2.63202
Prkca	-1.13089	Mutant down vs Wildtype	2.62009	1.98958	2.43315	3.15827	2.29498	2.51142
Arhgef40	-1.13089	Mutant down vs Wildtype	2.91368	2.23515	2.82529	2.51873	1.5995	2.63397
Arhgef40	-1.13089	Mutant down vs Wildtype	4.09962	3.88668	2.74211	2.94081	2.92937	4.41732
Arhgef40	-1.13089	Mutant down vs Wildtype	7.90321	8.66612	9.14218	12.3976	11.8395	8.9507
Sdha	-1.13087	Mutant down vs Wildtype	90.0628	81.9529	82.2832	96.008	96.6196	94.9522
Mgat3	-1.13085	Mutant down vs Wildtype	8.53322	7.61499	9.46384	11.981	8.41003	8.57239
5430405H02Rik	-1.13083	Mutant down vs Wildtype	1.75494	2.04891	0.660346	1.78157	2.24952	2.22389
Taf15	-1.1308	Mutant down vs Wildtype	54.4724	51.6029	28.2285	46.8921	54.6585	50.3204
Plce1	-1.13077	Mutant down vs Wildtype	1.19321	1.14479	1.03107	1.27732	1.18916	1.34316
Rest	-1.13077	Mutant down vs Wildtype	19.4994	18.8891	12.6949	18.7188	19.5841	19.4605
Ythdc1	-1.13077	Mutant down vs Wildtype	34.2666	33.7989	21.8366	32.2977	34.7745	34.5865
Dnmt3a	-1.13075	Mutant down vs Wildtype	10.7099	11.6831	5.8737	10.7403	11.7158	11.0837
Dnmt3a	-1.13075	Mutant down vs Wildtype	11.8419	9.79889	13.9588	8.58528	11.3259	9.34804
Dnmt3a	-1.13075	Mutant down vs Wildtype	15.1007	16.8553	9.29603	19.2824	16.7721	20.0085
Numa1	-1.13075	Mutant down vs Wildtype	47.2035	45.9214	34.137	43.3712	50.275	50.2555
Polr1a	-1.1307	Mutant down vs Wildtype	18.1556	18.6998	14.8098	17.991	19.9156	20.5112
Ift57	-1.13068	Mutant down vs Wildtype	8.72074	8.20382	8.00551	9.83594	9.16177	9.19021
Gprasp2	-1.13067	Mutant down vs Wildtype	3.0727	3.51976	2.79504	3.33342	4.24292	2.45674
Gprasp2	-1.13067	Mutant down vs Wildtype	4.01958	3.63488	3.55745	3.7834	4.36771	5.56964
Arl3	-1.13054	Mutant down vs Wildtype	61.3778	59.9859	58.9317	74.6418	64.4354	64.7534
Rnaset2a	-1.1305	Mutant down vs Wildtype	30.6138	28.5707	35.0703	40.8095	29.0634	36.6823
Adam22	-1.13044	Mutant down vs Wildtype	1.70112	1.74794	1.60262	1.82183	1.94961	1.92469
Fbxl18	-1.13033	Mutant down vs Wildtype	5.71908	6.46181	5.00017	6.1972	6.37921	6.84391
Dnajc12	-1.13032	Mutant down vs Wildtype	2.9649	2.17282	3.32208	3.35915	3.36185	1.57334
Arhgef25	-1.13028	Mutant down vs Wildtype	5.6159	5.83591	8.65412	9.58291	8.7617	9.20403
Arhgef25	-1.13028	Mutant down vs Wildtype	19.8796	18.0485	13.6454	17.1203	16.6726	19.6761
Pnrc2	-1.13028	Mutant down vs Wildtype	59.6149	46.3593	54.9112	62.5353	58.9348	60.3747
Ring1	-1.1302	Mutant down vs Wildtype	13.8204	12.8415	11.8225	14.3704	13.4874	15.6372
Fam184a	-1.13017	Mutant down vs Wildtype	4.9784	5.71566	2.94477	4.07492	5.33542	6.00383
Nav1	-1.13016	Mutant down vs Wildtype	1.82986	2.02316	2.04029	2.5679	2.12567	1.9668
Gpr161	-1.12994	Mutant down vs Wildtype	6.5941	6.49769	5.10573	7.69114	6.39324	6.47765
Grip1	-1.12989	Mutant down vs Wildtype	1.13137	0.721512	0.947705	0.624771	0.578174	1.01732
Grip1	-1.12989	Mutant down vs Wildtype	1.20657	1.32087	0.666224	0.866495	1.50823	1.34445
Bcas3	-1.12982	Mutant down vs Wildtype	3.9465	3.128	5.50004	5.59056	4.87292	5.19842
Nek1	-1.12982	Mutant down vs Wildtype	7.42223	6.72231	4.59189	7.31811	6.45679	7.3938
D7Ertd715e	-1.12979	Mutant down vs Wildtype	2.55786	3.04003	1.29626	1.27582	3.58697	2.92614
Sms	-1.12977	Mutant down vs Wildtype	20.0584	19.4422	18.7982	20.3453	23.8678	21.651
Sesn1	-1.12976	Mutant down vs Wildtype	5.28051	3.42905	3.61571	4.36614	4.59045	4.96246
Sesn1	-1.12976	Mutant down vs Wildtype	9.12463	9.96531	10.8761	12.1976	11.2225	10.4397
Rccd1	-1.12969	Mutant down vs Wildtype	3.65024	3.99142	2.56601	3.02434	3.94992	4.55729
Mical3	-1.12959	Mutant down vs Wildtype	4.66729	4.0557	3.41061	4.35274	4.81281	4.57592
Sfrs18	-1.12957	Mutant down vs Wildtype	27.7164	30.9354	10.4509	14.8016	32.9675	30.287
Aggf1	-1.1294	Mutant down vs Wildtype	19.5891	19.6763	19.3351	23.6502	20.8501	21.683
Hoxa9	-1.12938	Mutant down vs Wildtype	7.0038	5.27469	3.50441	5.01511	8.71615	6.63216
Hoxa9	-1.12938	Mutant down vs Wildtype	22.9037	22.7863	13.1316	15.6206	23.827	24.4455
Fam219b	-1.12936	Mutant down vs Wildtype	1.13351	0.562905	1.97396	1.65381	1.26173	1.34794
Fam219b	-1.12936	Mutant down vs Wildtype	5.32618	5.21358	4.43027	5.97335	5.54332	5.2715
Txndc16	-1.12928	Mutant down vs Wildtype	8.18151	7.54793	7.66226	8.94813	8.6171	8.85059
Arhgef9	-1.12924	Mutant down vs Wildtype	2.54997	2.24264	2.21662	2.94879	2.73351	2.23285
Ank3	-1.12917	Mutant down vs Wildtype	1.14962	0.96801	1.17501	1.33131	1.99002	0.984335
Ank3	-1.12917	Mutant down vs Wildtype	1.22438	0.991451	0.960746	1.09712	1.12875	1.44816
Ank3	-1.12917	Mutant down vs Wildtype	1.67847	1.35929	1.14617	1.50363	1.547	1.49013
Ank3	-1.12917	Mutant down vs Wildtype	2.23581	1.29906	1.25864	2.44413	1.69928	2.05518
Ank3	-1.12917	Mutant down vs Wildtype	3.31266	3.51965	2.73739	2.83174	3.22529	3.48064
Ank3	-1.12917	Mutant down vs Wildtype	3.65426	2.84033	2.63531	3.62269	4.16843	3.37496
Adamts1	-1.12914	Mutant down vs Wildtype	17.9485	17.0164	15.8069	22.1552	17.7601	17.4134
Erlin2	-1.1291	Mutant down vs Wildtype	23.2755	22.0671	22.7719	25.7738	25.7056	25.4288
Ghr	-1.12904	Mutant down vs Wildtype	4.63359	3.12309	2.56334	6.02549	4.66629	4.14967
Ghr	-1.12904	Mutant down vs Wildtype	7.15912	6.02311	4.36976	5.10937	6.28743	7.32366
Ghr	-1.12904	Mutant down vs Wildtype	9.68825	8.42916	11.0107	12.267	9.35612	9.1703
Rai14	-1.12903	Mutant down vs Wildtype	4.59323	2.90915	5.12232	3.43994	4.38317	3.23249
Rai14	-1.12903	Mutant down vs Wildtype	16.484	18.1394	15.4172	21.3462	19.1156	19.2339
Rapgefl1	-1.12899	Mutant down vs Wildtype	1.69195	2.1894	1.88132	1.77113	2.31471	2.42014
Hey2	-1.12895	Mutant down vs Wildtype	1.42238	1.2847	1.79862	2.301	1.47569	1.31004
Crebrf	-1.12891	Mutant down vs Wildtype	2.62994	2.37671	2.12503	2.61456	2.61222	2.82425
Nudt7	-1.1289	Mutant down vs Wildtype	1.69258	1.69542	2.0767	2.94309	2.05969	2.1832
Golga2	-1.12878	Mutant down vs Wildtype	2.24083	2.88649	2.45043	3.92355	4.93081	3.12284
Golga2	-1.12878	Mutant down vs Wildtype	12.2527	12.825	10.061	12.5179	10.9018	12.8204
Palld	-1.12873	Mutant down vs Wildtype	9.34873	5.8615	8.86645	12.6458	7.28864	7.24149
Pla2g15	-1.12872	Mutant down vs Wildtype	3.59231	3.22543	3.55889	4.35475	3.64581	3.71177
Brd7	-1.12872	Mutant down vs Wildtype	39.8864	33.3346	36.2773	42.0409	42.4289	39.123
Als2	-1.12863	Mutant down vs Wildtype	5.49331	5.10583	4.33145	6.39935	5.77702	5.60836
Fbln7	-1.12862	Mutant down vs Wildtype	2.83765	2.64606	3.07122	3.53036	2.7041	3.42078
Ubb	-1.12852	Mutant down vs Wildtype	791.922	474.651	539.569	862.481	437.799	737.984
Lrrc18	-1.12847	Mutant down vs Wildtype	1.37276	1.93422	1.05234	1.21252	1.38336	1.52913
Dync1h1	-1.12842	Mutant down vs Wildtype	38.1847	40.6576	26.2813	34.6878	41.6449	42.291
Noc3l	-1.12838	Mutant down vs Wildtype	8.95158	8.86756	8.24919	9.6588	9.56823	10.1879
Tenc1	-1.12834	Mutant down vs Wildtype	18.4512	18.4194	20.5398	22.7133	19.699	22.366
2210404O09Rik	-1.1283	Mutant down vs Wildtype	2.08121	2.42304	1.40435	2.19019	2.33571	2.14077
Ndufaf1	-1.12828	Mutant down vs Wildtype	9.99416	8.50113	10.2155	10.3898	10.6166	11.3874
Smarca2	-1.12823	Mutant down vs Wildtype	9.64187	7.78264	5.83413	11.1958	9.13919	10.7236
3110021N24Rik	-1.12822	Mutant down vs Wildtype	3.89546	2.78021	3.26897	3.81221	3.92423	3.48326
Twist2	-1.12821	Mutant down vs Wildtype	1.33608	0.736432	3.648	4.29013	1.12417	1.03964
Ttc3	-1.12813	Mutant down vs Wildtype	62.6293	58.6003	51.3697	64.4095	64.3286	65.977
Scube1	-1.12807	Mutant down vs Wildtype	1.16409	3.86979	1.88578	2.85631	1.18301	3.20163
Snapc1	-1.12806	Mutant down vs Wildtype	5.18943	5.88055	6.06078	7.26477	5.02821	7.03157
Hip1r	-1.12799	Mutant down vs Wildtype	6.85759	5.80776	5.03266	5.82326	7.07458	7.06538
Mtus1	-1.12777	Mutant down vs Wildtype	1.02454	0.755571	0.644169	0.940559	1.03082	0.497053
Mtus1	-1.12777	Mutant down vs Wildtype	2.5969	2.25216	2.83736	2.39348	2.58106	3.31832
1700049G17Rik	-1.12773	Mutant down vs Wildtype	1.9184	2.10254	1.8211	2.27069	2.28916	2.02842
Map3k1	-1.1277	Mutant down vs Wildtype	8.53447	8.63347	7.09239	9.38635	9.00737	8.96471
Rock2	-1.12766	Mutant down vs Wildtype	13.2069	13.2171	9.51457	13.0235	14.0807	13.4223
Clip2	-1.12765	Mutant down vs Wildtype	1.06509	0.882949	2.06665	0.863735	1.99594	0.521359
Clip2	-1.12765	Mutant down vs Wildtype	5.64715	5.19985	5.37642	7.99088	5.09519	6.35432
Synj1	-1.12759	Mutant down vs Wildtype	1.17938	0.956389	1.09725	0.839912	0.946486	0.878462
Zscan29	-1.12749	Mutant down vs Wildtype	3.22223	2.87826	2.91584	3.23725	3.48458	3.44396
Armc10	-1.12747	Mutant down vs Wildtype	28.9755	37.7397	42.3441	41.4474	38.8461	42.6676
Trpm4	-1.12745	Mutant down vs Wildtype	4.95528	5.89507	5.10443	5.97839	6.00699	6.00286
Dclre1b	-1.12742	Mutant down vs Wildtype	1.00835	0.463842	0.772995	0.829177	1.63938	1.50871
Dclre1b	-1.12742	Mutant down vs Wildtype	3.2509	3.86563	3.91782	4.18707	3.00688	3.80044
Vcpkmt	-1.12739	Mutant down vs Wildtype	10.5204	7.71454	6.60922	9.32675	8.87216	9.81018
Gdf11	-1.12725	Mutant down vs Wildtype	10.6121	9.46104	9.67438	13.0865	10.5694	9.87692
Usp40	-1.12719	Mutant down vs Wildtype	1.34631	1.83736	1.85902	1.93942	1.53235	1.62749
Usp40	-1.12719	Mutant down vs Wildtype	8.6557	7.16076	5.78088	7.67478	8.17526	9.07909
Slc38a10	-1.12715	Mutant down vs Wildtype	2.30569	2.16658	3.96426	2.08746	3.06702	3.03865
Slc38a10	-1.12715	Mutant down vs Wildtype	3.43871	3.23129	5.89942	4.75413	5.44748	4.46435
Slc38a10	-1.12715	Mutant down vs Wildtype	9.8445	9.05559	8.40501	8.50239	8.9396	10.3452
Slc38a10	-1.12715	Mutant down vs Wildtype	14.5313	13.3723	12.4588	18.9739	15.7203	15.0794
Cwc25	-1.12711	Mutant down vs Wildtype	7.69079	7.8289	7.04346	8.00257	9.20739	8.22109
Cpm	-1.12709	Mutant down vs Wildtype	9.69335	10.7004	13.1495	12.6088	11.6277	13.5697
Hoxb8	-1.12695	Mutant down vs Wildtype	25.8948	25.7897	27.4498	29.4067	28.9965	30.7775
Ston1	-1.12689	Mutant down vs Wildtype	7.12647	5.10685	7.11807	9.57799	6.08711	6.14184
Edem3	-1.12682	Mutant down vs Wildtype	9.22748	9.42693	8.17417	10.143	9.99556	10.0924
2810410L24Rik	-1.12677	Mutant down vs Wildtype	7.03898	5.88663	5.48875	5.53422	7.96837	7.24608
Rab7	-1.12674	Mutant down vs Wildtype	61.3424	60.181	56.3407	76.5931	61.665	62.1494
Gm7244	-1.1267	Mutant down vs Wildtype	1.46484	1.52511	2.30279	2.52143	1.36947	2.07243
Lysmd4	-1.12658	Mutant down vs Wildtype	1.59113	2.71836	2.82281	3.63693	1.76285	2.12386
Lysmd4	-1.12658	Mutant down vs Wildtype	3.27788	1.83828	2.60711	2.77762	2.76228	3.67251
Zfp35	-1.12657	Mutant down vs Wildtype	9.27877	8.14458	9.19085	10.755	9.66095	9.56682
Tceal1	-1.12643	Mutant down vs Wildtype	8.88834	7.52845	10.5766	11.8831	9.31806	9.20492
3110052M02Rik	-1.12638	Mutant down vs Wildtype	1.36261	1.34268	0.977442	1.02506	1.66145	1.46166
Ppcs	-1.12612	Mutant down vs Wildtype	6.92762	5.83745	10.1928	9.46337	8.08017	8.30977
4632415L05Rik	-1.12611	Mutant down vs Wildtype	5.72509	4.99461	5.26697	6.42479	5.63261	5.94534
Mctp2	-1.12605	Mutant down vs Wildtype	1.16167	1.01254	2.1947	2.47908	1.35882	1.08171
Purg	-1.12604	Mutant down vs Wildtype	1.923	2.28564	1.17621	3.22213	2.49306	1.5963
Purg	-1.12604	Mutant down vs Wildtype	8.37659	6.51449	7.05626	8.66488	6.90067	7.90015
Sh3gl2	-1.12602	Mutant down vs Wildtype	1.72843	1.70069	2.33742	2.66285	1.68508	2.14529
Nfe2l1	-1.12602	Mutant down vs Wildtype	14.9817	14.217	11.5876	16.299	14.3133	16.7754
Nfe2l1	-1.12602	Mutant down vs Wildtype	27.3697	26.242	18.9575	33.5139	31.5888	29.6213
Fkbp15	-1.12592	Mutant down vs Wildtype	6.54018	6.201	6.9879	7.55811	7.60142	7.05393
Crebzf	-1.12583	Mutant down vs Wildtype	3.88801	4.35087	0.913717	1.1831	4.50309	5.70989
Crebzf	-1.12583	Mutant down vs Wildtype	12.8357	13.8118	10.8092	10.7242	12.6064	12.7935
Crebzf	-1.12583	Mutant down vs Wildtype	14.8458	14.0931	11.7066	16.0962	15.9937	18.4497
Mphosph10	-1.12576	Mutant down vs Wildtype	13.4462	13.5584	12.7384	14.3055	15.8223	14.6132
Grhl1	-1.12563	Mutant down vs Wildtype	1.07454	1.3696	0.692915	1.02029	1.31959	0.953778
Cplx2	-1.12563	Mutant down vs Wildtype	7.10123	6.37205	9.21776	10.5401	7.6353	7.36631
Rnf113a2	-1.12553	Mutant down vs Wildtype	6.33269	5.88548	6.39461	7.90081	6.82138	6.22701
Scamp1	-1.12548	Mutant down vs Wildtype	12.2227	11.8755	12.1591	14.9443	12.0215	13.8412
Kazald1	-1.12547	Mutant down vs Wildtype	4.98858	5.57782	9.37476	8.94458	7.00645	6.49206
Dip2a	-1.12547	Mutant down vs Wildtype	5.15059	5.18955	5.41344	6.33977	5.67325	5.7171
Bag5	-1.12544	Mutant down vs Wildtype	18.0844	14.309	19.2294	20.7266	17.416	19.9556
Upf2	-1.12541	Mutant down vs Wildtype	14.174	14.0616	10.7137	14.4477	14.0061	15.3803
Llph	-1.12541	Mutant down vs Wildtype	29.6767	25.0834	23.6635	30.3925	28.6007	29.2657
Hs2st1	-1.12537	Mutant down vs Wildtype	20.7486	19.4739	22.0915	24.1311	22.843	23.1519
2810474O19Rik	-1.12536	Mutant down vs Wildtype	8.14085	7.81329	7.08003	8.25067	9.01338	8.65761
Ksr1	-1.12535	Mutant down vs Wildtype	1.0148	1.08015	1.37892	1.60507	1.22076	1.0835
Cryl1	-1.12535	Mutant down vs Wildtype	2.3056	2.53542	4.52593	3.82853	4.18416	2.52838
Tfip11	-1.12532	Mutant down vs Wildtype	16.472	15.6872	16.4924	19.0673	17.9104	17.7708
Zfyve9	-1.12527	Mutant down vs Wildtype	12.0073	10.9322	13.0171	13.9422	12.6127	13.9058
Tusc2	-1.12525	Mutant down vs Wildtype	11.8391	10.4318	14.879	14.7637	12.6684	14.3709
Tpr	-1.12524	Mutant down vs Wildtype	33.4948	33.1252	23.681	30.6909	36.5122	34.4074
BC016423	-1.12515	Mutant down vs Wildtype	12.9269	13.5683	9.39495	11.4057	14.7899	14.1862
Wdr35	-1.12513	Mutant down vs Wildtype	2.03078	1.52449	1.82144	2.01224	1.70305	2.04746
Wdr35	-1.12513	Mutant down vs Wildtype	6.61809	7.07901	6.19025	7.42682	7.96119	7.27464
Zfp952	-1.12508	Mutant down vs Wildtype	4.01378	3.40338	4.11716	4.15365	4.01193	4.81145
Lrch2	-1.12504	Mutant down vs Wildtype	7.65056	6.89379	7.332	8.88442	8.4659	7.26138
Akap9	-1.12503	Mutant down vs Wildtype	11.0714	12.1776	6.64252	9.78916	12.0029	11.8367
Ints12	-1.12481	Mutant down vs Wildtype	8.21077	6.81896	8.62925	9.83622	8.11437	8.66135
Pcgf5	-1.12478	Mutant down vs Wildtype	1.24613	1.40864	1.17259	0.937966	1.47698	1.89
Foxd1	-1.12474	Mutant down vs Wildtype	35.9509	35.6485	38.9009	50.8447	34.366	39.073
Sh3glb1	-1.12473	Mutant down vs Wildtype	3.44286	2.77974	3.30685	4.25468	3.27352	3.16619
Sh3glb1	-1.12473	Mutant down vs Wildtype	17.5832	15.8186	15.6387	17.3196	17.9955	18.4253
Vps8	-1.12462	Mutant down vs Wildtype	1.6977	0.43281	0.791933	0.715282	0.20973	0.765231
Vps8	-1.12462	Mutant down vs Wildtype	2.62812	3.53837	3.16495	3.92043	4.08612	4.0842
Phospho2	-1.12459	Mutant down vs Wildtype	5.27152	5.28103	6.98983	7.22777	6.09096	6.40925
Nbeal1	-1.12452	Mutant down vs Wildtype	2.04264	2.26096	1.34399	1.74802	2.39837	2.20442
Ppp1r7	-1.12446	Mutant down vs Wildtype	13.8985	13.2247	12.5303	14.4802	15.9707	14.138
Rnf146	-1.12436	Mutant down vs Wildtype	1.65166	0.268732	1.37743	2.03211	1.19564	2.74275
Rnf146	-1.12436	Mutant down vs Wildtype	2.2309	3.01569	2.50575	3.48942	2.4601	0.729929
Rnf146	-1.12436	Mutant down vs Wildtype	14.0594	12.0178	10.7647	13.8968	13.8508	14.0469
Utp3	-1.12435	Mutant down vs Wildtype	33.5437	29.33	33.0837	40.2147	33.2673	34.4081
Cntn3	-1.12434	Mutant down vs Wildtype	4.32906	4.26895	3.78889	4.76943	4.42661	4.73107
Mast4	-1.12433	Mutant down vs Wildtype	3.53663	3.95414	3.08557	3.82838	4.08547	3.97743
Dync2h1	-1.12423	Mutant down vs Wildtype	7.38847	8.37437	5.10303	6.18649	8.24793	9.02359
Nudt10	-1.12421	Mutant down vs Wildtype	6.59926	4.07851	5.57562	6.41521	5.55316	6.30386
Pex26	-1.12416	Mutant down vs Wildtype	4.6099	3.83075	4.72803	5.72768	4.099	4.97702
Arpc1b	-1.12415	Mutant down vs Wildtype	12.9459	11.7738	18.5713	21.4347	13.7993	13.4314
Pla2g12a	-1.12414	Mutant down vs Wildtype	11.4564	10.3009	13.0934	14.536	10.5908	12.4386
Crispld1	-1.12407	Mutant down vs Wildtype	15.9198	13.603	11.7158	14.4449	15.2262	16.6841
Ube3a	-1.12395	Mutant down vs Wildtype	3.71394	3.63876	3.39111	3.31074	5.6472	5.81645
Ube3a	-1.12395	Mutant down vs Wildtype	14.5849	14.1901	9.87771	15.1129	13.8154	12.4382
Hectd1	-1.12394	Mutant down vs Wildtype	24.9532	24.5348	19.9416	24.2476	27.6779	26.1094
St13	-1.12394	Mutant down vs Wildtype	89.7196	76.5057	71.0513	92.9442	84.8294	88.9105
Pmepa1	-1.12392	Mutant down vs Wildtype	2.53227	2.04001	2.88087	3.9229	2.0182	2.43568
Kdm1b	-1.12381	Mutant down vs Wildtype	3.5907	3.84697	3.42623	4.04045	3.99569	4.17286
Eif5b	-1.12381	Mutant down vs Wildtype	19.7713	18.318	15.2233	20.0495	20.3956	19.4681
Ttc30a1	-1.12378	Mutant down vs Wildtype	5.14623	3.73455	6.05373	5.8824	5.00798	5.89277
Ndufa4l2	-1.12359	Mutant down vs Wildtype	1.15716	0.53455	2.40723	3.44867	0.577999	0.578841
Sumf2	-1.12355	Mutant down vs Wildtype	11.0159	10.1629	12.1069	12.8699	12.6943	11.8341
Ppil4	-1.12335	Mutant down vs Wildtype	16.0018	16.4258	13.4118	17.3787	17.3839	16.7311
Rps6ka3	-1.12335	Mutant down vs Wildtype	44.6172	47.1872	34.0569	46.2572	46.5026	48.6269
Phka2	-1.12331	Mutant down vs Wildtype	1.27423	1.31323	1.4328	1.66252	2.19199	2.64887
Phka2	-1.12331	Mutant down vs Wildtype	1.78032	1.37799	1.82995	1.30424	1.49829	1.19064
Phka2	-1.12331	Mutant down vs Wildtype	2.03814	2.5229	1.61372	2.91546	1.73466	1.90885
Iqsec2	-1.12327	Mutant down vs Wildtype	1.01251	0.65301	1.35204	1.41738	1.3214	1.27754
Mgme1	-1.1231	Mutant down vs Wildtype	8.45353	7.65012	8.76536	10.7248	7.70059	9.50504
Eftud1	-1.12308	Mutant down vs Wildtype	2.0209	2.14539	2.38013	3.20633	3.64367	3.92862
Eftud1	-1.12308	Mutant down vs Wildtype	3.01566	2.63088	1.7894	2.22348	1.05084	1.6504
Penk	-1.12305	Mutant down vs Wildtype	21.5787	8.69032	51.0706	61.4262	14.5542	15.3684
Pggt1b	-1.123	Mutant down vs Wildtype	10.1579	10.9592	7.9091	10.2622	11.5363	10.7979
Dhx8	-1.12299	Mutant down vs Wildtype	14.8581	14.7458	14.5103	17.0221	17.0104	15.5073
Ypel4	-1.12295	Mutant down vs Wildtype	1.86482	2.31271	1.08005	0.919198	2.22283	2.76198
Zfp763	-1.12291	Mutant down vs Wildtype	5.26327	4.73823	5.11588	6.32066	5.4804	5.17433
Anxa3	-1.12289	Mutant down vs Wildtype	14.0697	12.2413	14.6943	17.4371	12.0883	16.5192
Mta3	-1.1228	Mutant down vs Wildtype	1.69581	4.72395	11.7651	2.06351	4.90599	2.98068
Mta3	-1.1228	Mutant down vs Wildtype	2.26947	1.73625	1.55749	1.9097	2.38509	1.35995
Mta3	-1.1228	Mutant down vs Wildtype	7.49806	4.17179	2.47518	13.196	5.37068	8.62397
Ldoc1l	-1.12276	Mutant down vs Wildtype	9.39006	8.53556	10.1846	9.92836	10.8044	10.8283
Cpq	-1.12275	Mutant down vs Wildtype	9.75198	8.79725	12.966	13.2998	10.0742	12.0292
Ttc37	-1.12261	Mutant down vs Wildtype	10.2645	10.5759	8.37708	10.9679	11.2258	10.6061
Zmynd8	-1.12253	Mutant down vs Wildtype	1.46033	1.959	1.31861	1.22123	1.84493	1.52589
Zmynd8	-1.12253	Mutant down vs Wildtype	2.54342	2.557	2.40981	3.11678	4.51447	3.40194
Zmynd8	-1.12253	Mutant down vs Wildtype	3.43098	3.36436	2.68675	4.56406	4.62542	4.05635
Zmynd8	-1.12253	Mutant down vs Wildtype	5.73875	4.76408	4.57534	5.70129	5.47168	4.91794
Zmynd8	-1.12253	Mutant down vs Wildtype	6.15209	5.08559	3.34658	3.99098	3.82077	4.91618
Zfat	-1.12251	Mutant down vs Wildtype	2.04803	0.448739	2.04193	1.23348	2.51041	2.30625
Creld2	-1.12247	Mutant down vs Wildtype	23.1325	18.6062	18.7568	23.0702	22.1069	22.7274
Zfyve1	-1.1224	Mutant down vs Wildtype	10.1076	9.8726	10.4063	12.4041	9.97933	11.7222
Add3	-1.12239	Mutant down vs Wildtype	1.01685	0.992301	1.84101	1.46135	0.79248	0.762775
Ankrd6	-1.12239	Mutant down vs Wildtype	1.14694	0.858062	0.457145	1.04555	1.05825	1.5475
Add3	-1.12239	Mutant down vs Wildtype	1.24319	2.03575	1.03369	1.33008	1.77045	0.926653
Add3	-1.12239	Mutant down vs Wildtype	1.24354	1.06077	2.99242	3.40411	0.997474	1.64994
Ankrd6	-1.12239	Mutant down vs Wildtype	1.90564	1.78623	1.13753	1.09516	1.48417	1.82046
Add3	-1.12239	Mutant down vs Wildtype	9.41104	10.0485	7.92479	8.08617	9.5796	7.78127
Add3	-1.12239	Mutant down vs Wildtype	11.8601	11.2027	12.9119	18.5351	12.4523	16.6909
Ankrd6	-1.12239	Mutant down vs Wildtype	18.6266	14.3148	16.0059	16.3357	17.562	21.1732
Ikbkb	-1.12234	Mutant down vs Wildtype	2.36654	2.34762	1.1704	1.15458	2.301	2.99556
Ikbkb	-1.12234	Mutant down vs Wildtype	11.582	11.0063	7.9547	11.1793	11.2844	11.9691
Hist3h2a	-1.12227	Mutant down vs Wildtype	15.6593	17.5547	17.8	25.4478	15.4407	16.3627
Snx30	-1.12222	Mutant down vs Wildtype	4.0248	4.15722	3.38874	4.91088	4.05606	4.018
Aplp2	-1.12217	Mutant down vs Wildtype	6.32328	9.06729	7.26907	8.53067	6.71285	9.48074
Aplp2	-1.12217	Mutant down vs Wildtype	26.0979	21.0267	29.931	26.6883	23.9264	25.0644
Aplp2	-1.12217	Mutant down vs Wildtype	44.1396	36.8471	27.9898	42.639	47.2371	43.9082
2610002M06Rik	-1.12215	Mutant down vs Wildtype	3.34484	2.88928	2.91511	3.70806	3.1143	3.44446
Ssh3	-1.12207	Mutant down vs Wildtype	2.66472	3.08248	2.75498	2.4503	3.07687	4.01286
Smc5	-1.12196	Mutant down vs Wildtype	1.40873	0.915126	0.569288	1.25029	1.02316	1.09742
Smc5	-1.12196	Mutant down vs Wildtype	3.80528	7.04709	3.72063	6.83984	5.95213	5.16465
Smc5	-1.12196	Mutant down vs Wildtype	8.19509	5.93841	4.93473	4.48326	7.71067	7.46862
Ccdc47	-1.12195	Mutant down vs Wildtype	20.9291	20.5184	18.1428	22.9244	22.1247	21.8083
Ptgr1	-1.1219	Mutant down vs Wildtype	5.51389	3.61253	6.46594	7.19648	4.57991	5.71676
Prrg3	-1.12189	Mutant down vs Wildtype	7.81386	6.56365	7.60342	8.33784	8.29115	8.03124
Gpatch8	-1.12189	Mutant down vs Wildtype	14.1692	14.2098	10.9886	13.2166	15.5744	15.3752
Gpr124	-1.12186	Mutant down vs Wildtype	17.2962	15.1197	21.5779	26.6097	15.8087	18.1551
Zhx3	-1.12185	Mutant down vs Wildtype	2.10579	2.52333	2.06546	2.55687	2.40698	2.54644
Slc23a2	-1.12182	Mutant down vs Wildtype	6.13491	6.65995	6.09405	6.667	7.31844	7.20447
Srfbp1	-1.12177	Mutant down vs Wildtype	12.6353	12.1298	10.7463	13.7244	13.0163	13.0951
Otud7b	-1.12173	Mutant down vs Wildtype	2.71655	2.61754	2.12232	3.92307	2.54287	2.85497
Otud7b	-1.12173	Mutant down vs Wildtype	5.9498	5.64836	5.02861	5.35901	6.39567	5.9393
Angptl2	-1.12168	Mutant down vs Wildtype	13.6037	11.8484	16.7608	19.0194	13.847	14.4829
Wrn	-1.1216	Mutant down vs Wildtype	1.83024	1.92721	1.31161	2.29948	2.55856	2.44023
Wrn	-1.1216	Mutant down vs Wildtype	2.23782	1.50971	1.61095	1.62711	1.21079	1.55938
Foxc1	-1.12152	Mutant down vs Wildtype	71.4037	66.6624	66.814	77.003	75.2348	77.5385
Ctsb	-1.12132	Mutant down vs Wildtype	26.1496	21.5305	34.4933	38.6343	25.746	27.7619
Hsp90ab1	-1.12126	Mutant down vs Wildtype	1263.86	1198.74	978.142	1329.77	1223.69	1304.51
Dock5	-1.12124	Mutant down vs Wildtype	15.8448	17.744	11.8863	14.641	17.3156	19.032
Zfp711	-1.12119	Mutant down vs Wildtype	2.23027	2.26116	1.98963	2.56183	2.52821	2.17645
Bcl9l	-1.12119	Mutant down vs Wildtype	13.3217	12.2105	12.5273	16.1059	14.1672	12.3989
Cep110	-1.12116	Mutant down vs Wildtype	5.52878	5.72519	5.2075	5.97449	6.30105	6.83068
Cep110	-1.12116	Mutant down vs Wildtype	7.63455	8.57531	3.07231	4.94003	7.87661	8.15143
Gnptab	-1.12113	Mutant down vs Wildtype	5.69571	5.66896	5.5963	6.6414	6.51236	5.86168
Cetn3	-1.12112	Mutant down vs Wildtype	59.055	50.6468	53.2322	67.7817	57.7219	57.1652
R3hcc1l	-1.12105	Mutant down vs Wildtype	5.03023	5.09932	4.91349	6.22088	5.18945	5.45366
Alyref2	-1.12093	Mutant down vs Wildtype	3.62801	2.3945	3.42767	4.10297	3.13187	3.35818
Zfp407	-1.12083	Mutant down vs Wildtype	4.32852	3.79573	3.3893	4.14156	4.8078	3.95538
Ostm1	-1.12079	Mutant down vs Wildtype	2.60564	2.36546	3.1234	2.82231	3.35493	2.895
D3Ertd751e	-1.1207	Mutant down vs Wildtype	1.48871	0.587421	0.494999	0.524997	1.33029	0.554361
Gpr162	-1.12066	Mutant down vs Wildtype	4.13436	6.10421	2.1796	3.32237	5.17063	5.42358
Rsrc1	-1.1206	Mutant down vs Wildtype	10.4529	9.62612	10.8866	12.4556	11.0031	11.2414
Mphosph8	-1.12059	Mutant down vs Wildtype	13.699	13.9821	10.4895	13.6744	14.2474	14.8519
Ctsl	-1.1205	Mutant down vs Wildtype	61.4306	55.9817	66.9327	79.9104	63.6561	62.9912
Brf1	-1.12048	Mutant down vs Wildtype	21.4944	23.5442	19.0362	22.0556	24.3648	25.374
Prrc2c	-1.12047	Mutant down vs Wildtype	48.2863	50.4655	32.0789	42.6106	53.2154	50.7656
Snx10	-1.12045	Mutant down vs Wildtype	3.74548	2.2266	3.3492	3.05779	2.72168	4.12685
Esf1	-1.12045	Mutant down vs Wildtype	15.3908	14.3373	13.9734	17.5449	15.6826	15.7377
Man1c1	-1.12039	Mutant down vs Wildtype	4.6506	4.6312	6.37357	7.05793	5.01197	5.47023
Ttc1	-1.12034	Mutant down vs Wildtype	20.3648	21.5686	21.0058	25.2847	22.4762	22.7522
Lypd6	-1.12026	Mutant down vs Wildtype	1.42127	1.01747	1.33026	1.22809	1.66446	1.60641
Ccnt1	-1.1202	Mutant down vs Wildtype	13.627	14.2598	9.69571	13.0302	14.0899	14.9798
Ankrd42	-1.12018	Mutant down vs Wildtype	2.57767	2.80158	2.09577	2.48468	2.76863	3.12007
Epha7	-1.12013	Mutant down vs Wildtype	3.50302	3.50709	3.5526	4.51848	4.026	3.51767
Setd2	-1.1199	Mutant down vs Wildtype	21.1726	21.5418	15.9626	21.4881	22.476	21.7484
Phf14	-1.11985	Mutant down vs Wildtype	26.3358	22.8588	18.2993	25.6331	24.1154	25.7398
Adamts7	-1.1198	Mutant down vs Wildtype	3.97052	3.205	5.4151	6.36032	3.69695	4.04173
Atp7a	-1.1198	Mutant down vs Wildtype	4.19794	4.04142	2.99618	4.33552	5.39983	4.13551
Atp7a	-1.1198	Mutant down vs Wildtype	4.30214	3.9744	3.9223	4.44314	3.68978	4.23808
Pbxip1	-1.11979	Mutant down vs Wildtype	8.97608	8.61767	9.12743	10.6072	9.56726	9.74765
Ccdc39	-1.11978	Mutant down vs Wildtype	1.18057	1.18331	0.517965	0.771457	1.16465	1.29093
Slc6a17	-1.11976	Mutant down vs Wildtype	1.91492	1.84315	2.00953	1.94637	2.00563	2.50635
U2surp	-1.11975	Mutant down vs Wildtype	4.34597	2.74559	3.07587	2.96869	3.18034	2.42709
U2surp	-1.11975	Mutant down vs Wildtype	12.3356	13.6877	8.51432	10.9443	15.8329	14.7051
Fam20b	-1.11973	Mutant down vs Wildtype	17.3421	17.1901	18.357	21.0094	19.4351	18.7771
Mcm3ap	-1.11964	Mutant down vs Wildtype	13.0688	11.9704	11.3816	12.5725	14.6722	13.5333
Pcdhgb6	-1.11956	Mutant down vs Wildtype	4.63137	5.20001	4.96563	6.15286	5.08068	5.33261
Ncoa4	-1.11951	Mutant down vs Wildtype	2.63642	2.50705	4.35766	3.60904	2.924	3.00394
Ncoa4	-1.11951	Mutant down vs Wildtype	7.35883	6.99574	12.1655	10.0756	8.16236	8.38732
Ncoa4	-1.11951	Mutant down vs Wildtype	17.2519	14.8752	13.7681	17.4589	18.6982	19.3868
Prkdc	-1.11947	Mutant down vs Wildtype	3.54072	3.57033	2.06442	2.54259	3.87911	3.84995
Pccb	-1.11943	Mutant down vs Wildtype	22.3699	18.2472	20.1948	23.8501	22.0604	22.1642
Wdr91	-1.11942	Mutant down vs Wildtype	9.8503	9.09896	9.35004	11.5712	9.85639	10.2511
Ranbp2	-1.11921	Mutant down vs Wildtype	25.0842	26.4661	18.4585	23.8325	28.7429	25.7789
Sorbs1	-1.1192	Mutant down vs Wildtype	1.84188	1.06169	3.16902	1.85709	2.27489	2.0351
Gspt2	-1.11915	Mutant down vs Wildtype	2.83813	2.84214	2.234	2.337	3.27474	3.2455
Cyb561a3	-1.11907	Mutant down vs Wildtype	1.03291	0.675618	0.900913	0.634399	0.590855	0.427375
Cyb561a3	-1.11907	Mutant down vs Wildtype	1.62125	2.12259	2.43953	2.03995	1.95514	2.55958
Itgb5	-1.119	Mutant down vs Wildtype	2.52916	1.70415	2.02058	3.48218	2.13482	2.37061
Wnk1	-1.119	Mutant down vs Wildtype	10.016	7.84808	10.841	11.1025	11.8269	10.9559
Wnk1	-1.119	Mutant down vs Wildtype	13.0143	15.5706	8.97765	11.3156	14.0238	14.0688
Itgb5	-1.119	Mutant down vs Wildtype	13.5552	11.6076	16.3013	16.8075	13.713	14.8885
Wnk1	-1.119	Mutant down vs Wildtype	14.0555	11.7874	9.27109	13.1921	13.236	14.1701
C630043F03Rik	-1.11893	Mutant down vs Wildtype	7.28287	6.46051	7.58913	8.73433	7.42856	7.70678
Dtna	-1.11886	Mutant down vs Wildtype	1.45363	2.18141	1.7471	2.15294	2.27346	2.06249
Dtna	-1.11886	Mutant down vs Wildtype	2.05858	2.83305	1.99494	2.3984	2.26174	2.87492
Dtna	-1.11886	Mutant down vs Wildtype	3.4352	5.35591	4.04553	5.34708	5.14969	5.37286
Nipbl	-1.11883	Mutant down vs Wildtype	4.21274	6.1248	2.95692	2.44614	4.66088	4.44219
Nipbl	-1.11883	Mutant down vs Wildtype	13.9495	12.2741	9.61927	14.1942	15.075	14.158
Itih5	-1.11879	Mutant down vs Wildtype	3.67439	3.84302	3.84176	5.16493	3.69597	3.84765
Ep400	-1.11878	Mutant down vs Wildtype	8.18067	9.87341	7.56477	7.68043	11.3983	10.5761
Ep400	-1.11878	Mutant down vs Wildtype	13.4181	12.446	9.0588	12.2198	12.959	12.8992
Ifitm3	-1.11874	Mutant down vs Wildtype	4.60469	2.3547	10.3935	12.8309	3.07607	3.50627
Nck1	-1.11867	Mutant down vs Wildtype	14.9238	14.4691	14.736	17.8352	14.8805	16.6499
Mllt4	-1.11864	Mutant down vs Wildtype	26.0394	25.6851	17.7783	20.9454	29.0868	27.7167
Ntm	-1.11862	Mutant down vs Wildtype	1.07531	0.712536	1.90921	2.42137	0.94267	0.771575
Rundc1	-1.11861	Mutant down vs Wildtype	7.79436	8.06035	7.98732	9.17319	8.52274	8.97398
B630019K06Rik	-1.11857	Mutant down vs Wildtype	5.46716	4.13943	5.54215	5.79876	6.04193	5.10419
Ccnt2	-1.11857	Mutant down vs Wildtype	17.9855	18.7154	13.4222	15.5775	20.6132	19.8757
2610015P09Rik	-1.11856	Mutant down vs Wildtype	2.66835	2.63453	1.67211	2.28596	2.54614	2.96982
Mtmr10	-1.11852	Mutant down vs Wildtype	3.3984	3.32276	3.65584	3.59832	4.03008	3.9785
Slc25a13	-1.1185	Mutant down vs Wildtype	2.90473	2.36691	2.65933	3.19401	7.63032	3.39963
Slc25a13	-1.1185	Mutant down vs Wildtype	7.43366	7.07904	8.79578	7.92612	5.52943	7.26181
Trrap	-1.11849	Mutant down vs Wildtype	26.2641	27.831	22.3505	25.8031	30.3826	29.318
Eef2k	-1.11842	Mutant down vs Wildtype	4.36478	4.15121	4.38972	5.37511	5.02464	4.69636
Sft2d2	-1.11834	Mutant down vs Wildtype	14.2862	14.623	13.8369	15.4752	15.9431	16.3864
Wdr60	-1.11824	Mutant down vs Wildtype	6.40852	5.87933	4.4231	5.98233	6.388	6.31654
Usp20	-1.11818	Mutant down vs Wildtype	5.84988	6.01986	5.63116	6.45335	6.29973	6.81601
Cux2	-1.11798	Mutant down vs Wildtype	6.83806	6.36826	5.62215	6.8948	7.23724	6.91789
Wars2	-1.11767	Mutant down vs Wildtype	4.04542	4.48673	3.53004	4.41831	4.42165	4.64155
Cx3cr1	-1.11751	Mutant down vs Wildtype	1.30781	0.369008	1.60764	2.32421	0.454129	0.892091
Mgp	-1.11747	Mutant down vs Wildtype	16.5476	9.19422	28.1839	30.6081	16.1964	13.4558
Pja2	-1.11745	Mutant down vs Wildtype	9.46326	9.01409	10.4186	9.40534	8.50562	8.86108
Pja2	-1.11745	Mutant down vs Wildtype	15.4141	14.7955	13.2247	18.6583	17.8994	17.4959
Thrap3	-1.11742	Mutant down vs Wildtype	71.5506	71.1196	58.336	71.3397	78.3077	74.9606
Ddx10	-1.1174	Mutant down vs Wildtype	12.283	12.1157	11.4116	14.1809	13.0306	12.8032
Ppp1r13b	-1.11739	Mutant down vs Wildtype	2.77303	2.20756	3.07276	2.83353	2.73826	3.42697
Ap1g2	-1.11738	Mutant down vs Wildtype	1.92061	1.77503	1.31574	1.64549	1.93228	2.02182
Setd7	-1.11735	Mutant down vs Wildtype	6.5684	6.58932	6.54592	8.15742	7.11571	6.74283
Hrc	-1.11732	Mutant down vs Wildtype	1.63948	1.84227	1.14596	1.76094	1.71298	1.69672
Rev3l	-1.11732	Mutant down vs Wildtype	16.2689	17.8382	12.5793	16.6633	17.5573	17.9432
Amacr	-1.11728	Mutant down vs Wildtype	3.1562	2.78916	4.52849	4.20559	3.93311	3.56351
Mettl3	-1.11728	Mutant down vs Wildtype	15.7232	13.9801	13.424	14.7061	15.2764	18.2026
Mr1	-1.11722	Mutant down vs Wildtype	2.36273	2.23354	3.46837	3.60778	2.56041	2.84178
Aig1	-1.11722	Mutant down vs Wildtype	4.26364	3.57512	6.19222	5.59011	5.37973	4.70591
Slc35f5	-1.11721	Mutant down vs Wildtype	10.6893	10.5165	14.2299	14.9814	12.0023	12.6054
Masp1	-1.1172	Mutant down vs Wildtype	3.23116	2.17676	2.66672	3.34902	2.81073	2.86121
Serbp1	-1.11719	Mutant down vs Wildtype	16.4137	14.5844	14.0647	16.6585	17.5184	16.2452
Serbp1	-1.11719	Mutant down vs Wildtype	18.4291	15.8782	15.7669	20.4444	18.6625	18.9964
Cebpz	-1.11719	Mutant down vs Wildtype	20.8038	19.2921	15.6843	19.9661	20.9594	21.3914
Serbp1	-1.11719	Mutant down vs Wildtype	23.1582	21.0349	18.2409	24.6182	22.3722	20.2808
Serbp1	-1.11719	Mutant down vs Wildtype	25.981	22.8938	20.3834	30.1393	23.7761	23.7003
Eif4b	-1.11712	Mutant down vs Wildtype	130.86	123.57	116.856	146.457	134.573	133.741
Zbtb40	-1.1171	Mutant down vs Wildtype	4.09472	3.55563	2.93217	3.52868	4.05597	4.23709
Lef1	-1.11709	Mutant down vs Wildtype	3.60965	2.61746	3.89471	3.38124	2.01744	3.06132
A630089N07Rik	-1.11708	Mutant down vs Wildtype	3.5446	2.72041	1.68788	2.14704	2.98382	3.75319
Cerk	-1.11698	Mutant down vs Wildtype	5.06186	6.19904	6.68708	7.76923	5.98416	6.29414
Sec63	-1.11695	Mutant down vs Wildtype	18.715	18.6822	14.8498	19.9504	18.9907	19.4162
Ago3	-1.11686	Mutant down vs Wildtype	1.3586	1.69097	0.677685	0.98816	1.62803	1.54663
Dock1	-1.11678	Mutant down vs Wildtype	27.5128	26.0158	24.4613	29.9408	28.6495	28.5074
Ufl1	-1.11674	Mutant down vs Wildtype	7.49182	7.45916	5.98209	7.16788	8.13538	8.07363
Dtx1	-1.11671	Mutant down vs Wildtype	8.89656	9.2502	9.74452	12.493	9.14902	9.50449
Arhgap27	-1.11666	Mutant down vs Wildtype	1.06483	1.42963	0.733219	0.932377	1.27867	1.26445
Pdap1	-1.11664	Mutant down vs Wildtype	58.3611	53.5072	43.8201	59.4222	58.0683	56.3575
Uap1l1	-1.11653	Mutant down vs Wildtype	4.56384	4.11635	6.28201	7.32334	4.2279	5.15446
Etfb	-1.11639	Mutant down vs Wildtype	55.3461	50.0127	62.5095	72.2918	57.6431	57.823
Tram1l1	-1.11635	Mutant down vs Wildtype	2.95212	3.35969	3.965	4.32171	3.86119	3.28959
Tnrc6c	-1.11635	Mutant down vs Wildtype	8.98667	8.85609	7.13546	8.90408	9.69233	9.28797
Tom1l2	-1.11633	Mutant down vs Wildtype	2.56145	2.92277	5.04334	4.96826	2.94283	2.76587
Tom1l2	-1.11633	Mutant down vs Wildtype	5.92787	6.09628	4.96039	5.40961	6.35502	7.84658
Ascc2	-1.11633	Mutant down vs Wildtype	12.8465	13.7234	9.94371	11.8018	13.9534	15.0062
Rbms1	-1.11632	Mutant down vs Wildtype	3.79464	3.05812	4.07679	4.75468	4.07808	5.14673
Rbms1	-1.11632	Mutant down vs Wildtype	6.47977	6.88349	5.52395	5.80409	6.51679	5.51507
Rbms1	-1.11632	Mutant down vs Wildtype	6.55104	5.08501	9.46824	10.5979	7.53306	6.89805
Acadsb	-1.11632	Mutant down vs Wildtype	18.982	15.4973	17.5966	20.8527	17.6508	19.6297
Gpam	-1.11626	Mutant down vs Wildtype	9.44155	9.68387	9.41898	10.6539	10.9082	10.301
Idh1	-1.11621	Mutant down vs Wildtype	2.00791	4.19414	2.47583	2.90859	2.22283	2.0058
Idh1	-1.11621	Mutant down vs Wildtype	22.7595	18.5504	24.3147	26.8231	27.6053	21.3719
Hypk	-1.11621	Mutant down vs Wildtype	75.5628	67.1327	57.3899	74.0066	75.3195	74.0103
Bcorl1	-1.1162	Mutant down vs Wildtype	6.95709	6.4834	6.27501	8.06108	7.03679	6.90861
Fndc3a	-1.11612	Mutant down vs Wildtype	22.6103	21.2419	18.1814	23.7912	22.878	22.5681
Ddx42	-1.11611	Mutant down vs Wildtype	34.072	33.9165	25.7247	31.8495	37.1629	35.5822
Pam	-1.11603	Mutant down vs Wildtype	15.1007	14.3804	15.7089	18.4195	15.7848	16.2292
Champ1	-1.11602	Mutant down vs Wildtype	17.2422	16.0993	17.3117	19.3166	19.0056	18.2077
Ostf1	-1.11599	Mutant down vs Wildtype	9.20442	6.67057	11.085	12.4443	8.1653	9.4773
Fam21	-1.11594	Mutant down vs Wildtype	21.6581	20.4018	16.5118	19.6638	22.9515	22.7469
Ccdc171	-1.1159	Mutant down vs Wildtype	1.2819	1.36656	0.666683	0.967478	1.10822	1.62365
Usp24	-1.11589	Mutant down vs Wildtype	11.2652	11.9366	8.99957	11.7493	12.7412	11.4427
Zfp111	-1.11584	Mutant down vs Wildtype	3.11311	2.97976	3.22599	3.87091	3.16402	3.36345
Pigg	-1.11581	Mutant down vs Wildtype	3.56452	3.52274	3.52178	3.69934	3.76426	4.3741
Pdia5	-1.11577	Mutant down vs Wildtype	8.10441	7.06802	8.97954	9.09786	9.05913	8.79109
Loxl1	-1.11573	Mutant down vs Wildtype	4.49714	3.57959	8.20333	8.33255	4.90951	4.92213
Mafg	-1.11565	Mutant down vs Wildtype	13.7733	16.812	11.9149	14.9692	16.5482	15.898
Stox2	-1.11564	Mutant down vs Wildtype	2.32889	2.81064	1.50563	3.82127	3.35903	3.53861
Stox2	-1.11564	Mutant down vs Wildtype	5.20069	4.78462	3.30321	3.76827	3.91545	4.15724
Vps18	-1.11561	Mutant down vs Wildtype	6.88688	6.52236	7.88501	9.09373	7.54315	7.11918
Sh3d19	-1.11561	Mutant down vs Wildtype	10.1484	9.41139	8.25932	10.1217	10.743	10.1706
Gtf3c1	-1.11561	Mutant down vs Wildtype	27.3244	27.6211	24.0241	26.6434	31.3492	30.1066
Map1b	-1.11556	Mutant down vs Wildtype	5.83271	5.08154	4.29282	5.46009	6.09778	5.40646
Dag1	-1.11541	Mutant down vs Wildtype	1.78877	1.56727	1.75439	2.19199	1.72964	1.9693
Dag1	-1.11541	Mutant down vs Wildtype	3.98106	4.47415	5.16557	5.15473	5.50804	5.13071
Dag1	-1.11541	Mutant down vs Wildtype	5.21228	3.83759	5.79334	4.37932	4.12849	4.72971
[truncated: 11,497 more rows]
