# Supplementary material for: Wnt11 directs nephron progenitor polarity and motile behavior ultimately determining nephron endowment
Source: eLife. 2018 Dec 5;7:e40392. doi: 10.7554/eLife.40392 (PMC6281319; doi:10.7554/eLife.40392)
Supplement: Supplementary file 2. — RNA-seq of E15.5 whole kidneys from wild type and Wnt11 mutant animals. Six biological replicates were performed for each genotype. Fold changes and RPKM are reported for each gene. Genes with RPKM <0 in wild type and mutant samples were removed for simplicity. [file elife-40392-supp2.xlsx]

## Sheet: diffexpwithrpkm
Gene	FoldChange(Mut vs. WT)	FoldChange(Mut vs. WT) (Description)	MUT1 (RPKM)	MUT2 (RPKM)	MUT3 (RPKM)	MUT4 (RPKM)	MUT5 (RPKM)	MUT6 (RPKM)	WT1 (RPKM)	WT2 (RPKM)	WT3 (RPKM)	WT4 (RPKM)	WT5 (RPKM)	WT6 (RPKM)
Wnt11	-5.12242	Mutant down vs Wildtype	1.30908	1.37932	1.61856	1.47663	1.57113	2.13714	7.672	6.82508	5.93199	6.68298	5.77621	6.27148
Wnt11	-5.12242	Mutant down vs Wildtype	1.76974	1.61386	1.7382	1.62415	1.49365	1.67668	9.76919	8.5554	8.19624	9.74528	12.4268	8.29436
AI506816	-2.50673	Mutant down vs Wildtype	10.092	0.0142983	0.0321974	0.0709094	0.0140718	0.0145589	0.0280797	10.1542	0.031101	10.8952	11.5243	0.0812815
AI506816	-2.50673	Mutant down vs Wildtype	1.34191	5.3876	3.79637	3.98678	4.11732	6.0038	4.49035	2.77479	6.00036	1.7931	2.02497	6.83241
AU015791	-1.67354	Mutant down vs Wildtype	0.969808	1.17538	1.36887	1.03384	1.20489	0.867017	2.39236	1.6705	1.61676	1.44581	1.78352	2.16954
H2-T22	-1.64908	Mutant down vs Wildtype	1.82095	1.22657	1.14664	1.75122	1.20176	2.2827	1.38851	3.73673	2.16367	2.83024	2.2882	3.14323
Rbm14-rbm4	-1.61854	Mutant down vs Wildtype	1.11221	1.09455	0.811595	1.29611	0.763158	1.04607	1.16897	2.09752	2.66072	1.31691	0.96147	1.70572
Sox8	-1.61286	Mutant down vs Wildtype	1.35832	1.76718	1.82261	1.32984	1.02378	1.12403	3.06966	2.35456	1.88642	1.61667	2.18265	2.47958
Col9a1	-1.5983	Mutant down vs Wildtype	2.30456	4.04759	1.71569	2.55749	2.1463	1.59178	6.18387	3.32864	2.63861	2.52978	4.07343	4.29963
Mia	-1.57111	Mutant down vs Wildtype	3.14693	3.91792	4.18589	4.37538	2.45631	3.20129	5.16861	5.92723	4.68092	5.94849	6.16765	5.54619
Meox1	-1.51418	Mutant down vs Wildtype	5.82449	5.43292	4.85338	4.87828	4.65905	6.51785	7.84818	7.98661	8.66726	7.44673	9.65179	7.10438
Gm15645	-1.49551	Mutant down vs Wildtype	0.679775	0.769688	0.845155	0.618563	0.724349	2.77514	0.583026	0.938485	0.593785	3.0295	3.64788	0.79754
A630089N07Rik	-1.4724	Mutant down vs Wildtype	1.8958	2.75504	2.32875	1.42942	1.8864	1.35371	2.95972	2.35675	3.57251	2.65437	2.25819	3.35068
Actg2	-1.47016	Mutant down vs Wildtype	1.99693	2.36505	1.09386	2.69851	1.32388	0.566921	6.3951	2.21111	2.1511	0.507629	1.47742	2.02566
Ret	-1.46282	Mutant down vs Wildtype	1.85297	2.28776	2.49303	1.84098	1.39672	2.21154	2.82868	2.39785	1.52606	2.58832	3.37001	3.86615
Ret	-1.46282	Mutant down vs Wildtype	5.93093	6.31954	5.34722	5.73439	5.47773	4.89332	8.60253	8.92939	8.05853	6.62021	9.63063	8.36755
Rnase12	-1.44778	Mutant down vs Wildtype	3.02687	3.20263	3.0352	2.82339	3.13625	2.97368	4.67587	4.64219	3.52425	4.3836	3.89385	5.22701
Fgf20	-1.42969	Mutant down vs Wildtype	0.98079	1.18254	1.51054	0.872306	0.750576	1.2078	1.53229	1.68851	1.25398	1.45198	1.94403	1.42872
H2-Ab1	-1.41327	Mutant down vs Wildtype	2.93486	2.68671	0.813861	2.79021	2.86547	4.78181	3.07062	4.08314	2.31253	5.86045	2.90626	5.61303
Aldh1a1	-1.41315	Mutant down vs Wildtype	2.84042	1.70162	1.98836	2.11177	1.98884	2.10676	2.88685	3.09671	2.81293	3.39399	2.99462	2.81526
Krt23	-1.41047	Mutant down vs Wildtype	5.60009	6.8048	5.67799	5.9378	4.36024	5.41271	8.21715	7.82703	6.28553	7.37365	9.28339	8.67816
Snora65	-1.40983	Mutant down vs Wildtype	6.56205	3.76518	3.04751	2.66127	2.68244	6.59249	6.20891	4.16012	7.1028	5.65705	7.8523	4.70293
Hs3st3a1	-1.40634	Mutant down vs Wildtype	2.72151	2.13256	2.59305	2.43326	1.69037	2.44497	3.27509	2.99135	3.21862	3.46331	3.3045	3.45799
Col2a1	-1.40289	Mutant down vs Wildtype	1.84099	2.4033	1.37075	1.94303	1.55045	2.75987	2.93412	3.46064	2.50509	3.61936	4.52507	2.1384
Col2a1	-1.40289	Mutant down vs Wildtype	5.69607	6.7991	5.96973	5.34719	4.68387	7.00496	8.84315	6.32131	5.90142	7.99594	10.6839	7.6262
Ros1	-1.39651	Mutant down vs Wildtype	1.90598	2.60707	2.22051	2.01546	2.01439	2.47445	2.99993	2.91844	2.91607	2.9432	3.5499	3.15926
E030013I19Rik	-1.39495	Mutant down vs Wildtype	1.3719	1.24743	1.11526	0.973913	0.878929	1.13382	1.75756	1.68856	1.44827	1.69775	1.42279	1.36085
Cited1	-1.38943	Mutant down vs Wildtype	5.23358	2.9284	7.09283	2.67352	2.008	4.23668	10.2261	6.82741	2.83972	4.27976	4.3509	5.12371
Cited1	-1.38943	Mutant down vs Wildtype	7.73091	6.19204	5.5717	7.36858	6.90557	6.64637	9.00838	7.78739	8.20562	10.4786	8.93503	6.61822
Cited1	-1.38943	Mutant down vs Wildtype	23.551	19.579	18.128	20.7721	20.163	23.5544	31.6624	32.5002	32.2309	23.6559	32.7927	28.0286
Fv1	-1.38834	Mutant down vs Wildtype	2.70793	5.54215	1.71985	1.7522	4.05982	6.10681	4.75507	4.48755	4.42853	5.0154	5.80461	5.89797
Traf1	-1.38549	Mutant down vs Wildtype	3.6345	3.54887	3.46459	3.17407	3.43076	3.59681	4.23355	5.1485	4.91162	4.88088	5.46365	4.24862
C130021I20Rik	-1.38361	Mutant down vs Wildtype	1.75611	1.61379	1.39506	1.49813	1.23624	1.42737	1.8954	2.10829	2.09624	2.09971	2.0762	2.07529
Tagap1	-1.38202	Mutant down vs Wildtype	4.87486	4.34127	4.57025	9.0649	8.50175	13.9353	9.78601	8.26436	9.33611	15.3016	5.48346	14.4178
Dock5	-1.3799	Mutant down vs Wildtype	5.72993	6.74007	5.94994	5.5939	5.8681	6.90601	7.93663	8.92602	8.69082	7.59096	8.64146	8.97793
Bmper	-1.37831	Mutant down vs Wildtype	6.62532	9.36378	6.33042	7.64036	5.18122	6.70234	11.3825	8.72097	8.37727	9.27718	10.5155	9.39976
5830417I10Rik	-1.37715	Mutant down vs Wildtype	6.13117	3.54671	3.33567	3.19114	3.55143	3.13105	6.74283	6.9746	3.61356	6.76547	6.64352	0.778997
Kazald1	-1.37444	Mutant down vs Wildtype	2.92749	1.81672	2.21496	1.84322	1.90376	2.04343	2.72378	2.49004	2.83426	3.1569	3.53041	2.78813
Crlf1	-1.37413	Mutant down vs Wildtype	5.31787	6.16965	4.69716	3.39595	3.15375	5.35623	4.8575	6.05646	7.44694	7.91886	6.31927	6.00123
Tmem100	-1.36929	Mutant down vs Wildtype	6.25993	6.31464	4.93337	5.12702	5.2037	5.65943	7.38574	7.66354	6.92899	8.6439	8.47205	6.77428
Nell1	-1.36778	Mutant down vs Wildtype	4.40582	4.0741	4.1434	3.70761	3.38816	4.21877	6.08315	4.59257	5.52644	4.86019	5.82482	5.85469
Etv4	-1.36206	Mutant down vs Wildtype	19.874	21.2745	18.1496	17.9196	14.7153	18.2324	26.5499	22.5985	22.5738	24.6805	28.3412	25.3083
AA465934	-1.35362	Mutant down vs Wildtype	15.4935	1.2932	14.0235	1.46006	1.95631	29.1458	14.5751	1.66533	27.1056	12.4969	16.5735	13.3654
Vat1l	-1.35206	Mutant down vs Wildtype	2.40407	2.68294	2.3613	2.62909	2.11308	2.40327	3.68657	2.97543	3.19124	3.05674	3.6636	3.1581
L1td1	-1.35075	Mutant down vs Wildtype	0.904021	1.12184	1.02675	1.0674	0.936029	1.20089	1.45088	1.65574	1.13954	1.57634	1.37154	1.25752
Rab39b	-1.346	Mutant down vs Wildtype	1.2469	1.1847	0.655366	1.07077	1.06998	1.03851	1.44197	1.59835	1.32421	1.29091	1.48481	1.29411
Slco4c1	-1.34331	Mutant down vs Wildtype	2.95317	3.39356	3.22954	3.017	2.78979	2.74848	4.2579	4.49537	3.71977	3.4194	4.56956	3.89436
Serp2	-1.34327	Mutant down vs Wildtype	1.38313	1.70005	0.745478	0.716732	0.963993	0.97713	2.0541	0.597216	0.704272	1.15301	1.27354	0.823962
Serp2	-1.34327	Mutant down vs Wildtype	0.925259	1.40161	1.00326	1.08612	0.97608	1.18079	1.12279	2.20969	2.00173	1.58277	2.60418	1.78722
2610035D17Rik	-1.34146	Mutant down vs Wildtype	1.02019	1.44251	1.77079	1.4444	1.26748	1.31547	1.7582	1.47121	1.51178	2.33842	1.43948	2.56252
Tgoln2	-1.34134	Mutant down vs Wildtype	2.74024	3.28676	3.07708	4.52398	4.40157	5.77362	4.44468	6.60892	4.96089	5.27276	4.19849	6.44241
Defb25	-1.33933	Mutant down vs Wildtype	3.79175	2.81609	2.45465	3.75121	3.78106	3.9825	4.78359	5.28398	3.45645	4.31672	4.79455	4.92443
Eya1	-1.33703	Mutant down vs Wildtype	6.74705	7.76704	6.04219	5.74867	5.19368	6.96036	8.55595	8.79538	7.51208	8.6086	9.28449	8.26935
Eya1	-1.33703	Mutant down vs Wildtype	8.94506	7.38513	6.66852	6.35011	6.81715	7.98795	10.5873	9.35282	7.51292	9.80517	12.9498	9.21143
Slit1	-1.33625	Mutant down vs Wildtype	3.34862	3.15655	2.80105	2.82375	3.10606	3.96655	3.97116	3.50361	4.32693	4.70188	4.8332	4.3226
Amph	-1.33166	Mutant down vs Wildtype	1.84342	1.64164	2.84249	3.17302	1.62641	2.89878	2.89542	2.02437	2.32769	3.4696	4.68808	2.63715
Amph	-1.33166	Mutant down vs Wildtype	4.11111	3.83369	2.48682	1.71241	3.28408	2.92054	4.41664	4.72493	4.63938	3.96105	3.63263	3.69723
Cntn3	-1.33092	Mutant down vs Wildtype	1.14321	1.18172	1.00604	1.12089	1.06873	1.1757	1.65326	1.34055	1.50253	1.39638	1.62047	1.39905
Ctnnd2	-1.33037	Mutant down vs Wildtype	1.38719	1.40903	1.25191	1.31506	1.28294	1.17202	1.60718	1.96236	1.52116	1.6249	1.84987	1.83551
Prtg	-1.32873	Mutant down vs Wildtype	1.25614	1.62224	1.25558	1.11795	1.15574	1.1798	1.71194	1.69761	1.55803	1.71176	1.63362	1.76877
Fam107a	-1.3257	Mutant down vs Wildtype	4.60447	3.11901	3.30554	3.92538	3.99688	4.46402	4.34654	4.87628	5.2983	6.21314	5.69458	4.61278
Six2	-1.32315	Mutant down vs Wildtype	46.6823	53.1428	48.1408	48.4155	38.0345	52.4176	73.3346	62.6247	57.088	57.2166	71.4481	57.8112
Arg2	-1.32202	Mutant down vs Wildtype	3.09118	2.76711	3.20543	2.54787	2.99316	3.26115	3.81375	4.31387	3.35617	4.0987	4.39852	3.63804
Sobp	-1.31631	Mutant down vs Wildtype	2.57567	2.42156	2.36849	2.4908	1.95129	2.70109	3.4349	3.36665	3.15561	2.78668	3.14499	3.20932
Dst	-1.31618	Mutant down vs Wildtype	1.50265	1.9506	1.76189	1.4167	2.71166	2.42658	2.18325	2.53575	2.87797	2.57516	2.72587	3.09073
Dst	-1.31618	Mutant down vs Wildtype	5.60804	6.02688	5.93943	5.41048	6.47635	6.68241	7.31191	7.82025	7.82054	7.7347	8.24806	7.92132
Pgm2l1	-1.3141	Mutant down vs Wildtype	4.83956	5.80915	5.23609	4.86736	4.48042	5.12913	6.93514	6.84218	6.43707	6.0687	7.15183	6.46343
Ankrd6	-1.3078	Mutant down vs Wildtype	4.73869	4.33719	4.96022	5.02572	3.86607	5.49516	6.52286	5.97098	6.13279	6.25905	6.59338	6.402
0610010B08Rik	-1.30616	Mutant down vs Wildtype	0.926854	0.803929	0.432785	0.794123	0.43596	0.494409	2.17252	2.03855	0.449836	1.42012	0.884804	0.63595
Ppm1e	-1.30574	Mutant down vs Wildtype	1.41808	1.58299	1.41223	1.54653	1.3433	1.39097	2.06814	2.06296	1.65348	1.75805	1.84117	1.96845
Rasef	-1.30443	Mutant down vs Wildtype	4.05969	4.03501	3.71193	3.16878	3.26727	3.92734	5.08884	4.82305	4.58845	4.29761	5.49577	4.62544
Kbtbd8	-1.30377	Mutant down vs Wildtype	0.935259	1.5074	1.06699	1.4406	0.776198	1.44462	1.54166	1.60085	1.78539	1.1594	1.59663	1.81943
Etv5	-1.3032	Mutant down vs Wildtype	20.3301	23.7308	21.5933	20.8368	17.665	20.1755	28.0372	27.6441	25.7484	23.7071	29.2169	27.6747
Fsbp	-1.30258	Mutant down vs Wildtype	1.1887	0.768757	1.28018	1.17349	1.57545	0.558143	1.46733	0.934568	1.48316	1.5324	1.53108	1.57647
Ism1	-1.30184	Mutant down vs Wildtype	6.46073	6.44336	6.02779	6.1641	5.09221	6.00161	9.69061	7.01733	7.33776	7.70207	8.21581	7.14972
Slc45a3	-1.29941	Mutant down vs Wildtype	2.20314	1.97122	1.94495	2.03311	1.85503	2.19938	2.8634	2.19676	2.50827	2.56391	2.41728	2.52764
Gm16386	-1.29803	Mutant down vs Wildtype	1.22177	2.09763	1.50794	1.70369	1.73974	1.95815	2.09882	1.92339	2.25864	2.23901	2.32969	2.42786
Rragb	-1.29482	Mutant down vs Wildtype	2.47958	2.89387	2.53821	2.16145	2.3868	2.58623	3.50524	3.52614	2.77111	3.23454	3.5904	2.85461
Egr1	-1.29459	Mutant down vs Wildtype	7.06858	6.19827	5.95831	7.2783	5.71853	5.45494	7.06147	8.81339	9.96962	7.25081	6.22696	9.45383
Hist1h2ae	-1.29308	Mutant down vs Wildtype	4.348	5.32602	3.7482	5.14469	3.28395	4.4293	5.82724	5.83351	5.79563	6.98116	5.45337	4.09152
Gm13251	-1.29249	Mutant down vs Wildtype	1.29668	3.17252	1.73406	1.65756	2.57705	3.69601	4.28667	2.40648	2.41886	3.08879	3.12653	2.94057
4930427A07Rik	-1.29213	Mutant down vs Wildtype	6.77338	8.26721	7.34218	8.16198	8.89676	6.22177	10.7194	10.0284	9.36808	9.85407	8.81091	10.2222
Btbd11	-1.29081	Mutant down vs Wildtype	6.25449	6.06928	5.83235	5.64215	5.94238	7.30499	7.07683	7.78151	8.47925	7.60453	9.39624	8.01252
Snap91	-1.28996	Mutant down vs Wildtype	1.05405	1.4759	0.915478	0.874962	0.732353	1.01706	1.55509	1.30105	1.02351	1.40698	1.9129	1.11888
Snap91	-1.28996	Mutant down vs Wildtype	6.49262	6.08981	6.15051	4.50776	4.9811	5.63314	7.36078	7.50371	6.42991	7.50873	7.81562	6.81416
Hsph1	-1.28902	Mutant down vs Wildtype	30.4428	33.779	33.3757	34.0485	31.4799	32.1615	38.7785	51.9622	57.263	32.6079	30.9207	40.1982
Spock2	-1.28888	Mutant down vs Wildtype	31.181	33.786	26.7569	27.3844	26.5512	32.4876	39.519	38.3784	35.3414	34.8102	40.6618	40.8992
Gm13139	-1.286	Mutant down vs Wildtype	1.91383	1.71216	1.91888	1.03086	1.03944	1.41491	1.74783	1.62483	1.49729	1.4431	1.88511	1.11182
Gm13139	-1.286	Mutant down vs Wildtype	1.72975	5.81484	2.3625	2.27074	4.43235	7.40879	7.64484	4.77531	4.38277	5.25743	5.78196	5.34888
Sel1l3	-1.28476	Mutant down vs Wildtype	15.1319	16.2052	14.4735	13.0568	13.6236	14.0802	18.2428	19.3576	18.1654	17.2552	19.4493	18.7524
Kif5c	-1.28201	Mutant down vs Wildtype	3.12052	3.37766	2.86002	2.8832	2.69327	3.27922	3.85606	4.35578	3.6658	3.55442	4.18626	3.73209
Kdm5d	-1.28119	Mutant down vs Wildtype	0	0	8.68943	7.89811	8.40643	8.47207	8.96068	0	8.10019	8.73355	8.33144	8.75038
Eif2s3y	-1.28056	Mutant down vs Wildtype	0.0190097	0	16.4879	17.0403	16.0498	15.4287	15.0189	0	15.361	17.279	17.6028	18.0073
Bche	-1.2805	Mutant down vs Wildtype	1.30132	1.56912	1.29155	1.41615	1.31016	1.57132	2.03675	1.40487	1.49047	1.89558	2.15181	1.8531
Gfra1	-1.28036	Mutant down vs Wildtype	4.16333	3.26433	2.22015	3.71366	3.37426	3.94741	3.61455	3.78563	2.95695	4.27498	4.62219	5.06686
Gfra1	-1.28036	Mutant down vs Wildtype	24.3003	25.6649	22.0832	21.0694	20.9258	22.0125	32.6386	28.0093	27.7986	26.529	31.9713	29.952
Il17rd	-1.27967	Mutant down vs Wildtype	7.70391	8.56308	7.82646	7.65592	7.90551	8.81305	10.0756	10.2074	10.4002	9.8262	11.1122	10.4013
Lonrf2	-1.278	Mutant down vs Wildtype	2.25458	2.4753	2.83321	2.36899	2.69333	2.56649	3.02419	3.77834	3.81756	2.59503	3.00837	3.19173
Lrp8	-1.27707	Mutant down vs Wildtype	1.2438	1.57721	1.12712	0.972463	1.07397	1.01027	1.64295	1.66603	1.2929	1.24726	1.58392	1.53071
2700038G22Rik	-1.27685	Mutant down vs Wildtype	1.19937	1.35595	2.30251	2.11672	0.451662	1.59474	1.16844	2.21085	2.5726	1.34607	2.17644	1.67972
2700038G22Rik	-1.27685	Mutant down vs Wildtype	1.45178	2.18383	2.11294	1.05294	1.95731	0.793293	3.21902	1.09979	2.22982	2.31415	1.08267	2.61031
Vcan	-1.27485	Mutant down vs Wildtype	7.90149	14.3077	10.3856	8.64587	12.9686	13.3087	14.6577	16.7413	16.8437	14.2129	14.6512	20.4099
Vcan	-1.27485	Mutant down vs Wildtype	33.684	38.0267	38.8589	32.3437	31.9573	33.8988	46.8323	40.0037	38.4148	38.9899	45.8353	41.9813
Tceal3	-1.27467	Mutant down vs Wildtype	1.9194	1.96325	2.18654	1.8859	2.7227	2.81078	3.00374	2.6831	2.94856	3.24069	3.14968	2.16772
Ulbp1	-1.27381	Mutant down vs Wildtype	2.68367	1.84933	1.46294	2.01988	2.07075	3.08272	2.41666	2.94782	2.87978	3.14828	2.59622	2.78642
Dusp5	-1.27235	Mutant down vs Wildtype	3.49779	3.21473	2.98893	3.77924	2.46646	3.76048	4.41273	4.02131	3.9911	4.04565	4.63221	3.9719
Cecr2	-1.27135	Mutant down vs Wildtype	3.14992	3.54794	3.04063	3.05066	3.09554	3.47597	3.71686	4.3241	3.83601	4.19098	4.26945	4.27669
Crym	-1.27054	Mutant down vs Wildtype	25.7321	29.3095	27.7148	29.1528	26.1842	28.1292	42.6585	32.2894	33.3929	31.6088	36.2195	35.0228
Fgf1	-1.26902	Mutant down vs Wildtype	3.38471	2.14328	2.76903	2.62696	3.86247	3.52406	3.04772	4.01858	4.181	4.16135	4.13665	3.69112
Rpl34-ps1	-1.26761	Mutant down vs Wildtype	151.746	154.057	105.326	64.7185	116.708	150.426	166.726	171.688	138.017	162.956	202.33	100.092
Sh3gl3	-1.26496	Mutant down vs Wildtype	2.28599	2.51212	3.12123	2.15185	2.82201	2.9578	4.11214	3.11743	2.28406	2.56708	3.10185	3.88046
Bend4	-1.2648	Mutant down vs Wildtype	3.00811	3.82741	3.32641	3.39556	4.31612	3.15349	3.94216	5.48214	3.99173	4.59588	4.62937	3.95374
A730017C20Rik	-1.26304	Mutant down vs Wildtype	2.58502	3.47341	1.58414	3.09099	1.61097	2.8109	3.53746	3.18611	4.32847	2.77884	4.38852	1.81385
A730017C20Rik	-1.26304	Mutant down vs Wildtype	3.97244	3.51825	3.79774	2.87738	3.23888	3.21939	3.7382	3.39827	2.81697	4.27927	4.41466	5.26707
D030028A08Rik	-1.25973	Mutant down vs Wildtype	1.27741	1.31667	1.46648	1.32516	1.71734	1.3333	1.98808	1.84788	1.84518	1.65699	1.78065	1.50872
Gldn	-1.25957	Mutant down vs Wildtype	2.23765	2.30044	1.72493	2.09399	1.96086	2.21014	2.7476	2.44485	2.34366	2.84905	2.84814	2.54653
Cxcr4	-1.25846	Mutant down vs Wildtype	16.8331	15.5877	15.1455	13.7626	12.2144	14.0087	18.7895	17.7981	18.7702	17.005	19.789	18.0291
Utp14b	-1.25816	Mutant down vs Wildtype	3.20417	3.49571	3.12642	3.35957	3.42747	3.1892	3.61073	4.66499	3.95716	4.1836	3.80219	4.54544
Lmx1b	-1.25802	Mutant down vs Wildtype	2.29228	2.47321	2.62551	2.21547	2.1552	2.65899	2.76995	2.88087	2.83617	3.42975	2.79524	3.42952
Tmed6	-1.25746	Mutant down vs Wildtype	4.05711	3.05216	2.83351	2.65634	2.82418	5.03286	3.72803	3.8505	4.32986	5.82162	3.70587	4.28695
Chd7	-1.25503	Mutant down vs Wildtype	4.13606	4.85879	4.21438	3.91913	3.92791	4.35194	4.96439	5.80812	5.28187	4.97509	5.27942	5.57923
Slc1a3	-1.25432	Mutant down vs Wildtype	2.81752	3.06335	3.66788	2.93423	2.88232	3.2598	3.83222	3.96824	3.9605	3.85915	4.24961	3.49205
Tbc1d9	-1.25352	Mutant down vs Wildtype	2.68174	2.79053	2.02332	2.25079	2.5503	3.29182	2.82564	3.38439	3.5695	3.28053	3.69358	3.17878
Hist1h3h	-1.25347	Mutant down vs Wildtype	2.95079	0.993025	1.64939	2.80035	1.35578	2.1209	2.79448	2.66791	1.84257	2.87954	1.92963	2.76486
Atg16l2	-1.25263	Mutant down vs Wildtype	2.90923	1.81846	2.02735	2.1332	2.09166	1.72251	2.78211	2.12886	2.9048	2.64636	3.03866	2.41058
Rbm20	-1.25208	Mutant down vs Wildtype	1.21039	1.3913	1.30379	1.40532	1.21963	1.27351	1.53183	1.62684	1.55221	1.69484	1.63684	1.72859
Fzd3	-1.25207	Mutant down vs Wildtype	6.32001	6.9363	6.67735	6.32398	6.10103	6.43836	7.82235	8.67125	8.0659	7.75072	7.95675	8.30981
Etv1	-1.2504	Mutant down vs Wildtype	1.53239	1.50393	0.796115	1.06999	1.59815	1.74806	1.54083	2.01551	2.2264	1.66139	1.94616	1.67177
Greb1	-1.25025	Mutant down vs Wildtype	1.03046	1.44197	1.30523	1.1885	1.11769	1.23022	1.58057	1.25434	1.45468	1.3126	1.27863	1.51642
Greb1	-1.25025	Mutant down vs Wildtype	1.2267	1.63114	1.68124	1.34099	1.25875	1.94585	1.63916	2.17136	1.91165	1.93427	2.6436	1.84386
Atm	-1.24715	Mutant down vs Wildtype	4.8597	5.95233	5.49748	4.91099	6.04536	5.66498	6.3794	6.97526	6.85365	6.67485	6.66291	7.52359
Mdn1	-1.24667	Mutant down vs Wildtype	3.93669	5.37371	4.40321	3.85216	5.17119	4.76297	5.16332	5.51309	6.19144	5.52656	5.65534	6.2337
Tnfrsf19	-1.24514	Mutant down vs Wildtype	2.73538	2.78502	2.05291	1.85204	2.02605	3.2382	3.16469	3.64691	2.57615	2.58726	3.51024	3.52709
Tnfrsf19	-1.24514	Mutant down vs Wildtype	2.71999	2.704	2.89725	3.0143	3.19246	1.73106	3.06327	2.87207	3.68419	3.78126	3.2303	2.7842
Rprm	-1.24475	Mutant down vs Wildtype	25.78	29.518	25.6158	26.9292	21.1814	25.5087	37.3307	31.1917	27.8659	28.9007	35.4169	31.6496
Pax2	-1.24399	Mutant down vs Wildtype	42.2746	40.2586	39.18	40.6258	36.3166	45.0914	50.8281	45.483	49.0432	50.4424	58.9987	48.4241
Meox2	-1.24371	Mutant down vs Wildtype	6.43787	6.75791	5.36039	5.61724	4.56998	5.53563	8.2078	6.69021	6.24671	6.62864	8.21067	6.64926
Gm13152	-1.24203	Mutant down vs Wildtype	1.84324	3.60278	2.34526	2.60428	2.70145	3.96682	4.59093	3.55279	2.5162	3.45109	4.05353	3.02916
Rsc1a1	-1.23971	Mutant down vs Wildtype	2.59833	2.11502	3.27916	1.39288	1.80551	1.19211	3.33843	2.18716	2.2309	3.43061	2.21587	1.94842
Lix1	-1.23866	Mutant down vs Wildtype	2.22416	2.77158	1.80788	2.41873	1.82593	1.85934	2.56642	3.12749	2.45344	2.2305	2.62965	2.98069
2310015B20Rik	-1.2382	Mutant down vs Wildtype	1.36793	1.28946	1.05528	1.41774	1.14322	1.90235	2.3729	1.44907	2.12844	1.50684	1.07953	1.58675
Uty	-1.23718	Mutant down vs Wildtype	0	0	6.8647	6.20492	6.88395	6.4045	6.4708	0	6.1588	6.92182	6.42039	6.63783
Prrg4	-1.23676	Mutant down vs Wildtype	1.18293	1.15968	0.92239	1.0372	0.989846	0.842786	0.906608	1.19413	1.42339	1.39496	1.4073	1.26094
Gm10052	-1.23576	Mutant down vs Wildtype	12.093	21.2225	18.5618	23.6916	14.9824	28.5338	35.0145	30.2121	15.0395	18.5893	24.9613	23.3437
Eddm3b	-1.23549	Mutant down vs Wildtype	1.08688	1.17822	1.07388	1.24193	1.14962	0.732499	1.23407	1.15813	1.32473	1.27603	1.23031	1.76173
Rps18	-1.2349	Mutant down vs Wildtype	390.502	376.461	240.195	357	359.054	540.383	401.098	541.987	364.083	536.721	425.924	525.504
Mfsd2a	-1.23208	Mutant down vs Wildtype	1.56587	1.40225	1.22099	1.51903	0.883335	1.02516	1.51123	1.65095	1.38064	1.50338	1.73776	1.60031
Frem2	-1.23159	Mutant down vs Wildtype	12.4626	18.7743	17.7706	13.7433	14.3755	14.3218	19.3505	17.7735	17.5516	17.0801	20.7251	20.1461
Rps6ka2	-1.23138	Mutant down vs Wildtype	9.3832	10.1949	8.57281	10.0418	10.3207	12.6727	12.0478	12.7314	12.6461	12.989	10.9231	14.0062
Phf19	-1.22956	Mutant down vs Wildtype	7.87013	8.13091	7.15753	6.72862	6.43543	7.5772	9.40398	8.84758	8.66755	8.08169	9.81407	9.16261
Fam19a5	-1.22934	Mutant down vs Wildtype	4.29084	4.28287	4.06684	4.58271	4.16183	4.64803	4.73701	3.77515	5.04251	5.53652	5.08137	4.96195
Hist1h2bj	-1.22832	Mutant down vs Wildtype	2.24595	2.8512	3.29179	2.58902	3.14035	1.71431	2.75942	2.27453	3.08016	4.13452	5.09461	2.10427
Aard	-1.22742	Mutant down vs Wildtype	1.44855	2.18944	1.36053	1.81709	1.17407	1.41867	1.98499	2.71723	1.86528	1.53773	1.79602	1.64672
Trim63	-1.22703	Mutant down vs Wildtype	1.14244	1.12739	1.23936	0.999036	1.07412	1.28896	1.41875	1.58172	1.27764	1.49028	1.50556	1.15736
Myo5c	-1.22465	Mutant down vs Wildtype	1.52028	1.36237	1.33543	1.14753	1.74439	1.54073	1.68925	1.56497	1.80524	1.93097	1.87808	1.72562
Myb	-1.22434	Mutant down vs Wildtype	2.75066	1.97191	1.32665	1.92159	2.44933	2.27497	2.60349	2.49522	2.39235	2.97115	2.76976	3.13582
Dync2h1	-1.22408	Mutant down vs Wildtype	3.20952	4.26557	3.71908	3.18031	3.65417	3.70714	4.34088	4.26204	4.21155	4.15906	4.6892	4.94362
Syt11	-1.22406	Mutant down vs Wildtype	3.73503	3.84543	3.07099	3.56352	2.93569	3.17562	4.60279	5.00113	3.7547	3.94655	4.88741	2.68805
Syk	-1.22397	Mutant down vs Wildtype	3.8253	4.52463	3.37444	4.20629	3.70167	3.18764	4.81124	4.86493	4.33487	3.79519	4.8085	4.24403
Ajap1	-1.22349	Mutant down vs Wildtype	2.90888	2.75238	2.36845	2.92835	2.45627	3.04368	3.87404	3.55819	3.14265	3.16165	3.37194	3.02774
Rspo1	-1.22276	Mutant down vs Wildtype	11.6014	12.9778	12.5686	12.7393	10.735	13.3788	16.8304	13.795	12.7768	15.3445	15.5803	16.1582
Chst9	-1.22091	Mutant down vs Wildtype	1.86898	0.764981	2.31156	1.60571	1.24854	1.2075	1.74513	1.71015	2.16828	2.20706	1.57198	1.59444
Shroom3	-1.22067	Mutant down vs Wildtype	4.64152	4.33253	3.9095	4.17417	4.29299	4.33699	4.95502	5.21698	4.71722	4.11338	5.67711	4.71064
Shroom3	-1.22067	Mutant down vs Wildtype	7.44445	6.67634	6.50668	7.4397	7.2965	8.84805	8.75358	8.9975	9.96979	10.2251	9.39162	8.87014
Ahi1	-1.21972	Mutant down vs Wildtype	6.42481	5.98848	4.35347	5.5697	6.27703	5.98683	6.5683	8.3213	6.45595	6.67902	6.50022	7.74094
Kif26b	-1.21834	Mutant down vs Wildtype	11.8327	12.7009	10.828	11.4104	14.198	15.515	13.6734	15.6633	15.9521	14.7488	16.2079	16.9396
Ddx3y	-1.21676	Mutant down vs Wildtype	0	0.00683947	17.2673	16.8588	17.566	18.1555	17.1011	0	16.5654	18.1724	16.2137	16.9434
Ttc22	-1.21655	Mutant down vs Wildtype	1.39446	1.6024	1.44693	1.63519	1.47339	1.62385	1.87231	1.53428	1.85976	2.28678	1.45025	2.15995
Fut10	-1.21558	Mutant down vs Wildtype	5.95976	4.67686	3.66578	3.81564	3.03747	4.48743	3.09845	4.09073	5.23399	3.98759	5.27822	6.61849
Gm684	-1.21548	Mutant down vs Wildtype	0.932951	1.38197	0.996532	1.11887	1.22802	0.872561	1.23584	0.986632	1.46546	1.41868	1.39626	1.43533
Mid1	-1.21546	Mutant down vs Wildtype	1.42178	2.6944	1.95437	2.80358	0.944327	1.43391	1.50655	2.57665	1.26315	3.14515	0.863078	1.70846
Mid1	-1.21546	Mutant down vs Wildtype	2.41657	2.26916	2.5762	2.28541	2.48746	2.90666	3.33343	2.44058	4.43192	3.23382	2.89862	2.69854
Lrrc4	-1.21489	Mutant down vs Wildtype	1.97982	2.22549	1.94596	2.49698	2.06242	2.53255	2.38336	2.68978	2.38149	2.77419	2.847	3.01323
1110019D14Rik	-1.2146	Mutant down vs Wildtype	0.943912	1.03806	1.15227	0.943348	0.929723	1.16843	1.0845	1.43684	1.23556	1.26649	1.31689	1.16077
Rhebl1	-1.2125	Mutant down vs Wildtype	3.58033	3.40113	2.72743	2.40765	2.68775	2.6187	3.7553	3.11304	3.33962	3.38878	3.86862	3.65999
Ppp1r14c	-1.21215	Mutant down vs Wildtype	1.69682	1.33284	1.59019	1.38565	1.33865	1.29504	1.65261	1.63876	1.31047	2.21678	1.86587	1.78753
Lyst	-1.21171	Mutant down vs Wildtype	2.44954	2.55634	2.56165	2.45511	3.16099	3.08866	2.73053	3.29442	3.44607	3.31811	3.41528	3.51287
Frzb	-1.21168	Mutant down vs Wildtype	10.8032	8.7815	8.73152	8.38848	8.33597	10.0347	10.6472	10.9404	10.4527	12.1523	12.5699	9.97128
Itga8	-1.21124	Mutant down vs Wildtype	19.954	19.2595	21.4694	17.396	18.5855	21.1902	21.9929	24.2228	23.5733	24.439	23.805	24.7176
Eya4	-1.21054	Mutant down vs Wildtype	7.08805	9.17446	8.31682	7.63816	7.18154	8.35829	10.3435	8.83457	9.55906	9.26545	10.7118	9.09791
Calb1	-1.21043	Mutant down vs Wildtype	56.3647	64.6214	54.3736	52.9591	44.9455	54.6851	71.9751	70.2802	56.957	62.3625	74.2075	61.1789
Znf41-ps	-1.20966	Mutant down vs Wildtype	0.925755	2.48655	1.22565	0.633853	1.44338	2.5827	2.69746	1.20575	1.9466	2.2084	1.98829	1.2008
2810029C07Rik	-1.2072	Mutant down vs Wildtype	1.06822	1.38049	1.43548	1.18926	1.71709	1.3934	1.4998	1.79723	1.4119	1.74408	1.51436	1.9123
Slc7a2	-1.20639	Mutant down vs Wildtype	2.32111	1.82961	1.82588	1.57934	1.50413	2.02145	1.13936	2.67778	2.67685	2.85181	1.83302	2.03417
Sncaip	-1.2048	Mutant down vs Wildtype	2.20021	2.25544	1.97783	1.66805	2.53563	2.20052	2.47302	2.99485	2.01614	2.46932	3.30889	2.37661
Sncaip	-1.2048	Mutant down vs Wildtype	3.70592	4.12903	5.45246	2.79541	4.52226	4.45987	5.22464	4.27787	4.72894	4.32804	4.55347	5.21628
Sncaip	-1.2048	Mutant down vs Wildtype	6.81289	6.44542	4.94404	6.22228	4.33443	5.31289	7.90551	6.50812	5.25484	8.3243	8.5318	6.5404
Sncaip	-1.2048	Mutant down vs Wildtype	7.6662	6.8393	5.7181	8.6169	7.97123	8.8478	8.48547	9.17511	10.6938	8.8539	8.48443	9.02481
Ankrd45	-1.20452	Mutant down vs Wildtype	1.6277	2.06283	1.95112	1.72915	1.48785	1.40169	2.19892	1.91696	1.85726	2.2554	2.06328	2.06695
Fibcd1	-1.20422	Mutant down vs Wildtype	1.38888	1.07543	1.0521	1.26908	1.00602	1.4327	1.42141	1.6373	1.32309	1.29411	1.82444	1.19921
Rsg1	-1.20378	Mutant down vs Wildtype	0.920422	0.934368	1.21003	0.92459	0.931945	1.26108	0.870888	1.38974	1.35869	1.21914	1.32004	1.28379
Crip1	-1.20368	Mutant down vs Wildtype	25.8333	24.4936	25.9849	26.6961	29.8117	22.0438	27.2223	35.3113	32.7346	32.3823	27.8834	30.8717
Gm6710	-1.20316	Mutant down vs Wildtype	2.38388	2.18893	2.32494	1.83537	2.09657	1.76307	2.4689	2.54725	2.59946	2.57531	2.32359	3.22329
Gm6710	-1.20316	Mutant down vs Wildtype	2.21156	2.52095	2.72266	2.63952	2.62406	2.84235	2.8557	3.37189	2.94944	3.24225	2.38877	3.32767
Capn6	-1.203	Mutant down vs Wildtype	67.2092	70.9463	72.245	60.9942	59.466	72.9363	87.0459	80.8681	74.9749	73.8263	90.8123	78.2411
Hspa1l	-1.2016	Mutant down vs Wildtype	1.39977	1.80384	1.41842	1.39633	1.3799	1.75097	1.67061	1.97691	1.69231	1.9578	1.4852	2.21088
Shisa2	-1.20103	Mutant down vs Wildtype	12.4135	13.3255	12.2307	11.3494	10.6247	11.8484	16.312	14.4515	13.4205	12.8204	15.0967	14.1235
Zfhx2	-1.20081	Mutant down vs Wildtype	2.22703	2.93197	2.36192	2.39374	2.42812	2.47074	3.13651	2.95198	3.13474	2.49286	2.96359	3.10848
Gan	-1.20058	Mutant down vs Wildtype	1.40911	2.04627	1.4509	1.55121	2.18419	2.34665	1.66959	2.52026	2.37028	1.89444	2.31046	2.42736
Zfp931	-1.20022	Mutant down vs Wildtype	1.68878	2.27463	1.93416	1.61646	2.07259	2.27441	2.18554	2.65069	2.50184	2.09	1.92785	2.87998
Wnt4	-1.20006	Mutant down vs Wildtype	22.1388	24.2641	20.901	22.0224	19.0513	23.1631	28.3965	26.412	25.02	26.6785	27.5048	23.8449
Bcl2	-1.20005	Mutant down vs Wildtype	9.53883	9.99417	9.43236	9.24535	9.87858	10.1232	11.5168	12.2573	11.3241	11.3354	11.9387	11.5267
Rsph3a	-1.19998	Mutant down vs Wildtype	5.51481	4.41989	4.55532	10.3027	8.91208	12.357	7.47611	7.88444	8.36629	13.9782	4.72046	12.8476
Alms1	-1.19977	Mutant down vs Wildtype	3.42439	4.24323	3.97462	3.57939	4.02684	3.90918	4.2799	4.86386	4.83606	4.40891	4.50596	4.8891
Snora16a	-1.19966	Mutant down vs Wildtype	1.73282	0.70004	0.528832	0.692714	1.16371	3.8133	2.34223	1.94359	1.54068	1.03333	1.31865	2.17626
Camta1	-1.19807	Mutant down vs Wildtype	2.23454	2.84284	2.25509	2.32501	2.23437	3.14956	2.91751	3.18716	3.21973	3.25592	3.40873	3.30719
Camta1	-1.19807	Mutant down vs Wildtype	2.75512	2.41416	2.64028	2.65663	2.79138	2.23501	2.40958	2.28439	2.45436	2.23607	2.41002	2.00692
Smad9	-1.19717	Mutant down vs Wildtype	2.29656	2.27101	2.05871	2.36398	2.33572	2.27735	2.72953	2.6531	2.92748	2.6252	2.54449	2.80567
Zfp850	-1.1971	Mutant down vs Wildtype	2.11378	2.57915	2.55449	2.19236	2.22914	2.0252	2.6667	2.8266	2.76347	2.54402	2.72137	2.87109
Ctxn3	-1.19681	Mutant down vs Wildtype	1.48662	1.72474	1.51464	1.60002	2.02131	1.10099	2.2073	1.94962	1.68442	1.81395	1.86809	1.78447
Kcnab2	-1.19631	Mutant down vs Wildtype	0.736132	1.40637	0.81342	0.930647	0.773226	1.75704	1.57828	1.30053	0.99284	1.82613	0.882794	1.2953
Ptpn4	-1.19543	Mutant down vs Wildtype	4.24941	4.51143	4.60778	4.5176	4.81586	5.03484	4.72468	5.88162	5.69172	5.91278	4.84607	6.10055
Zfp493	-1.19537	Mutant down vs Wildtype	1.08303	1.26049	1.58058	1.33447	1.27127	1.09326	1.41715	1.97344	1.53638	1.20309	1.55804	1.42432
Tmem35	-1.19524	Mutant down vs Wildtype	5.56422	4.91415	5.19347	5.07557	5.03343	5.39092	6.51039	6.1032	5.62614	6.44782	6.84121	5.72884
Col11a2	-1.19499	Mutant down vs Wildtype	2.12629	2.05528	1.95682	1.65279	1.92571	1.76956	2.54608	1.5091	3.11526	1.81151	2.8103	1.93398
Slc4a8	-1.19488	Mutant down vs Wildtype	1.25895	1.42624	1.24412	1.40865	1.39033	1.31928	1.48292	1.64903	1.57539	1.66237	1.5207	1.72543
Nkain3	-1.19376	Mutant down vs Wildtype	0.809682	1.21808	0.964122	0.968185	1.05161	1.13007	1.14674	1.32279	1.31012	1.14191	1.24598	1.5434
Uncx	-1.19276	Mutant down vs Wildtype	49.7513	51.6435	47.0769	53.2786	38.1861	51.5233	63.8914	53.3852	54.2436	58.2477	64.9341	52.9403
Tmem194	-1.19273	Mutant down vs Wildtype	4.38676	4.86478	4.86233	4.28149	4.60909	4.8436	5.41743	6.23951	5.38797	5.69801	5.15662	5.52387
Pdgfc	-1.19214	Mutant down vs Wildtype	16.7181	18.9851	18.523	16.6314	16.2861	17.8586	21.0337	20.5579	20.1558	19.7475	20.8341	22.8488
Moxd1	-1.19185	Mutant down vs Wildtype	7.6658	10.2215	8.15324	7.77182	7.15603	7.86409	11.2828	10.0557	9.14114	7.76054	10.0245	9.9361
Sdf2l1	-1.19149	Mutant down vs Wildtype	18.8081	18.0443	15.3189	20.4913	16.8263	17.2597	19.1471	27.1962	26.2861	18.4545	17.5074	18.5984
Degs2	-1.19148	Mutant down vs Wildtype	1.59543	2.00004	1.95254	1.74431	1.81914	1.72905	2.23205	1.93187	2.46071	2.21145	1.66445	2.51426
Gldc	-1.19089	Mutant down vs Wildtype	7.41812	7.22739	6.17553	6.46313	6.36402	7.12489	8.39071	7.91138	7.68563	8.03842	8.54434	7.98574
Robo2	-1.19015	Mutant down vs Wildtype	17.7221	18.4961	17.5937	15.7737	15.5884	18.718	20.719	20.9664	19.8371	20.2059	20.949	20.9694
Gm11944	-1.18992	Mutant down vs Wildtype	1.04734	1.02375	1.53112	1.08411	0.730336	0.745986	1.46786	1.39243	1.20859	0.970309	1.1018	1.19206
Pgbd1	-1.18878	Mutant down vs Wildtype	1.39048	1.24449	1.37435	0.991909	1.27253	0.996967	1.74003	1.73913	1.50004	0.249017	1.45435	1.28886
Enc1	-1.18845	Mutant down vs Wildtype	23.5798	25.2449	24.4893	23.6234	21.5757	23.16	28.1874	27.0132	28.671	26.8963	27.7909	29.8124
Tmem254b	-1.1883	Mutant down vs Wildtype	1.32115	0.595401	0.967801	1.20303	0.973501	1.57367	2.22405	3.12317	1.49885	1.81246	1.8107	1.96698
Tmem254b	-1.1883	Mutant down vs Wildtype	1.32115	0.595401	0.967801	1.20303	0.973501	5.26996	2.22405	3.12317	1.49885	1.81246	1.8107	1.96698
Tmem254b	-1.1883	Mutant down vs Wildtype	1.67765	1.3427	1.26876	1.72141	1.6634	3.21674	2.417	4.20848	1.95064	3.36285	2.10777	2.80557
Tmem254b	-1.1883	Mutant down vs Wildtype	4.66353	2.04171	6.1026	7.41099	4.67915	4.84305	5.01976	7.79087	5.45945	10.0409	5.09813	4.28857
Tmem254b	-1.1883	Mutant down vs Wildtype	7.04021	2.04171	6.1026	7.41099	6.25042	12.9277	5.01976	7.79087	5.45945	10.0409	5.09813	5.62172
Tmem254b	-1.1883	Mutant down vs Wildtype	8.91255	3.63254	9.97181	8.0905	9.55929	11.1143	8.51984	13.3154	8.26554	14.2175	8.15659	9.54662
Zfp667	-1.18819	Mutant down vs Wildtype	1.88002	1.76354	1.8906	1.64244	2.1556	1.96898	2.20404	2.31442	2.17847	2.11508	2.28791	2.32802
Dagla	-1.18806	Mutant down vs Wildtype	2.00778	1.92078	1.99781	2.22954	2.21356	2.307	2.19373	2.64743	2.54137	2.69393	2.54118	2.44279
Cxcl14	-1.1878	Mutant down vs Wildtype	6.41261	5.47157	5.58993	6.34248	5.16286	6.74164	6.55569	7.13059	6.78563	7.13434	7.91816	6.90518
Pde1b	-1.18696	Mutant down vs Wildtype	1.20123	1.3949	1.21953	0.86892	0.712409	0.982517	1.03072	1.12657	1.63635	0.966331	1.22283	0.647689
Wasf3	-1.18676	Mutant down vs Wildtype	2.67073	2.82484	2.47773	3.06428	3.17118	3.10248	3.65406	3.07996	3.21257	3.11423	3.81827	3.66519
Atp6v1g2	-1.18641	Mutant down vs Wildtype	1.23856	1.27365	0.745671	1.30233	1.20683	1.14909	1.36367	1.33869	0.95773	1.36303	1.49947	1.68278
E130012A19Rik	-1.18581	Mutant down vs Wildtype	8.39487	9.65674	7.71686	7.50707	6.35774	7.27556	9.48796	9.59424	9.27759	9.09243	9.9161	8.2567
Trmt61a	-1.18561	Mutant down vs Wildtype	0.458475	1.5681	1.32455	1.4924	1.64994	1.12635	2.49326	1.62662	2.39505	2.36257	1.28012	2.59801
Trmt61a	-1.18561	Mutant down vs Wildtype	3.76325	3.57901	3.49671	3.74681	3.2436	3.03528	4.81337	4.34704	3.91784	3.26174	3.52413	3.38174
Ankrd26	-1.18482	Mutant down vs Wildtype	4.74537	5.0685	4.6716	4.23368	4.98876	4.93243	5.73535	6.25601	5.47342	5.35253	5.35012	5.76609
Tcf7	-1.18428	Mutant down vs Wildtype	9.49212	10.153	9.9462	9.58368	8.99518	8.48707	12.867	10.5623	10.6264	10.5494	10.2436	12.2495
Fgf9	-1.18372	Mutant down vs Wildtype	1.12248	1.04276	1.05128	1.01667	1.10888	1.24515	1.30835	1.32287	1.45966	1.22232	1.39373	1.09049
Rmi2	-1.18372	Mutant down vs Wildtype	3.60162	3.57328	3.72205	3.60307	3.38624	3.49357	4.36198	4.29218	4.16562	4.35055	3.85309	4.28442
Cbl	-1.18298	Mutant down vs Wildtype	7.42471	9.88328	8.31982	8.55042	10.3683	10.8022	8.95533	11.9382	11.6934	10.3886	10.7315	11.7693
Exo1	-1.18251	Mutant down vs Wildtype	7.85096	8.86463	8.07252	7.86501	7.6229	8.34758	10.5178	9.88949	9.1967	8.60784	9.37504	9.91094
Npy	-1.18214	Mutant down vs Wildtype	4.07701	3.43555	3.62905	3.68769	3.07817	3.38999	3.79915	4.78077	2.8194	5.54397	4.77134	3.46205
Slc38a1	-1.18091	Mutant down vs Wildtype	2.80785	3.53148	2.35523	3.59352	3.42403	4.05609	3.86333	4.60964	3.40843	3.57791	5.04325	3.38897
Slc38a1	-1.18091	Mutant down vs Wildtype	7.09401	9.40521	8.56369	5.89222	7.65523	6.10371	8.82751	9.72444	8.65949	9.08425	8.97147	8.60001
Slc38a1	-1.18091	Mutant down vs Wildtype	9.71673	9.01238	8.20684	10.5557	8.9799	11.053	10.766	10.8399	11.3575	10.6103	10.9593	11.7812
Cdh4	-1.18088	Mutant down vs Wildtype	9.98893	9.38595	7.93707	8.94612	8.67796	10.0464	10.8575	9.91802	10.1083	11.0944	12.1009	10.8487
Med12l	-1.1808	Mutant down vs Wildtype	1.14353	1.15106	0.883129	1.18597	1.28146	1.22359	1.17187	1.38037	1.52142	1.39059	1.20559	1.4408
Dgkh	-1.18065	Mutant down vs Wildtype	1.04753	0.877936	1.22152	0.646878	1.21491	1.40887	0.721328	1.35821	1.38313	1.29497	1.16523	1.51128
Ranbp17	-1.18048	Mutant down vs Wildtype	1.81202	1.57217	1.34888	1.3867	1.64401	1.58276	1.60011	1.47468	1.46864	1.78613	1.42423	1.83371
Amigo1	-1.18029	Mutant down vs Wildtype	1.41156	1.50853	0.820482	0.908571	1.14215	0.782563	0.836296	0.982673	1.10715	0.819779	0.897785	1.24973
Amigo1	-1.18029	Mutant down vs Wildtype	1.84542	1.41992	2.12019	1.87971	1.77688	2.30279	2.75582	2.73376	2.36945	2.26092	2.71959	2.40732
Foxd2os	-1.18	Mutant down vs Wildtype	4.14389	4.00551	3.7386	3.71246	3.86306	3.89949	5.00632	4.31968	4.99061	4.12901	4.96771	4.15502
Lcor	-1.17937	Mutant down vs Wildtype	1.9999	2.05533	1.8817	1.87893	2.17219	2.34948	2.0084	3.03676	2.56879	2.2076	2.30116	2.42781
D430020J02Rik	-1.17892	Mutant down vs Wildtype	1.82766	1.85451	1.81544	1.99798	2.61585	1.98379	2.53337	2.37639	2.39093	2.56332	2.06704	2.32826
Zfp607	-1.17878	Mutant down vs Wildtype	1.4638	1.62485	1.73137	1.56495	1.53672	1.68219	1.96043	1.91163	1.87037	1.76664	1.8293	1.98246
Tpbg	-1.17877	Mutant down vs Wildtype	1.9028	0.913227	1.58435	1.38718	1.67242	1.51551	2.36538	2.3434	1.99525	1.65376	1.36166	2.15563
Tpbg	-1.17877	Mutant down vs Wildtype	10.4625	11.5389	9.37285	10.1502	7.15169	9.11555	12.5853	11.0244	9.9947	10.2695	12.1053	10.809
Mir17hg	-1.17808	Mutant down vs Wildtype	4.92255	8.43918	7.62567	6.31014	3.59968	3.99101	9.32888	5.45672	8.24156	6.02328	4.66423	7.38662
Tmod1	-1.17805	Mutant down vs Wildtype	1.22809	1.60773	1.66777	1.27774	1.19288	1.47937	1.54424	1.24051	1.52394	2.25462	1.81141	1.58403
Mki67	-1.17773	Mutant down vs Wildtype	40.5899	47.0058	40.0117	38.9927	45.2188	45.951	48.9973	50.1333	48.0625	51.8403	49.6565	54.8942
Sorbs2	-1.17759	Mutant down vs Wildtype	2.2348	3.06404	2.36836	3.2528	1.80852	2.67872	2.64745	3.8651	2.63613	3.85043	2.94716	3.79442
Sorbs2	-1.17759	Mutant down vs Wildtype	4.39485	4.03846	3.85	3.09231	4.20196	3.64042	4.79131	4.34652	4.48084	3.67113	5.02839	3.41167
Atad5	-1.17725	Mutant down vs Wildtype	7.24064	7.62394	6.80442	6.4732	6.72057	6.40952	8.187	7.98114	8.14945	8.06345	7.99024	8.21633
Fat3	-1.17724	Mutant down vs Wildtype	1.81019	2.2717	2.33467	1.83813	2.81427	2.4466	2.38201	2.7869	2.94799	2.56442	2.58951	2.64031
Fam120c	-1.17695	Mutant down vs Wildtype	3.29804	3.20769	3.37349	3.03151	3.54026	3.13743	3.4264	4.13525	4.31825	3.61954	3.65716	3.89789
Megf9	-1.17689	Mutant down vs Wildtype	10.0603	10.0325	9.54799	10.1327	10.7198	11.2737	11.1938	12.7885	11.8954	12.8049	12.3384	11.6716
N4bp2	-1.17679	Mutant down vs Wildtype	12.4067	14.5524	13.0076	13.0138	14.8737	14.6031	14.8517	17.6781	16.4709	15.5773	15.7244	16.7326
Rbfox1	-1.17639	Mutant down vs Wildtype	1.36463	1.50162	1.0905	1.32203	1.11257	1.20277	1.79807	1.6508	1.48897	1.34419	1.33077	1.35097
Ubn2	-1.17637	Mutant down vs Wildtype	5.07337	5.84062	5.56888	5.19915	5.79369	5.43263	5.93929	6.65765	6.71903	6.20052	5.93909	7.25666
Scara3	-1.17613	Mutant down vs Wildtype	12.4184	12.2746	11.5116	10.9565	11.3783	11.5849	15.0431	12.8532	12.174	13.5168	15.5021	13.3861
D830031N03Rik	-1.17567	Mutant down vs Wildtype	3.49989	4.92962	4.00235	3.55934	5.8804	5.99824	4.22758	5.76117	5.63056	5.11083	5.22912	6.80634
Sulf1	-1.17557	Mutant down vs Wildtype	1.48131	1.50109	1.07399	2.56403	0.748469	0.955592	2.62051	2.46172	1.28165	1.31785	2.19562	1.532
Sulf1	-1.17557	Mutant down vs Wildtype	4.45806	4.74926	4.65003	3.38202	4.70322	3.88497	5.70001	4.3018	5.39556	4.11257	3.99714	4.41587
Zfp786	-1.17523	Mutant down vs Wildtype	0.868728	1.2003	1.1186	1.01014	1.23076	0.882223	1.28363	1.16126	1.33319	1.27915	1.35237	1.00697
Cbln4	-1.17515	Mutant down vs Wildtype	2.04475	1.65535	2.40251	1.43608	1.34573	2.06128	2.05989	2.46884	1.90893	1.97068	2.4454	2.00909
Akap13	-1.17509	Mutant down vs Wildtype	10.4974	11.8156	11.3475	10.7005	11.8884	12.4479	12.0505	13.3848	13.4783	12.9603	14.1714	14.68
Hspa4l	-1.17491	Mutant down vs Wildtype	3.22658	3.05935	3.35551	3.15972	3.68305	3.11559	3.22304	3.90559	4.8094	3.74241	3.64587	3.70172
Six4	-1.17393	Mutant down vs Wildtype	2.69475	2.80786	2.57507	2.50232	2.40862	2.4781	2.97277	2.84632	3.03343	2.94459	2.88058	3.4792
Zfp939	-1.17387	Mutant down vs Wildtype	1.27523	1.23414	1.34398	0.935747	1.07108	1.34236	1.56054	1.43035	1.16407	1.56148	1.44918	1.28927
Kmt2a	-1.17337	Mutant down vs Wildtype	6.19913	7.48253	7.39599	6.64967	8.29108	7.54971	7.55328	8.36813	9.13893	8.33504	8.26736	9.45895
Gm14322	-1.17292	Mutant down vs Wildtype	1.68412	2.17011	2.78415	2.96142	2.97038	2.19804	2.65744	2.87197	3.52389	2.68531	2.53454	3.04878
1700084J12Rik	-1.17283	Mutant down vs Wildtype	2.44091	2.64821	2.41049	2.31979	2.46814	2.08402	2.91962	2.89278	2.29311	3.31627	2.90307	2.53053
Tbc1d4	-1.17262	Mutant down vs Wildtype	7.15806	7.3018	7.20728	7.05989	7.05409	7.34066	8.02475	8.66555	8.53465	8.5069	8.48839	8.34521
Osr1	-1.17255	Mutant down vs Wildtype	9.96091	9.48424	9.63837	9.04145	7.63383	7.382	12.3236	9.61397	9.74207	8.49069	9.869	12.2708
Hipk2	-1.17245	Mutant down vs Wildtype	1.64199	1.59278	1.22235	1.37589	2.4789	2.54185	1.02972	1.27884	2.17465	1.56624	1.69461	1.26957
Hipk2	-1.17245	Mutant down vs Wildtype	3.13253	2.08297	2.25922	3.00452	4.44552	3.78185	2.38299	4.45562	2.97885	3.20334	4.19188	3.76188
Hipk2	-1.17245	Mutant down vs Wildtype	6.44332	8.81189	5.95731	6.28362	10.1028	10.8759	6.2503	11.8022	11.5889	10.2831	9.61625	12.379
Gm28042	-1.17243	Mutant down vs Wildtype	1.73768	2.51193	1.78917	2.29432	1.76628	1.65531	2.03109	2.15773	2.88197	2.31658	2.06153	2.3327
Lpin2	-1.17145	Mutant down vs Wildtype	5.53109	6.16373	5.55709	5.2497	5.72986	5.68872	6.76164	7.01798	6.58696	5.92624	6.93524	6.65276
Lpin2	-1.17145	Mutant down vs Wildtype	16.3993	18.0377	18.3158	16.5461	16.993	17.2219	20.071	21.5977	20.2652	17.9461	21.5033	19.73
Mga	-1.17138	Mutant down vs Wildtype	2.28397	2.95238	2.905	2.44685	2.38118	2.31179	2.86803	3.5682	2.96866	3.19067	3.13579	3.19496
Mga	-1.17138	Mutant down vs Wildtype	7.43492	7.91713	8.18389	7.02271	8.65082	8.97419	8.52027	9.6433	9.79141	8.79796	8.69637	10.0118
Cmtr2	-1.17108	Mutant down vs Wildtype	4.14121	4.30292	4.89595	3.58189	3.5219	4.34953	4.31018	5.22554	5.06698	4.8226	4.77963	4.83011
Osgin2	-1.17082	Mutant down vs Wildtype	4.01908	4.85558	4.14355	4.28277	4.67558	4.24909	5.58384	5.23549	5.06615	4.48623	5.0926	5.24127
Gm14326	-1.17039	Mutant down vs Wildtype	1.70857	2.01865	1.92629	2.1626	1.94634	1.71864	1.65154	1.74711	1.57484	1.79137	2.29977	2.07831
Gm14326	-1.17039	Mutant down vs Wildtype	4.32767	5.17659	4.86025	4.87345	4.9319	4.65571	5.13646	6.56366	6.10735	5.69345	4.94735	6.03148
Xylt1	-1.17031	Mutant down vs Wildtype	2.28097	2.62564	2.249	2.64931	2.99001	3.83256	3.06093	3.34561	3.19645	3.28445	3.12524	3.44657
Rbm12b1	-1.17023	Mutant down vs Wildtype	2.7448	2.55731	3.67903	3.00529	3.03282	2.72035	2.98123	3.56071	3.90458	3.28697	3.3451	3.68086
Nol8	-1.17008	Mutant down vs Wildtype	1.82538	1.17726	1.56797	1.1403	1.42973	1.23459	2.04	2.95669	1.88578	1.83549	1.85986	2.08368
Nol8	-1.17008	Mutant down vs Wildtype	4.28413	5.73824	5.08623	5.08087	4.59481	5.16371	6.10834	4.6049	5.43179	5.3844	4.94345	5.31128
Zfp820	-1.16995	Mutant down vs Wildtype	2.48738	2.64531	2.17029	2.40516	2.71555	2.70182	3.03457	2.97388	3.02438	2.92857	2.56426	3.17048
Nudt10	-1.16986	Mutant down vs Wildtype	7.45113	7.65446	6.91744	7.33901	5.91325	6.78749	8.28465	8.26885	8.35567	8.08781	8.19911	8.01148
Fancm	-1.16931	Mutant down vs Wildtype	5.04885	5.40416	4.39852	4.41864	5.33722	5.31116	5.62112	5.94464	5.73576	5.81563	5.98557	5.88135
Mical2	-1.16912	Mutant down vs Wildtype	3.7899	3.582	3.14501	3.59616	4.16156	3.62945	3.88166	4.30733	4.60392	3.88152	4.35634	4.51687
Fgf10	-1.16859	Mutant down vs Wildtype	3.37251	3.18601	2.74502	2.43834	2.60312	2.77908	3.19101	3.61753	3.19279	3.26589	3.79828	2.94547
Ociad2	-1.16856	Mutant down vs Wildtype	2.52382	2.40789	2.04229	2.18295	2.17155	2.23843	2.53272	2.48767	2.2537	3.09671	2.74314	2.73985
Nhsl2	-1.16853	Mutant down vs Wildtype	2.9407	3.3641	2.81397	2.83743	3.55792	3.22107	3.23677	3.86025	3.75579	3.64036	3.70305	3.6965
Vps13c	-1.16847	Mutant down vs Wildtype	2.83692	3.34344	3.10516	2.82336	3.60946	3.37548	3.17355	3.86361	3.91256	3.78987	3.44209	4.1289
2610015P09Rik	-1.16817	Mutant down vs Wildtype	2.19944	2.34333	2.19139	1.87056	2.15479	2.05529	2.67566	2.61208	2.43487	2.25671	2.50241	2.48809
Rfx3	-1.1679	Mutant down vs Wildtype	1.64209	2.10604	1.59675	1.48137	2.14217	2.31119	1.92986	2.59653	2.09555	2.44377	2.58355	2.09327
Rfx3	-1.1679	Mutant down vs Wildtype	2.03152	2.59307	2.52452	2.31631	1.79011	1.95601	2.59269	2.55684	2.70608	2.21638	2.19254	2.59369
Slc16a1	-1.1676	Mutant down vs Wildtype	20.0857	22.494	22.3556	20.1958	18.9988	21.7453	24.9658	24.8985	24.1223	23.6178	24.7819	24.5863
Zfp40	-1.16734	Mutant down vs Wildtype	2.46781	3.25987	2.48612	3.13337	3.09622	3.50433	3.36583	3.05496	3.31328	4.16879	3.23881	3.80938
Rundc3b	-1.16634	Mutant down vs Wildtype	1.74973	2.0984	1.77112	1.54665	1.73122	1.83454	1.9156	2.16805	2.13809	2.05542	2.19596	2.04361
Slc27a6	-1.1662	Mutant down vs Wildtype	5.97387	5.49685	5.09372	5.42724	4.80032	5.11523	6.49839	5.79934	6.00854	6.65341	6.21258	6.0379
Slc12a2	-1.16617	Mutant down vs Wildtype	26.3082	28.4302	26.4796	24.3951	25.1621	26.9098	31.3121	30.707	30.2033	28.9742	30.875	31.8157
Msi1	-1.16615	Mutant down vs Wildtype	13.3493	16.4712	13.633	14.6993	13.102	13.9809	17.6421	16.0929	15.3333	16.8078	17.3247	16.1964
Akap9	-1.16572	Mutant down vs Wildtype	7.89855	9.1286	8.73095	7.51286	9.8554	9.17099	9.48395	10.2412	10.0915	9.93774	10.378	10.8315
Apex2	-1.16501	Mutant down vs Wildtype	5.9474	7.23931	5.93302	6.04737	5.40701	6.03554	8.68602	6.41038	6.37305	8.74138	6.04131	6.39831
Syt7	-1.16487	Mutant down vs Wildtype	2.08502	2.50191	0.759923	1.84683	2.02129	1.93287	2.59641	2.55421	2.19613	1.672	2.37418	1.55101
Dpf3	-1.16428	Mutant down vs Wildtype	1.19653	1.60676	1.57087	1.24896	1.41293	1.79022	2.18207	2.00925	2.00266	1.16782	1.84872	1.40951
Ncapg2	-1.16394	Mutant down vs Wildtype	11.7454	12.9555	12.5514	11.5978	13.1567	12.4764	14.8178	15.0324	13.2941	14.763	14.0305	14.756
Hapln3	-1.16349	Mutant down vs Wildtype	1.92647	1.70524	1.80681	1.55591	1.78917	1.47024	1.95617	1.44931	1.73026	2.23107	2.52381	2.03958
Yy2	-1.16333	Mutant down vs Wildtype	2.95915	3.64174	3.72525	3.38456	3.1686	3.13165	4.54428	4.14885	3.49586	4.2155	3.3778	3.49704
Elovl4	-1.163	Mutant down vs Wildtype	1.84095	2.05748	2.08416	2.3033	1.63757	1.89979	2.53458	2.39871	2.04684	2.24328	2.1042	2.42281
Bhlhe22	-1.16292	Mutant down vs Wildtype	2.82838	1.95982	2.40113	2.66778	2.45086	2.57069	3.01568	2.76994	2.51789	2.88555	3.01705	3.09656
Nhlrc1	-1.16269	Mutant down vs Wildtype	1.5116	1.3419	1.31678	1.05407	1.20043	1.3423	1.43025	1.54732	1.67456	1.96036	1.22476	1.19343
Rps2	-1.16267	Mutant down vs Wildtype	647.427	614.633	386.931	625.203	571.051	807.891	671.697	782.358	572.264	787.099	661.26	772.702
Ppp1r9a	-1.16253	Mutant down vs Wildtype	4.98275	5.83711	5.83083	4.86489	5.59321	5.12322	5.86572	6.34032	6.44159	6.28182	6.15508	6.3863
Ipp	-1.16248	Mutant down vs Wildtype	8.47218	7.79144	5.56897	5.96035	7.24817	6.04493	7.74552	7.86244	8.73877	7.51434	8.72127	7.17918
Orc1	-1.1621	Mutant down vs Wildtype	3.71088	4.26717	3.7847	3.65952	3.37336	3.2822	4.27263	3.91151	4.35947	3.97757	4.71363	4.42188
Ppargc1b	-1.16188	Mutant down vs Wildtype	1.14185	1.40621	1.34754	1.39149	1.48048	1.62243	1.5509	1.62158	1.61429	1.60483	1.75772	1.59886
BC068281	-1.16171	Mutant down vs Wildtype	1.99966	2.35554	2.27438	2.32821	2.36735	1.89385	2.45323	2.77468	3.08737	2.22398	2.47703	2.9879
Fam132a	-1.16162	Mutant down vs Wildtype	32.7487	29.0205	23.6289	28.4315	27.9628	31.358	32.4813	31.844	30.7716	35.0801	38.4422	32.5154
Rdh10	-1.16155	Mutant down vs Wildtype	19.965	19.4974	18.7402	17.7745	16.0678	17.1034	23.1656	20.8139	20.6185	20.9881	21.5282	19.6669
Acvr2b	-1.16144	Mutant down vs Wildtype	5.00738	7.81718	5.66575	6.23999	6.71762	7.86985	6.79785	7.37019	8.15054	7.1258	7.97754	8.24317
Ap1s2	-1.16049	Mutant down vs Wildtype	2.9223	3.29351	3.52575	3.06263	2.95487	2.98991	3.98705	4.21819	3.96427	3.68536	3.3784	4.0393
Ap1s2	-1.16049	Mutant down vs Wildtype	5.78764	6.15652	6.20672	5.72938	5.0843	5.61422	7.2851	6.12111	6.15627	6.81274	6.55933	6.47545
A930024E05Rik	-1.15984	Mutant down vs Wildtype	1.81498	1.49283	0.969339	1.27803	1.2882	1.52472	1.53211	1.57671	1.43971	1.59697	2.1327	1.42745
Mtmr7	-1.15972	Mutant down vs Wildtype	2.38931	1.68243	1.60409	1.56375	1.30467	1.67317	1.25795	2.01066	2.68865	2.58855	1.67865	1.62488
Bcar3	-1.15914	Mutant down vs Wildtype	4.65206	3.86592	3.86849	3.94917	3.89426	4.37086	4.5851	4.85173	5.04783	4.80155	4.6555	4.5741
St3gal6	-1.15911	Mutant down vs Wildtype	20.1617	16.4353	18.8042	19.102	18.7771	20.2048	19.3366	21.8792	21.8565	25.4733	23.116	19.88
Cenpf	-1.15834	Mutant down vs Wildtype	13.2007	16.093	14.6953	12.734	14.5173	14.6532	16.1019	17.1456	16.0575	16.3631	16.455	17.3705
Prr36	-1.15819	Mutant down vs Wildtype	2.02756	2.74314	2.38387	2.19059	1.9543	1.99422	2.67754	2.55231	2.58738	2.35947	2.6872	2.53268
Suv39h2	-1.15791	Mutant down vs Wildtype	2.50737	3.12765	3.16332	2.99213	2.62391	2.78489	4.20767	2.22652	2.44239	4.1056	4.07897	3.98018
Suv39h2	-1.15791	Mutant down vs Wildtype	4.53463	5.23522	3.91796	3.95924	3.84289	4.15835	4.64047	6.18089	5.12233	4.307	4.08516	4.27491
Zscan20	-1.15737	Mutant down vs Wildtype	1.80489	2.2035	1.79401	1.81801	2.02102	2.0575	2.05168	2.28451	2.33377	2.32173	2.27565	2.27267
AW011738	-1.15732	Mutant down vs Wildtype	1.81515	2.06943	1.93886	1.59017	1.87957	2.20811	1.78709	2.66873	2.39175	2.03504	2.4064	2.02166
Zfp280c	-1.15718	Mutant down vs Wildtype	1.86109	1.75655	2.19635	1.57132	0.778117	1.47239	1.18176	1.41722	1.15622	1.76762	1.63234	2.11374
Zfp280c	-1.15718	Mutant down vs Wildtype	2.37806	1.89559	1.12958	2.39606	2.92435	2.13796	2.98239	3.13759	2.6481	1.87151	1.6645	3.04949
Zfp280c	-1.15718	Mutant down vs Wildtype	2.87365	4.62601	4.80724	2.92612	3.21746	4.55899	4.77461	4.30803	4.12472	5.50469	5.32744	3.899
Xrcc3	-1.15696	Mutant down vs Wildtype	4.57315	5.25425	5.30055	5.51044	5.80259	4.85795	6.62866	5.05145	6.45958	6.80326	5.15845	6.11005
Hk2	-1.15672	Mutant down vs Wildtype	5.54078	9.27695	6.48609	6.01165	5.37024	6.61084	7.39281	9.43514	8.47864	5.97986	7.24049	6.92801
Sp5	-1.15666	Mutant down vs Wildtype	2.23157	1.52849	1.14896	1.34777	1.14717	1.22109	1.50352	1.72869	1.79856	1.54137	1.71041	1.69368
Fryl	-1.15595	Mutant down vs Wildtype	7.17351	7.75809	7.39277	7.3511	8.16848	7.86166	8.16494	9.08637	9.23746	8.49692	8.6906	9.15717
Ttll4	-1.15591	Mutant down vs Wildtype	8.5808	10.6256	8.75974	8.8974	9.7422	9.93808	10.5757	10.8675	10.7484	10.6978	10.0568	12.4133
Ube2cbp	-1.1559	Mutant down vs Wildtype	3.20455	2.98602	3.22622	2.98913	2.92633	2.85476	3.83368	3.3671	2.90381	3.76702	3.97326	3.17748
Hist2h2be	-1.15587	Mutant down vs Wildtype	8.15293	5.95185	6.20863	5.99752	5.35608	5.55901	8.20086	8.71188	6.14939	8.14587	8.17449	3.64594
Mcm8	-1.15555	Mutant down vs Wildtype	5.6921	6.21256	5.93972	5.09295	5.12266	5.01609	6.56804	6.66011	6.68465	6.03605	5.97141	6.19484
Fam72a	-1.15541	Mutant down vs Wildtype	1.51938	1.387	1.77667	1.41724	1.35333	1.13946	1.92186	1.48892	1.42675	1.58559	1.8885	1.61694
Slc16a7	-1.15535	Mutant down vs Wildtype	2.43554	1.84979	1.9623	2.03815	2.99649	2.0501	1.92259	2.79423	2.78626	2.96287	2.26117	2.67646
Gm3002	-1.15526	Mutant down vs Wildtype	1.28386	2.46961	1.46312	1.57163	1.47651	1.26363	2.12985	1.28455	1.92634	1.79393	1.7381	2.135
Lpl	-1.15461	Mutant down vs Wildtype	8.22323	7.25777	6.87416	4.6612	5.18297	11.1753	4.97995	7.14374	10.7207	12.2173	7.96509	7.05389
Cap2	-1.15418	Mutant down vs Wildtype	2.38369	2.81955	2.83123	2.39515	2.40555	2.58738	3.26555	3.293	3.32228	2.22824	2.81898	2.87233
Celsr2	-1.15418	Mutant down vs Wildtype	3.46865	3.78672	3.65741	4.10368	4.19496	4.21721	4.0427	4.23384	4.0089	3.95472	4.68124	4.69854
Celsr2	-1.15418	Mutant down vs Wildtype	4.24821	3.87975	3.61262	3.34134	4.11176	4.44475	3.9489	4.35104	5.47538	5.43923	4.99247	4.47786
Aunip	-1.15406	Mutant down vs Wildtype	4.55952	4.72279	4.13405	5.21735	5.65763	5.64039	6.3458	5.9169	6.15949	5.80944	4.65992	5.65141
Qser1	-1.15401	Mutant down vs Wildtype	13.2677	15.8905	15.454	13.5269	14.9959	14.9046	17.0363	17.5784	16.8326	16.0302	16.7714	17.3502
Bahcc1	-1.15393	Mutant down vs Wildtype	11.2419	12.6	11.1264	12.0144	11.8562	13.2589	12.8403	14.9749	13.5658	13.0878	14.4418	14.2854
Tex30	-1.1539	Mutant down vs Wildtype	13.5197	15.9052	14.1568	13.3308	12.4109	13.7596	16.5945	16.7761	15.8185	14.8032	15.9961	15.8807
2610044O15Rik8	-1.15348	Mutant down vs Wildtype	4.22723	4.03837	3.52316	3.53638	3.70709	4.3984	5.00415	4.57131	4.18829	4.31253	4.40936	4.54122
Lrrn1	-1.15344	Mutant down vs Wildtype	5.36006	5.1878	5.1509	4.86596	4.42432	5.23822	5.71615	4.9564	4.92777	6.05198	7.48031	5.73267
Zfp213	-1.15344	Mutant down vs Wildtype	5.12366	6.11632	4.55699	6.89928	6.31571	9.48806	6.42194	6.77252	6.42708	8.64888	7.62787	8.50928
Baz1a	-1.15326	Mutant down vs Wildtype	7.88941	8.93144	8.26412	8.10106	7.70959	7.94197	9.19699	9.89404	9.44971	9.15432	8.98762	9.63977
Eme1	-1.15241	Mutant down vs Wildtype	8.50827	9.28683	7.9574	8.43354	7.5408	7.83176	9.55766	10.0191	8.72179	9.15866	10.4638	9.19059
Zbed5	-1.15237	Mutant down vs Wildtype	2.95708	2.64262	2.73813	2.41583	2.68115	2.67996	3.14696	3.43328	3.14462	2.94118	3.43176	2.4724
AI450353	-1.15227	Mutant down vs Wildtype	1.16471	1.74364	1.70777	1.22813	1.25899	1.31864	1.83339	1.21689	1.61521	1.7949	1.46728	1.77657
Crispld2	-1.152	Mutant down vs Wildtype	2.82309	3.11998	2.65155	2.62575	2.45596	2.74144	3.58458	2.9299	2.60022	2.81913	3.37786	3.60157
Fsd1l	-1.15197	Mutant down vs Wildtype	1.55531	1.84404	1.82389	1.63597	1.67724	1.54435	1.61946	2.34557	1.92434	2.05144	1.7784	1.88672
Ccnt1	-1.15194	Mutant down vs Wildtype	8.90026	9.96556	9.49029	9.48588	9.83785	9.89531	10.2373	11.1981	12.4275	10.0635	10.609	11.7878
Zmym1	-1.15172	Mutant down vs Wildtype	6.71215	7.28782	7.98603	7.44101	7.02938	6.6907	8.45405	8.43516	8.62117	7.57309	7.69855	8.91118
Tekt1	-1.15155	Mutant down vs Wildtype	1.94825	2.20968	1.78375	1.49805	1.74619	1.62814	2.24959	2.31753	2.12121	2.08547	2.29875	1.64666
Syne2	-1.15154	Mutant down vs Wildtype	4.87833	5.8581	5.90788	4.78897	7.56852	6.3683	5.5721	6.58446	7.31631	6.94318	7.28036	7.03371
Chd3os	-1.1511	Mutant down vs Wildtype	7.94817	6.19004	9.33884	6.42535	6.13841	6.77778	8.50525	8.1508	9.12804	7.9588	7.91338	7.63219
Tbc1d8	-1.15101	Mutant down vs Wildtype	3.85738	4.00907	3.81882	3.73873	3.46574	3.8295	4.25765	4.11841	4.21568	4.37386	5.0064	4.17806
2500002B13Rik	-1.15092	Mutant down vs Wildtype	1.16665	1.68995	1.13661	0.382704	1.07713	1.10217	1.75752	1.58896	1.46949	0.842197	0.243004	0.904847
Actn3	-1.15061	Mutant down vs Wildtype	2.61213	5.41927	3.98593	3.08918	2.4011	3.49168	5.77064	4.14627	2.72167	3.95508	4.44148	3.12682
Tmsb15l	-1.15057	Mutant down vs Wildtype	4.47446	4.08836	2.93117	4.64129	3.12681	2.74857	3.96837	4.22521	4.67543	3.52406	3.53062	5.4011
Kcnmb4	-1.15057	Mutant down vs Wildtype	4.90561	4.77599	4.51266	4.77446	4.28419	5.19959	5.74031	5.83271	4.96982	5.52404	5.52668	5.14304
Zfp59	-1.15047	Mutant down vs Wildtype	3.75484	3.72711	3.75674	3.79187	3.80494	3.52423	4.23773	4.19572	4.43562	4.49836	4.26098	4.09576
Rif1	-1.15021	Mutant down vs Wildtype	13.392	14.7851	13.9156	12.658	14.475	14.8265	15.871	16.4644	15.9248	16.2402	15.6197	16.5574
Polq	-1.14994	Mutant down vs Wildtype	1.85987	1.76569	1.35563	1.2713	1.89248	1.87733	1.30648	2.11795	2.34439	2.27662	1.65377	1.94074
Has2	-1.1491	Mutant down vs Wildtype	7.51958	10.7438	8.42153	7.57561	6.7097	6.78017	11.1426	8.93169	8.31731	7.85584	9.18323	9.43912
Birc6	-1.14898	Mutant down vs Wildtype	10.4812	12.4079	12.24	11.2703	13.1024	11.9678	12.5999	13.4683	14.0061	13.2351	13.3429	15.4644
Etohi1	-1.14892	Mutant down vs Wildtype	4.31557	4.90734	4.6743	4.34466	5.28871	4.45155	5.48621	6.13926	5.76329	5.45859	4.92867	5.86681
Etohi1	-1.14892	Mutant down vs Wildtype	5.58827	5.68876	5.44883	5.00995	5.61652	5.05334	5.45206	4.95338	5.00304	5.66452	5.83945	5.95931
Ppp1r1a	-1.14876	Mutant down vs Wildtype	3.63959	3.79841	3.80432	3.41917	3.69079	3.57921	4.45223	4.2864	3.77536	4.20514	4.24683	4.22816
Kitl	-1.14842	Mutant down vs Wildtype	14.7822	14.7845	14.9187	12.6304	14.752	14.3093	16.0441	17.384	16.9613	16.4063	15.5206	16.6518
4930503L19Rik	-1.1481	Mutant down vs Wildtype	9.346	9.51638	8.44469	8.75885	8.91143	8.47466	11.026	9.57626	9.78612	10.8114	10.124	10.0444
Asic2	-1.14779	Mutant down vs Wildtype	2.41586	2.63591	2.39024	2.24307	1.73756	3.1084	2.89681	2.06038	2.7485	3.14852	3.04427	2.82611
Zfp758	-1.14764	Mutant down vs Wildtype	2.71039	3.81119	3.89662	3.43462	3.64269	3.96441	3.76263	4.55547	3.6283	4.77015	3.70253	4.2091
Myh11	-1.14757	Mutant down vs Wildtype	1.0109	1.30607	0.897898	1.29889	1.34806	1.27556	2.3151	0.753173	1.74397	0.706882	0.635681	1.461
Krt10	-1.14752	Mutant down vs Wildtype	2.84843	2.70022	2.49249	2.41677	2.57217	2.86636	3.22807	3.08659	2.72099	2.45194	3.80047	2.95334
Sox11	-1.14745	Mutant down vs Wildtype	21.3805	25.0058	23.5227	22.2359	18.4576	24.819	27.1616	24.3206	23.3888	27.3134	28.4711	24.7343
Urb1	-1.14708	Mutant down vs Wildtype	3.67974	4.71826	4.44319	4.10606	3.96681	4.20292	4.96522	4.48109	5.09725	4.50317	4.65082	5.11369
Zc3h12c	-1.14692	Mutant down vs Wildtype	3.13991	3.2651	3.55325	3.36406	3.60243	3.35599	3.3397	4.21141	4.1738	3.64909	3.79649	4.08993
Cep350	-1.14666	Mutant down vs Wildtype	5.95047	6.88743	7.05592	6.12155	7.15263	7.09546	6.85347	8.05052	7.97537	7.58004	7.24605	8.46299
Ccdc88c	-1.14655	Mutant down vs Wildtype	6.93977	7.58576	6.1325	6.94739	8.07419	6.98025	7.35101	8.23999	8.51962	8.01834	8.32742	8.45531
Bicd1	-1.14639	Mutant down vs Wildtype	0.911597	0.979607	1.06935	0.878925	1.04392	1.17565	1.04264	1.49185	1.10305	1.32372	1.1791	1.23648
Fat1	-1.14618	Mutant down vs Wildtype	15.6949	18.7716	19.0485	16.0719	20.9259	18.8868	18.8901	20.0746	21.9412	20.5583	21.5174	22.4098
Huwe1	-1.1461	Mutant down vs Wildtype	28.7834	34.6929	31.2565	29.2063	35.0489	33.4327	34.0479	35.7032	37.0259	35.9717	37.1778	40.6065
Taf4b	-1.14603	Mutant down vs Wildtype	1.9419	2.15101	1.73901	1.67109	1.61676	1.95146	2.1096	2.53745	2.12964	2.0197	1.91562	1.97592
Kif24	-1.14583	Mutant down vs Wildtype	2.54391	2.59641	2.38324	2.07558	2.45963	2.37395	2.84516	2.73866	2.90082	2.62338	2.65363	2.77572
Enox1	-1.14558	Mutant down vs Wildtype	1.19061	1.72278	1.85269	1.31958	0.860377	1.45995	1.95454	1.51906	1.69032	2.0713	1.88851	2.34371
Ttc28	-1.14537	Mutant down vs Wildtype	13.2056	15.3345	13.2745	14.0604	14.5484	16.4082	15.8124	15.5963	16.8974	16.0528	17.4269	17.6691
Zfp866	-1.14531	Mutant down vs Wildtype	7.66893	8.4348	7.98569	7.29505	7.52332	8.39569	8.37808	8.90963	9.96043	8.89913	8.31241	9.71765
Socs4	-1.14527	Mutant down vs Wildtype	8.25244	9.1198	8.48095	8.82026	9.08146	9.26948	8.7252	10.9216	10.2788	9.86798	9.83825	11.0955
Tagln3	-1.14505	Mutant down vs Wildtype	1.59212	1.69181	1.29866	0.972063	1.19753	1.14268	1.64339	1.33122	1.2011	1.23858	1.87612	1.74961
Adat1	-1.14501	Mutant down vs Wildtype	2.46182	3.41562	3.14186	2.9226	2.50497	3.22181	3.22678	3.76535	3.47121	3.04733	3.35889	3.36118
Abcc4	-1.14494	Mutant down vs Wildtype	1.79282	1.26733	1.15924	2.13099	1.7761	1.8841	2.44003	1.03878	1.27631	1.6224	1.59239	1.80808
Abcc4	-1.14494	Mutant down vs Wildtype	2.45822	2.76914	2.56927	1.75309	2.09555	2.49898	2.13667	3.13132	3.57861	2.35702	2.878	2.80305
Gm10681	-1.14471	Mutant down vs Wildtype	9.95003	1.56896	3.39594	4.43406	8.37703	3.82308	4.38939	6.5693	5.74501	9.30798	6.82423	0.786908
Gm10681	-1.14471	Mutant down vs Wildtype	9.36158	2.00612	3.32273	5.89718	7.70875	3.73509	4.13028	8.47749	6.32995	13.3492	6.42173	0.446522
Tgfa	-1.14443	Mutant down vs Wildtype	5.14267	5.02029	4.31119	4.48509	4.91746	5.08155	5.37811	5.56282	5.77218	5.59108	5.8238	5.01275
Sall1	-1.14435	Mutant down vs Wildtype	39.7372	42.8307	40.7011	38.7744	37.6077	43.425	45.4396	44.5203	45.7036	46.3342	49.3115	46.856
Ino80d	-1.14428	Mutant down vs Wildtype	2.05024	2.09968	2.2746	2.09154	1.84452	1.96825	2.29155	2.26773	3.01669	2.35369	2.1574	2.53325
Ino80d	-1.14428	Mutant down vs Wildtype	1.7037	1.91153	2.40556	2.0867	2.35115	2.26884	2.15038	2.53709	2.23584	2.44561	2.2823	2.40334
Dab1	-1.14409	Mutant down vs Wildtype	2.0818	1.59629	2.33985	2.4893	2.52746	2.55327	2.27103	2.84875	2.50401	3.3972	2.5264	2.57812
Gm6578	-1.14403	Mutant down vs Wildtype	1.54906	1.2032	1.21503	1.41281	1.13277	1.78968	1.56341	1.73747	1.57114	1.2214	1.58921	1.81577
Hoxd12	-1.14387	Mutant down vs Wildtype	2.94945	3.65693	3.05111	2.56528	2.32337	2.27685	3.34383	3.44231	2.78385	2.68976	3.47963	3.504
Smg1	-1.14371	Mutant down vs Wildtype	11.388	13.773	13.378	11.8158	14.2278	13.4087	13.108	15.3443	15.612	14.2652	14.421	16.4489
Cep152	-1.1436	Mutant down vs Wildtype	3.57207	4.36303	3.7407	3.16861	3.39686	3.66389	4.44017	4.13749	3.98383	3.88001	4.22846	4.38081
Nr1d2	-1.14321	Mutant down vs Wildtype	5.34741	4.78079	5.15383	4.92026	5.54607	5.06455	5.69123	5.63161	5.68989	6.48148	5.95856	5.77271
Herc1	-1.14303	Mutant down vs Wildtype	5.85483	6.77342	6.70588	5.82972	7.24903	6.5963	6.66512	7.35067	7.30569	7.38278	7.92238	7.96198
Hmcn1	-1.14294	Mutant down vs Wildtype	5.29056	6.71473	7.16698	5.23498	7.70495	7.8847	6.69648	7.06603	7.92107	7.22271	8.08682	8.72083
Dkk1	-1.14289	Mutant down vs Wildtype	11.6386	12.8587	12.7052	13.5949	9.48453	13.0754	13.2489	13.9324	13.9782	15.2883	13.6748	13.7165
Tex9	-1.14285	Mutant down vs Wildtype	6.26562	6.843	6.19949	5.98032	5.60592	5.9642	7.45639	6.86578	6.74148	7.2554	6.77288	7.03193
Snhg7	-1.14261	Mutant down vs Wildtype	3.99276	6.03053	3.97408	3.34345	4.05259	3.58204	5.79561	3.9695	4.32996	4.54555	4.51161	5.38492
Inpp1	-1.14254	Mutant down vs Wildtype	4.40279	4.31125	3.87174	4.65558	4.6034	4.40336	5.58439	4.25717	4.46861	5.05016	4.85239	5.77677
Grik4	-1.14245	Mutant down vs Wildtype	1.86284	2.2655	1.51554	1.78263	1.76051	1.89572	2.03656	1.86207	1.86225	2.25627	2.23656	2.40773
Rpp30	-1.1424	Mutant down vs Wildtype	15.2605	16.5264	13.6252	14.8051	13.9645	13.2064	16.9468	18.6846	14.6818	16.199	16.8063	16.514
Zfp108	-1.14238	Mutant down vs Wildtype	1.509	1.36688	1.4359	1.47216	1.58194	1.19251	1.53774	1.61256	1.66704	1.37162	1.78278	1.80522
Mycn	-1.14237	Mutant down vs Wildtype	24.5364	28.5567	28.1202	26.8547	20.3622	23.4358	29.1549	29.3536	27.752	27.3379	31.0868	28.8019
Lbx2	-1.14235	Mutant down vs Wildtype	2.18398	2.09755	1.98069	1.96029	1.51097	2.06301	2.30038	2.03365	1.88075	2.15014	3.07308	2.03774
Atp6v0e2	-1.14224	Mutant down vs Wildtype	6.4432	6.05632	5.88232	8.71545	8.07717	6.53917	8.77125	6.38274	8.51155	7.96916	8.16499	7.8471
Gnl3	-1.14211	Mutant down vs Wildtype	1.80918	1.98705	2.07113	2.61261	3.00851	2.2964	2.008	1.2286	2.92929	2.65824	1.53038	2.18021
Gnl3	-1.14211	Mutant down vs Wildtype	35.1534	38.6618	35.901	31.2692	28.2587	31.5542	42.698	40.8576	35.8005	36.9008	39.1056	37.0998
Axin2	-1.14157	Mutant down vs Wildtype	8.72886	8.7648	8.24273	8.82058	8.48189	8.73129	10.466	10.0566	9.73521	8.96072	9.5326	10.3482
Vars	-1.14136	Mutant down vs Wildtype	39.4127	40.9536	30.214	38.3245	36.711	45.3737	42.6158	43.8311	38.3614	48.092	42.2726	48.4702
Manf	-1.14116	Mutant down vs Wildtype	41.6325	37.4031	33.6784	41.6809	38.1384	36.6447	38.1791	53.9371	51.8924	38.7485	37.2466	41.5245
Dennd5b	-1.14094	Mutant down vs Wildtype	3.96793	4.35351	4.07946	3.89446	4.189	4.24127	4.51306	5.09111	4.54345	4.69251	4.52181	4.8485
Dhtkd1	-1.1408	Mutant down vs Wildtype	1.14284	1.55309	1.27159	1.52795	1.1909	1.1003	1.26156	1.03616	1.74857	1.70945	1.72488	1.40241
Pcdh19	-1.14079	Mutant down vs Wildtype	1.33381	1.91432	1.27188	1.44256	1.60515	1.78161	1.61976	1.66848	1.33	1.17448	1.83989	1.77049
Snord16a	-1.14069	Mutant down vs Wildtype	2.21975	2.44116	1.18551	2.41562	1.39133	1.42475	1.75024	2.48974	1.53504	1.54432	3.28455	2.03277
Hs3st3b1	-1.14035	Mutant down vs Wildtype	13.5077	13.0886	12.1297	13.444	12.5743	14.2442	13.4504	15.7245	14.4289	16.1612	16.2308	14.0787
Padi2	-1.14033	Mutant down vs Wildtype	4.90346	5.06241	5.4553	5.10844	5.2023	5.77686	5.54339	6.29352	6.21669	5.56018	6.37615	5.94057
Utp20	-1.14029	Mutant down vs Wildtype	9.64886	11.2192	10.9946	9.89279	10.5378	10.4973	11.6005	12.1438	11.8279	11.5533	11.7175	12.7566
Zfp462	-1.14019	Mutant down vs Wildtype	6.9058	8.16055	6.81456	6.64801	7.19547	7.43624	7.70563	8.69196	7.96195	8.09043	8.16434	8.597
Ccp110	-1.14018	Mutant down vs Wildtype	10.2518	11.6852	10.4263	10.3464	10.2897	10.8475	12.1744	12.4639	11.7918	11.6596	12.1336	12.5734
Kdm2b	-1.14002	Mutant down vs Wildtype	4.98476	6.08144	4.56511	3.93832	5.03343	5.27562	5.26925	6.08127	5.95874	5.19024	5.85267	6.66903
Kdm2b	-1.14002	Mutant down vs Wildtype	36.4957	37.2474	34.2131	35.7432	32.5883	37.6951	41.1574	42.1204	38.7934	39.8482	40.7676	39.849
Cdhr1	-1.13968	Mutant down vs Wildtype	3.26963	3.16319	2.45642	2.63394	2.11068	2.2894	2.93824	3.05318	2.83986	2.92233	3.18755	3.20624
BC055324	-1.13956	Mutant down vs Wildtype	12.7287	13.9161	12.5243	11.8289	11.3377	12.6684	15.2301	14.2927	13.6126	13.9696	14.6636	13.7026
Ptbp2	-1.13921	Mutant down vs Wildtype	19.6253	21.9523	19.4448	20.3317	17.012	19.0586	24.7809	21.3164	19.7864	22.1202	23.7498	22.0175
Cnnm4	-1.13905	Mutant down vs Wildtype	3.83539	3.56691	3.58664	3.6461	3.758	3.43797	4.05541	4.28542	4.16901	3.93352	4.13572	4.28745
Casc5	-1.13893	Mutant down vs Wildtype	7.85802	9.25547	7.55034	7.20946	8.58144	8.84219	8.5482	9.23628	8.90581	9.77809	9.57377	10.1038
Gcnt4	-1.1388	Mutant down vs Wildtype	1.26868	1.27065	1.4116	1.05396	0.95673	1.10694	1.26292	1.23029	1.40511	1.22742	1.537	1.38691
Fam60a	-1.13873	Mutant down vs Wildtype	38.3243	41.5275	38.9732	35.9147	33.5127	37.9914	45.5839	43.129	38.1125	43.0176	47.0888	40.6988
Dph2	-1.13838	Mutant down vs Wildtype	5.51774	6.10581	6.37781	6.35271	5.78924	5.44068	6.92322	6.98117	6.76046	7.05169	6.2595	6.53222
Cntrl	-1.13822	Mutant down vs Wildtype	4.18302	5.13238	4.00337	3.97686	4.68208	5.13716	5.30616	5.81429	5.18745	4.6798	5.52818	6.25702
Cntrl	-1.13822	Mutant down vs Wildtype	6.08666	6.73121	6.31705	6.77521	6.24369	5.2746	7.29409	6.67271	6.28243	7.02109	6.45882	6.46906
Phip	-1.13809	Mutant down vs Wildtype	14.042	16.2033	16.3028	13.0629	14.5859	14.6401	16.4601	16.8339	16.5904	16.861	16.3139	18.0447
Bmp7	-1.13806	Mutant down vs Wildtype	28.098	25.2325	26.4756	26.6968	25.7018	27.5732	28.8859	30.6822	30.6782	30.6722	31.7952	29.1233
Scoc	-1.13805	Mutant down vs Wildtype	6.73055	7.35698	5.49464	4.2821	4.67504	7.00892	5.96833	6.31249	6.61325	6.75959	5.79995	7.41386
Scoc	-1.13805	Mutant down vs Wildtype	8.91388	6.455	5.38163	5.04237	4.24741	8.75601	7.06102	6.07056	6.19917	6.81646	7.03698	7.93868
Scoc	-1.13805	Mutant down vs Wildtype	9.02435	8.90613	11.4832	7.89194	10.3135	11.221	11.5702	11.2878	15.9639	16.9961	9.36685	6.6538
Ccdc18	-1.13803	Mutant down vs Wildtype	2.15429	2.88935	2.22389	1.92855	2.05944	2.62395	2.55136	2.7812	2.69958	2.80644	2.54159	2.41505
Ly75	-1.13791	Mutant down vs Wildtype	1.91374	1.93282	1.36973	1.52401	2.19097	1.93025	1.79227	2.0808	2.11342	2.04469	2.10359	2.22465
Nudt11	-1.1379	Mutant down vs Wildtype	5.80735	6.0332	5.28064	5.6842	4.95833	5.65136	6.27375	6.44328	6.57762	6.68259	6.7308	5.31496
Tra2a	-1.13778	Mutant down vs Wildtype	70.4633	73.956	72.1572	69.2481	63.7386	64.8971	82.093	85.4789	79.912	75.3597	70.1943	78.5262
Ccdc173	-1.13773	Mutant down vs Wildtype	0.816857	1.22834	1.12182	1.05221	0.896008	1.06733	1.17775	1.35251	1.04908	1.1569	1.12236	1.17551
Lipg	-1.13755	Mutant down vs Wildtype	2.1158	2.28774	1.87067	2.22234	2.40719	2.59339	2.20382	2.34324	2.38839	3.23779	3.07023	2.11017
Spata5	-1.13743	Mutant down vs Wildtype	4.38511	2.10958	4.86391	4.26158	2.85837	2.6051	2.68417	1.88817	2.36738	3.23398	3.3475	2.92194
3110056K07Rik	-1.13743	Mutant down vs Wildtype	3.7435	4.27046	3.96019	3.95702	3.41452	3.33135	4.16983	4.02163	4.932	3.92235	3.78636	5.05225
Spata5	-1.13743	Mutant down vs Wildtype	5.07141	6.90063	4.22393	4.93709	5.74855	6.56464	8.05713	7.7163	7.94366	7.22491	6.84501	7.78589
C530008M17Rik	-1.13739	Mutant down vs Wildtype	7.22087	7.91173	6.74491	6.84113	7.3216	7.54488	8.28633	8.83947	7.87855	7.6075	8.52296	8.43853
Alkbh1	-1.13732	Mutant down vs Wildtype	8.67741	9.7788	8.36789	7.74401	9.19461	9.49981	10.7275	9.93711	10.0449	9.80277	10.0902	9.97402
Mgat4a	-1.13724	Mutant down vs Wildtype	2.04037	1.26804	0.713723	1.44426	1.72043	1.49298	1.9277	1.98224	1.76484	1.76383	1.72628	1.48047
Mgat4a	-1.13724	Mutant down vs Wildtype	2.20697	2.19458	2.82515	2.13576	1.97827	2.10837	2.08663	2.62736	2.70935	2.38843	2.04365	2.67357
Zfp420	-1.13711	Mutant down vs Wildtype	1.98927	1.8371	2.621	1.89322	2.06968	1.99301	2.33127	2.52571	2.46152	2.38156	2.10678	2.29702
Nav2	-1.13659	Mutant down vs Wildtype	2.91194	2.95007	2.32607	3.24992	3.93691	3.71076	2.79844	3.52846	3.28583	3.02994	3.64285	3.36276
Nav2	-1.13659	Mutant down vs Wildtype	4.49153	5.11182	5.43495	4.48408	4.24088	4.78823	5.7183	5.23395	6.04255	5.52268	5.99244	6.03413
Hspa8	-1.13659	Mutant down vs Wildtype	790.387	779.381	815.642	803.583	734.56	755.052	846.064	1065.98	1020.21	798.213	767.408	819.776
Zfp933	-1.13653	Mutant down vs Wildtype	2.60007	3.37751	2.80267	2.76542	3.00355	3.49545	3.71272	3.60985	3.38778	3.31727	3.3359	3.14474
Syt5	-1.13652	Mutant down vs Wildtype	1.21198	1.59582	1.62336	1.18434	1.2842	1.79661	1.91126	1.48887	1.13746	2.06784	1.86168	1.41643
D3Ertd751e	-1.13631	Mutant down vs Wildtype	1.43194	1.70171	1.01126	1.11579	1.34265	1.06595	1.64372	2.19118	1.47431	0.799533	0.915832	0.902643
D3Ertd751e	-1.13631	Mutant down vs Wildtype	1.59511	1.35491	2.33823	2.04398	1.80533	1.52338	1.82782	1.69496	2.21173	3.19295	1.25578	2.76601
Mir196a-1	-1.13604	Mutant down vs Wildtype	0.660121	2.48903	1.41022	2.15511	0.930966	1.2711	1.87379	1.11062	1.71187	1.72222	1.17213	2.53897
Ropn1l	-1.13595	Mutant down vs Wildtype	0.998887	1.22058	0.908894	0.724685	1.2522	1.53161	1.08515	1.12038	1.03615	1.23546	1.31382	1.74818
Tmod2	-1.13594	Mutant down vs Wildtype	2.22839	2.74009	2.22992	2.27124	2.39772	2.47688	2.65604	3.04687	2.93002	1.89988	2.36838	3.08263
Igf2bp1	-1.13566	Mutant down vs Wildtype	10.0384	13.7603	11.6064	12.3199	10.6051	11.057	14.2758	13.1202	13.5088	11.7083	12.8031	13.3842
Zfp292	-1.13556	Mutant down vs Wildtype	9.59336	12.3671	10.7842	9.29469	10.8312	11.4195	11.609	12.8532	12.5904	11.4446	12.1151	12.3927
Cdca5	-1.13542	Mutant down vs Wildtype	16.8508	16.3005	14.7729	16.5088	15.0625	15.8324	19.0692	17.1569	16.9847	17.6588	18.9279	18.44
Sall2	-1.1354	Mutant down vs Wildtype	23.6118	25.9997	23.3112	24.2617	22.9905	25.522	27.9063	27.794	27.0239	26.9111	28.4726	28.0301
H2-Q7	-1.13518	Mutant down vs Wildtype	2.08129	1.60935	0.343219	0.305918	1.46919	2.71905	1.30676	1.91379	0.912367	2.50992	1.41171	2.0606
Prr3	-1.13517	Mutant down vs Wildtype	1.194	1.40486	2.10709	1.70761	2.53727	1.65496	1.7833	2.02163	0.922879	1.68779	1.38449	2.3565
Prr3	-1.13517	Mutant down vs Wildtype	3.47766	3.42432	1.70137	1.80936	4.24846	5.52451	4.1821	4.08553	3.45229	7.60567	3.47708	5.41287
Prr3	-1.13517	Mutant down vs Wildtype	4.65382	5.229	3.64531	7.13635	3.52838	4.12256	4.96155	5.78923	6.98182	3.82072	5.70292	5.223
Syt14	-1.13507	Mutant down vs Wildtype	1.18001	1.61858	1.52817	1.34657	1.23013	1.26921	1.22742	1.69669	1.18426	1.60985	1.60263	1.76649
Tmtc2	-1.13505	Mutant down vs Wildtype	7.40158	7.97854	7.48122	7.23067	8.01924	8.91474	9.78882	9.00754	8.41652	7.4206	9.44847	9.29475
Gpt	-1.1344	Mutant down vs Wildtype	1.80836	2.17612	2.19873	2.11746	1.64595	1.40765	2.07509	2.20093	2.15519	1.96746	2.13496	2.34663
Lrrn2	-1.13435	Mutant down vs Wildtype	1.28789	1.82102	1.2252	1.94275	1.60818	1.51119	2.00875	1.60253	1.73254	1.54351	1.67045	2.10081
Zfml	-1.13413	Mutant down vs Wildtype	3.1426	3.73509	3.16554	1.96076	3.32611	4.14571	3.33587	5.53906	4.30278	4.18076	3.69152	3.97318
Zfml	-1.13413	Mutant down vs Wildtype	19.5607	21.6529	22.2969	19.8911	19.9544	19.5764	22.4048	24.8204	23.5253	22.2518	20.6591	23.7347
Elovl6	-1.13413	Mutant down vs Wildtype	21.7481	21.6742	19.2588	19.6737	22.0809	21.4235	22.773	24.0188	23.9095	24.3966	24.3275	23.3147
Tdrkh	-1.13407	Mutant down vs Wildtype	2.31217	3.19746	2.02193	2.22784	2.03056	2.32396	2.23582	3.33438	2.87284	2.39967	2.65057	2.51296
Zfp329	-1.13379	Mutant down vs Wildtype	4.01566	4.74166	4.78356	4.31589	4.45399	4.32393	5.1049	4.85643	5.31471	5.03233	4.70708	5.18257
Psat1	-1.13375	Mutant down vs Wildtype	52.0072	49.6819	47.6475	47.8245	45.7135	49.8186	59.8187	53.6645	52.6064	54.6319	56.3979	54.6071
Rnf43	-1.13358	Mutant down vs Wildtype	2.21005	2.42191	2.40238	2.44027	2.29815	2.47365	2.7118	2.89055	2.40591	2.5101	2.95358	2.67754
Brca1	-1.13355	Mutant down vs Wildtype	8.66975	9.49953	8.57363	8.00191	8.83213	8.66884	9.85148	10.3377	9.8179	9.5179	9.81477	9.88351
6720489N17Rik	-1.13322	Mutant down vs Wildtype	3.945	4.94089	4.38722	4.15738	4.03034	4.02245	4.9044	5.55221	4.51282	4.89338	4.36518	4.65028
Slx4ip	-1.133	Mutant down vs Wildtype	2.05486	2.22141	2.49321	3.18252	2.18432	2.75605	2.08147	2.88653	3.13444	1.92639	2.40519	2.51646
Palb2	-1.13298	Mutant down vs Wildtype	2.5463	2.48252	1.75598	2.55102	2.4241	2.35303	3.11345	2.68813	2.07062	2.26166	2.80991	2.48959
Zkscan1	-1.13289	Mutant down vs Wildtype	4.05881	4.05052	4.38342	2.59134	3.09995	3.86291	4.42984	3.09942	4.08615	3.74744	3.51196	3.12608
Zkscan1	-1.13289	Mutant down vs Wildtype	7.90684	7.28868	7.61518	8.59436	8.60969	7.53034	8.49669	9.8659	11.1469	8.84958	8.95432	9.44514
Efcab7	-1.13287	Mutant down vs Wildtype	4.77508	5.46075	2.76772	1.39838	4.92455	1.42553	3.67753	5.58424	4.55005	3.28348	3.64785	2.76608
BC005561	-1.13258	Mutant down vs Wildtype	2.9501	3.38116	3.13033	3.09121	3.69008	3.65985	3.41846	3.81911	3.98359	3.75677	3.35758	4.20592
Rfxank	-1.13251	Mutant down vs Wildtype	1.11376	1.32647	0.982955	1.31314	0.428864	1.60936	0.444723	1.27292	1.10958	1.46316	1.78413	0.587994
Rfxank	-1.13251	Mutant down vs Wildtype	2.83542	3.26305	3.40019	2.89294	3.39789	3.27026	3.53304	3.71976	4.25583	3.8173	2.84906	4.42832
Pemt	-1.13245	Mutant down vs Wildtype	2.93538	1.06756	2.36209	2.46445	2.73361	3.11314	2.47409	2.61075	3.11958	2.31586	2.07189	1.49881
5930403L14Rik	-1.13241	Mutant down vs Wildtype	8.48623	8.08891	7.59499	8.3085	9.0827	9.43217	8.62431	9.61156	9.76244	9.66057	10.272	9.81443
S100pbp	-1.13232	Mutant down vs Wildtype	15.7443	16.4218	15.7706	15.5593	14.7413	16.7726	17.1429	19.1981	17.8676	17.4076	17.922	18.0435
Rdh19	-1.13227	Mutant down vs Wildtype	1.33484	0.0503999	0.567814	0.786337	2.80712	1.40251	0.236083	0.866843	2.05227	2.74722	0.743185	1.22259
Zfp472	-1.13225	Mutant down vs Wildtype	4.63864	4.16889	4.46237	3.93714	4.21225	4.90981	4.98875	5.47754	4.45305	5.15649	4.79612	4.93918
Abca2	-1.13221	Mutant down vs Wildtype	8.97097	8.47609	8.89089	8.97953	9.96587	9.85943	8.98214	10.7648	10.5923	10.8307	10.8864	10.377
Hsp90aa1	-1.13213	Mutant down vs Wildtype	195.536	213.717	204.382	194.148	185.797	191.26	240.64	255.981	235.142	202.516	196.788	210.321
Ap1s3	-1.13194	Mutant down vs Wildtype	5.46666	5.13103	5.72669	4.95722	5.51393	5.83796	5.73733	6.43357	5.73131	6.64551	6.15248	6.23896
Tsc22d1	-1.13187	Mutant down vs Wildtype	13.292	12.5671	11.8619	12.7363	12.7187	13.7317	13.3683	13.3387	13.1775	12.8469	13.9561	14.4076
Tsc22d1	-1.13187	Mutant down vs Wildtype	279.515	259.968	254.884	268.199	244.498	265.83	303.29	296.518	292.46	302.315	319.653	282.041
Nkrf	-1.13175	Mutant down vs Wildtype	3.98923	4.73209	4.34918	4.60565	3.73128	4.00946	5.38384	4.94849	4.59783	4.55033	4.49348	4.79163
Trip11	-1.13162	Mutant down vs Wildtype	5.13764	5.65011	6.06221	5.25494	6.41108	6.29864	6.10114	7.00408	6.98659	6.48941	5.77577	7.0401
Tigd3	-1.1316	Mutant down vs Wildtype	2.02156	2.1907	1.85329	2.04899	1.96053	1.85437	2.27424	2.35672	2.11349	2.29238	2.34593	2.11658
Jmjd1c	-1.13148	Mutant down vs Wildtype	5.50082	4.50721	4.48942	4.38919	6.38279	6.14059	5.68243	5.99759	6.23124	5.88451	6.63158	5.89495
Jmjd1c	-1.13148	Mutant down vs Wildtype	6.08916	7.12623	7.04105	6.3864	5.6659	5.63624	6.29273	7.61525	7.26375	6.8311	6.20874	7.91825
Usp31	-1.1312	Mutant down vs Wildtype	3.40689	3.94589	4.30554	4.02469	3.96049	4.027	3.97321	4.98026	4.58186	4.39252	4.22637	4.62183
3110001I22Rik	-1.13114	Mutant down vs Wildtype	2.42413	2.38358	1.91968	1.85182	2.53459	2.15282	2.47163	2.50803	2.83972	2.02818	2.44904	2.70985
Gm13034	-1.13069	Mutant down vs Wildtype	7.40138	9.68853	7.69272	7.97514	8.44106	7.86188	9.12822	9.28503	9.7876	7.88832	9.44573	9.93736
Rbm12b2	-1.13064	Mutant down vs Wildtype	7.95229	8.5347	8.40784	7.95359	7.8286	6.81547	9.65717	10.3092	8.83578	8.56033	7.4983	8.83622
Nsd1	-1.13063	Mutant down vs Wildtype	20.2461	23.007	22.2222	21.452	23.0464	22.5122	23.4871	26.1734	25.5059	24.2476	23.9368	26.4421
Chordc1	-1.13058	Mutant down vs Wildtype	35.2846	35.9233	36.3846	33.0551	34.409	33.0452	38.1097	45.9641	44.1238	36.3124	31.638	39.1272
AK129341	-1.13057	Mutant down vs Wildtype	3.60017	3.29795	3.38209	3.03956	3.47166	3.27953	3.49376	4.10019	3.93556	3.98826	3.70442	3.46936
Trim2	-1.13054	Mutant down vs Wildtype	1.64391	1.54422	1.34033	1.45994	0.96473	1.24947	1.12125	1.27312	1.40996	1.37252	1.42216	1.12237
Trim2	-1.13054	Mutant down vs Wildtype	1.42539	1.15302	1.20676	1.41872	1.14968	1.84978	1.37999	1.15077	1.09577	1.03885	1.31434	1.6433
Trim2	-1.13054	Mutant down vs Wildtype	2.77837	3.31412	2.43848	2.05741	3.03466	2.22532	5.55706	4.81084	3.05389	5.17006	5.20892	3.21221
Trim2	-1.13054	Mutant down vs Wildtype	3.27587	3.41651	4.59142	4.17901	4.66247	4.47592	2.77395	3.32438	4.47856	3.59624	3.61493	4.71568
Zdhhc2	-1.13053	Mutant down vs Wildtype	7.66856	7.13977	7.02513	7.46733	7.10858	6.92898	7.68943	8.64666	8.30414	8.07306	8.13643	8.14572
Trim56	-1.13048	Mutant down vs Wildtype	2.73069	2.91436	2.30377	2.54712	3.80321	3.35093	2.83773	3.75846	3.5623	3.04289	3.04893	3.70269
Zfp944	-1.13035	Mutant down vs Wildtype	4.52244	4.87645	4.4104	3.89913	4.75048	4.21143	5.20947	5.51921	4.96496	5.08683	4.79062	4.57573
Fxyd6	-1.13018	Mutant down vs Wildtype	50.6308	51.6936	47.5795	48.1735	45.5186	50.8263	58.0383	50.9733	52.3637	55.1702	61.7636	54.4417
Cep290	-1.1301	Mutant down vs Wildtype	3.16517	3.02433	3.24811	2.76857	3.73259	3.66652	4.08928	3.55708	3.57743	3.38926	3.79897	3.74383
Myo10	-1.13007	Mutant down vs Wildtype	14.0144	13.673	14.5077	14.0263	14.7163	15.6062	15.4119	16.5257	16.7581	15.662	16.1184	17.3241
Zswim3	-1.13005	Mutant down vs Wildtype	2.42887	2.49019	2.40718	3.05972	2.73093	2.62776	2.96155	2.87878	2.98702	3.04427	2.99005	2.93054
Macf1	-1.12966	Mutant down vs Wildtype	13.3763	15.0977	15.3138	13.772	17.2943	16.5492	15.3995	17.3677	17.3414	17.0138	16.7005	18.492
Zfp398	-1.1296	Mutant down vs Wildtype	1.65479	1.93343	2.02038	2.09908	2.48119	2.24526	2.19819	2.66968	2.68764	1.64556	2.27103	2.65042
Pcgf6	-1.1295	Mutant down vs Wildtype	13.0621	13.3263	12.6496	12.3038	11.4964	11.7262	14.4241	14.3629	13.566	13.6481	14.5885	13.6312
Wdr76	-1.1292	Mutant down vs Wildtype	1.2426	1.4184	2.19471	1.53381	1.34035	1.29502	2.49377	2.0284	1.43877	1.91224	1.21996	2.05496
Wdr76	-1.1292	Mutant down vs Wildtype	4.60197	5.85554	4.42352	4.76729	5.23183	5.40794	5.22159	5.61651	6.19502	5.44805	6.08528	5.36542
Heatr1	-1.12904	Mutant down vs Wildtype	10.5232	12.369	11.3783	10.5434	10.674	11.0547	12.7117	11.948	12.7711	12.2935	11.8481	13.557
Ndufaf2	-1.12896	Mutant down vs Wildtype	23.6653	19.1344	21.7879	20.7814	23.3207	21.3068	28.2942	23.4341	22.6994	22.8366	27.5158	21.9802
Stk26	-1.12871	Mutant down vs Wildtype	5.81553	5.22845	5.13466	5.87925	4.59859	6.05217	5.56617	5.84421	5.80582	6.92843	6.40167	6.37232
Cutal	-1.12869	Mutant down vs Wildtype	3.91704	3.65119	3.71738	3.46357	4.06613	4.03762	4.21602	4.21383	4.471	4.42205	4.21451	4.2565
Plcb4	-1.12867	Mutant down vs Wildtype	3.82985	3.60158	3.74995	3.70848	4.32097	4.46865	4.07239	4.20363	4.83348	4.9769	4.71171	3.92811
Dnase1	-1.12863	Mutant down vs Wildtype	0.748138	1.36181	0.96446	1.0588	1.43105	1.24188	1.00079	1.18636	1.41829	1.04996	1.58036	1.44584
2810006K23Rik	-1.12859	Mutant down vs Wildtype	8.29341	8.54003	8.2053	8.86161	8.77642	8.31356	9.29329	11.8365	9.51691	8.92741	8.46387	9.53966
Hmbox1	-1.1285	Mutant down vs Wildtype	7.66133	9.59308	7.80311	8.36771	11.2637	11.2025	8.29236	11.0024	11.3547	10.1528	10.0651	12.2059
Tti2	-1.1282	Mutant down vs Wildtype	8.64356	7.50855	7.15659	6.72442	5.72017	7.08863	5.98452	6.66412	9.0188	8.76174	10.1355	8.8001
2015-03-03	-1.1281	Mutant down vs Wildtype	2.41844	2.11688	1.59916	2.38119	1.87679	1.79251	2.37909	1.87299	2.42902	2.42368	2.65835	1.9827
Myo5a	-1.12791	Mutant down vs Wildtype	6.61336	7.10326	6.22685	6.4994	7.15528	6.81388	7.15994	7.75391	7.981	7.18423	7.57277	7.92938
Ccdc15	-1.12787	Mutant down vs Wildtype	0.878664	1.40445	1.25479	1.30957	1.33795	1.41606	1.13862	1.56401	1.83279	1.46513	1.22949	1.34341
Oxnad1	-1.12778	Mutant down vs Wildtype	12.8167	11.5428	11.4579	11.2241	11.8353	12.1038	13.749	13.4783	12.9561	13.2389	14.1764	12.4517
Cenpk	-1.12766	Mutant down vs Wildtype	5.88194	5.10998	4.19265	3.02712	3.40444	3.80897	5.06969	6.1448	4.34705	4.41844	4.25098	5.20563
Cenpk	-1.12766	Mutant down vs Wildtype	7.93054	7.13342	8.65611	7.03329	8.62649	8.16461	10.7675	7.7456	7.67691	8.94343	10.292	6.0368
BC020402	-1.12762	Mutant down vs Wildtype	1.49251	1.65348	1.65997	1.55006	1.75045	1.86657	1.89263	1.46695	1.56415	2.1035	1.88516	2.33341
Asphd2	-1.12757	Mutant down vs Wildtype	2.71536	3.53946	2.78711	3.02751	3.0516	2.65514	3.53269	2.92667	3.8729	3.1879	3.4466	3.0772
Exosc2	-1.12744	Mutant down vs Wildtype	25.8619	25.2785	25.0083	24.9366	23.9055	23.9376	29.1031	28.8447	27.2143	26.9456	28.2125	27.5874
Hs3st6	-1.12732	Mutant down vs Wildtype	9.96188	7.43955	7.81111	9.44665	8.04294	9.166	9.73909	9.68789	10.2763	9.35927	10.7063	8.70325
Chml	-1.12711	Mutant down vs Wildtype	4.98718	5.34972	5.63868	4.64165	5.08226	4.57366	5.74483	5.88397	5.93265	5.79044	5.02881	5.74061
Kantr	-1.12704	Mutant down vs Wildtype	1.17824	0.690989	1.10942	0.963158	0.974738	1.11228	1.66676	1.68851	1.64361	0.806801	1.02046	1.29983
Kantr	-1.12704	Mutant down vs Wildtype	1.53008	2.15577	1.75659	1.73132	1.61483	1.6168	1.38778	1.69889	1.39974	2.22971	2.0085	1.68512
Lhx1	-1.127	Mutant down vs Wildtype	19.1346	21.1298	20.831	21.4911	19.3255	22.2295	21.0123	22.9176	22.5279	24.8233	25.3788	23.2472
Fam98a	-1.12694	Mutant down vs Wildtype	17.341	17.349	15.7655	16.911	16.0455	16.9372	17.482	26.6352	18.7069	17.2361	15.5866	17.441
Ccdc117	-1.1268	Mutant down vs Wildtype	14.9968	16.1055	16.8119	15.5492	15.375	15.2869	17.1776	18.6974	19.602	16.2599	15.6785	18.645
Cep162	-1.12672	Mutant down vs Wildtype	3.61776	3.51214	3.51796	3.36863	3.71226	3.61778	3.83817	4.01502	4.01654	4.074	3.86671	4.24113
Atp11c	-1.12671	Mutant down vs Wildtype	2.95681	2.23308	3.46191	2.04225	3.25121	2.44071	3.22422	3.05797	3.4802	3.424	2.44359	2.93678
Atp11c	-1.12671	Mutant down vs Wildtype	5.56257	6.62761	5.26274	5.90247	4.89774	6.06542	6.32958	6.79908	5.45658	6.24514	6.91628	6.81754
Zfp599	-1.12669	Mutant down vs Wildtype	2.11002	2.06003	2.11296	1.94182	1.88642	2.17659	2.07668	2.43007	2.12034	2.39858	2.45873	2.36015
Smarca5-ps	-1.12667	Mutant down vs Wildtype	14.185	15.398	14.1472	13.8408	13.3059	13.4464	16.3176	16.8087	15.5279	15.1279	15.8122	15.4099
Eno3	-1.12631	Mutant down vs Wildtype	1.0029	2.57262	3.07353	1.96478	1.2259	2.09959	1.07656	0.891491	1.91686	0.67205	1.94565	1.20176
Eno3	-1.12631	Mutant down vs Wildtype	5.10318	5.23647	8.02636	5.32692	3.90805	4.19259	9.76714	6.03491	6.13919	6.63144	6.81538	6.81508
Srbd1	-1.12626	Mutant down vs Wildtype	10.1666	10.7881	11.3587	9.58104	12.3025	11.1104	11.6138	13.7138	12.1485	12.1722	11.8626	12.0422
Tchh	-1.12622	Mutant down vs Wildtype	2.35889	1.41154	2.07501	2.22728	2.82663	2.18759	1.70131	2.51611	2.33894	3.22191	2.30471	2.65576
Prr5l	-1.12619	Mutant down vs Wildtype	5.70367	4.74385	4.66137	6.0857	5.47044	5.74636	5.45218	6.08303	8.10842	4.84431	5.31926	5.60778
Prr5l	-1.12619	Mutant down vs Wildtype	6.00946	6.54792	6.38075	5.52042	6.04004	6.16395	7.29349	6.59867	5.83562	7.76854	8.46306	6.90739
Fmn1	-1.12616	Mutant down vs Wildtype	1.14961	1.35677	1.34448	1.14563	1.44322	1.44055	1.45387	1.39012	1.67506	1.74346	1.60169	1.57196
Rictor	-1.12614	Mutant down vs Wildtype	5.56705	6.70619	6.10863	5.98522	6.1246	5.85754	6.71087	6.97808	6.78343	6.45474	6.56649	7.44059
Zfp266	-1.12614	Mutant down vs Wildtype	12.8784	13.8528	14.0742	12.0569	13.2134	12.3896	15.0861	14.8261	13.7217	13.2972	13.8891	14.2485
Zfp266	-1.12614	Mutant down vs Wildtype	13.0796	14.5432	14.0711	13.755	12.6347	13.2314	14.843	17.3545	15.0669	15.9222	15.3066	16.367
Fam208b	-1.1261	Mutant down vs Wildtype	10.3164	12.9069	12.526	10.5311	11.2432	11.6072	13.2354	13.7736	12.6755	12.583	12.3759	13.2051
Dnajc3	-1.1261	Mutant down vs Wildtype	23.7285	22.2819	22.4702	23.7247	24.0476	22.6704	22.0894	32.4425	30.2255	24.5527	21.9189	25.2131
Plekhg6	-1.12584	Mutant down vs Wildtype	2.58713	2.67	2.1917	2.8709	2.83083	2.93103	3.32366	2.50156	3.0191	3.049	3.40575	2.80628
Zfp566	-1.12531	Mutant down vs Wildtype	3.10397	3.35732	3.25175	2.65404	3.03059	2.91181	3.27581	3.81628	3.40552	3.21847	3.58602	3.30169
Setdb2	-1.12493	Mutant down vs Wildtype	3.48424	3.48312	2.98684	3.03266	3.33847	2.79902	3.6852	3.60934	3.28042	3.87925	3.90119	3.15823
Polr3g	-1.12481	Mutant down vs Wildtype	4.03774	5.26845	4.72423	4.56678	4.22038	3.77093	5.028	5.20758	5.14702	4.78777	4.86435	4.8724
Cdc6	-1.1247	Mutant down vs Wildtype	0.80434	1.15519	0.947858	1.29491	0.70092	1.17941	1.27833	1.44966	1.30212	1.18893	1.39133	1.34753
Cdc6	-1.1247	Mutant down vs Wildtype	6.17244	6.70318	5.93161	5.95213	5.80372	5.80985	7.02219	7.27467	6.62054	6.31862	6.17642	6.36065
Rps6ka3	-1.1247	Mutant down vs Wildtype	27.1767	27.1006	26.7494	25.2168	26.8703	27.2854	28.8474	31.3128	30.1561	30.7608	29.9792	29.3444
Wdr43	-1.12467	Mutant down vs Wildtype	31.4511	33.1609	31.145	30.3563	29.0105	30.2992	37.025	36.1193	32.4624	34.0029	34.2818	34.6479
2810429I04Rik	-1.12466	Mutant down vs Wildtype	1.66892	1.4647	0.860595	1.23465	2.00197	1.5514	1.57911	1.67827	1.4327	1.50142	1.78825	1.89725
Gm12250	-1.12464	Mutant down vs Wildtype	1.83158	0.258391	2.23589	1.1041	0.199148	1.35554	2.31068	0.307455	2.26179	0.936194	0.176991	1.86214
Adam1a	-1.12455	Mutant down vs Wildtype	1.00467	1.07039	1.11156	0.918482	1.08636	0.901528	0.973527	0.867089	1.42309	1.26767	1.10007	1.22045
Srrm2	-1.12455	Mutant down vs Wildtype	51.3957	65.0939	61.2041	52.8812	56.1948	52.4866	62.4346	60.1587	69.1336	59.8042	59.5042	70.4738
4933427D14Rik	-1.1245	Mutant down vs Wildtype	4.55411	5.29651	5.17992	4.66116	4.80054	4.76619	5.51496	4.81167	5.79617	5.65279	5.32655	5.79883
1110038B12Rik	-1.1245	Mutant down vs Wildtype	14.6882	10.6378	10.4726	9.89705	10.514	17.3632	12.9436	14.1961	8.73944	13.2066	12.9237	15.1631
1110038B12Rik	-1.1245	Mutant down vs Wildtype	32.889	35.8967	30.2015	33.5276	29.4479	33.9527	38.5743	35.181	32.9638	38.5495	40.814	38.39
Chd1	-1.12445	Mutant down vs Wildtype	13.236	15.2984	15.1645	13.782	13.8156	14.5445	16.4341	16.0239	16.3143	15.916	15.4354	16.4003
Ston2	-1.12439	Mutant down vs Wildtype	3.67416	3.24004	3.28863	3.23677	3.86398	3.91407	3.66956	4.01803	3.86769	4.0273	3.97595	4.29845
Gm14440	-1.12437	Mutant down vs Wildtype	2.02819	2.40574	3.08992	1.33177	2.25862	2.61556	1.3832	3.9483	2.48542	2.77985	3.0309	2.65174
Gm14440	-1.12437	Mutant down vs Wildtype	2.95854	3.37557	2.47074	4.21793	3.95774	2.92685	4.69717	3.11768	4.47038	2.8281	2.01438	4.4135
Whrn	-1.12436	Mutant down vs Wildtype	2.0035	1.25118	1.52371	0.897251	1.47313	1.84244	1.51497	1.71079	1.37361	1.57544	1.32616	1.92478
Whrn	-1.12436	Mutant down vs Wildtype	0.921002	1.69956	1.32285	2.45395	2.0494	1.5034	1.49476	1.35943	2.35301	1.69258	2.44546	1.01436
Miip	-1.12435	Mutant down vs Wildtype	5.92361	7.84189	3.9273	4.13973	6.49468	9.20725	7.6078	5.47776	6.08681	7.36384	8.95198	6.71363
Ptar1	-1.12433	Mutant down vs Wildtype	4.46925	3.99764	3.38002	4.06231	5.50551	5.30796	3.6577	5.47024	5.48196	5.15765	4.7209	5.55663
Kmt2c	-1.12376	Mutant down vs Wildtype	4.81975	5.41686	5.18029	4.83368	6.29858	5.76961	5.28003	6.2591	6.49028	5.81099	5.84638	6.63163
Whsc1	-1.12374	Mutant down vs Wildtype	6.67532	7.47982	6.01213	6.10231	6.90475	6.79568	7.32011	7.6881	7.30785	8.17306	7.886	7.58148
Whsc1	-1.12374	Mutant down vs Wildtype	11.0546	9.78617	9.29214	9.62314	9.66437	11.4738	10.398	12.9379	10.0885	11.7993	11.9309	11.8188
Whsc1	-1.12374	Mutant down vs Wildtype	13.2909	17.2198	15.6474	15.2269	15.1062	15.7673	17.5199	17.4327	18.1553	15.269	16.4539	17.1276
Snora81	-1.12366	Mutant down vs Wildtype	1.64225	2.51559	2.19272	2.1063	2.31606	2.37169	2.52504	1.15125	2.1294	4.07032	2.18703	2.70705
Fam169a	-1.12354	Mutant down vs Wildtype	1.49415	1.55282	0.768543	0.492884	0.984333	0.77014	0.757141	0.85433	1.35842	0.960229	0.658705	1.3241
Fam169a	-1.12354	Mutant down vs Wildtype	1.03872	1.07947	1.39346	1.43489	0.977105	1.32148	1.71786	1.75595	0.944299	1.78001	1.91402	0.920475
Fam89a	-1.12353	Mutant down vs Wildtype	2.48336	2.72705	1.91425	2.65075	2.046	2.11979	2.66463	2.49826	2.9478	2.91219	2.13658	2.50394
Slmo1	-1.12352	Mutant down vs Wildtype	1.22733	1.14229	1.29438	0.854997	0.993259	0.86754	1.29358	1.34177	1.12808	0.988985	1.1862	1.22923
Plagl2	-1.12347	Mutant down vs Wildtype	13.3245	15.0077	14.492	14.1711	13.517	13.2302	15.3174	16.5026	15.869	15.3607	15.5555	15.4773
Ahctf1	-1.12342	Mutant down vs Wildtype	16.0611	16.6025	16.1092	15.113	16.4734	16.2818	18.6055	18.1472	17.7359	17.9625	17.4578	18.6595
Ago3	-1.12337	Mutant down vs Wildtype	0.833743	1.16209	1.09517	1.04941	1.14208	1.13128	1.11926	1.14061	1.36315	1.16785	0.865501	1.54864
Apc	-1.1232	Mutant down vs Wildtype	11.1472	12.0501	11.4823	10.5618	12.1969	12.0758	12.231	13.6436	12.5702	12.9171	13.0756	13.6407
Pigw	-1.12318	Mutant down vs Wildtype	3.95257	3.11385	3.41132	2.98078	2.48843	3.12958	3.86053	4.34267	3.27761	3.51526	3.09805	3.90074
Mreg	-1.12308	Mutant down vs Wildtype	3.09248	2.4441	1.97617	2.00284	1.9299	2.23628	2.52995	2.9082	2.38137	2.42396	2.98534	2.13697
Homer2	-1.12299	Mutant down vs Wildtype	1.03531	1.1482	0.992571	1.20789	0.873258	1.01301	1.22465	0.805697	0.597772	0.919366	0.981524	1.53828
Snx24	-1.12298	Mutant down vs Wildtype	9.33781	10.2524	10.0888	10.2953	9.08211	8.81801	11.2557	10.6542	10.3356	11.0888	11.1013	10.5564
Sim1	-1.12297	Mutant down vs Wildtype	5.52483	5.13889	5.2413	4.55568	4.94482	5.61004	5.56531	5.69882	5.51727	6.25282	5.92505	5.87012
Prodh	-1.12292	Mutant down vs Wildtype	5.8396	6.11628	5.81229	6.20358	5.46265	6.13336	6.62761	6.48373	6.07274	6.72503	6.96503	7.06545
Sipa1l1	-1.12276	Mutant down vs Wildtype	4.08953	4.14317	2.87663	3.38949	5.14411	5.38784	3.34657	4.15702	3.80633	4.45028	4.58908	4.8997
Sipa1l1	-1.12276	Mutant down vs Wildtype	10.0093	10.8754	11.5377	10.4101	9.63441	10.9667	12.7937	12.3995	12.6342	12.0873	12.4385	11.8017
Med31	-1.12259	Mutant down vs Wildtype	7.75319	9.02698	8.01213	8.23591	7.48193	8.02446	9.77999	9.48761	8.10461	9.34326	9.56147	8.20756
Ddias	-1.12247	Mutant down vs Wildtype	4.7732	4.94107	5.12978	4.66174	4.68965	4.34179	6.04023	5.69318	4.81964	5.74519	4.89635	4.83774
Timm8a1	-1.1224	Mutant down vs Wildtype	29.5966	28.3819	30.2154	28.2441	28.1745	27.1799	32.8507	32.6859	29.8742	33.3514	33.6287	30.429
Zfp825	-1.12226	Mutant down vs Wildtype	7.35155	7.18228	6.24045	6.06262	6.49993	6.72636	7.16321	9.06485	7.32278	7.39247	6.63489	7.38322
Hoxb9	-1.12225	Mutant down vs Wildtype	29.3379	27.5963	25.7547	29.0178	30.1869	23.8625	29.4349	33.5219	28.3233	33.1417	30.9747	30.6224
Bach2	-1.12223	Mutant down vs Wildtype	4.51102	5.15654	5.01242	4.55108	4.87039	5.15602	5.23593	5.47765	5.19329	5.16616	6.06727	5.69343
Zfp704	-1.1222	Mutant down vs Wildtype	11.4417	11.2044	11.4396	11.4121	13.7984	12.636	11.3437	13.9818	14.0632	13.4021	13.9013	14.03
Cacybp	-1.12194	Mutant down vs Wildtype	54.8846	57.4233	55.0205	55.7682	49.8963	52.7038	66.1788	67.8986	61.1261	57.4591	57.1926	55.5558
Peo1	-1.12192	Mutant down vs Wildtype	10.6365	12.4466	10.8975	11.1999	10.4179	11.1978	13.2696	13.3701	12.1346	11.5432	12.1169	12.5054
Prkdc	-1.12169	Mutant down vs Wildtype	2.32428	3.06234	2.57348	2.41581	2.83962	2.59581	2.68679	3.03602	3.13842	2.79702	2.94791	3.12925
Snx10	-1.12168	Mutant down vs Wildtype	5.72617	6.18673	5.42087	5.10457	5.66567	4.87002	6.52098	6.3886	6.04719	6.06028	6.13696	5.46601
Xpo4	-1.12164	Mutant down vs Wildtype	7.25732	8.77858	8.26178	8.15061	8.40779	8.5347	8.68253	9.42935	9.22566	9.09846	8.98585	9.97703
C2cd3	-1.1216	Mutant down vs Wildtype	11.5668	13.0727	11.4897	11.4204	13.1117	13.3229	13.3746	14.6075	13.5093	13.3436	14.0609	14.0844
Tomt	-1.12154	Mutant down vs Wildtype	1.36237	1.20225	1.33137	1.14911	1.03561	0.906996	1.56332	1.34925	1.51842	0.998242	1.261	1.14674
AK010878	-1.12136	Mutant down vs Wildtype	8.85563	9.27174	9.68827	9.57966	8.89829	8.72748	11.6494	9.65594	10.7746	9.7364	9.74818	10.1341
Map2k3os	-1.12122	Mutant down vs Wildtype	1.22229	1.42771	1.33398	1.11534	1.39902	1.25355	1.38279	1.31136	1.21276	1.88561	1.43903	1.46
Polr2k	-1.12099	Mutant down vs Wildtype	5.1873	3.34437	4.29074	4.02444	5.55624	2.93403	5.65219	3.96593	4.26691	4.6476	5.40913	4.07827
Polr2k	-1.12099	Mutant down vs Wildtype	4.73955	8.99568	6.86505	6.1519	2.82658	6.51768	5.41161	9.11565	6.53997	7.5522	6.63809	5.69125
Aldh1a7	-1.12098	Mutant down vs Wildtype	4.14388	2.65042	3.34547	3.67924	3.89243	3.77511	4.06448	3.70939	3.90458	4.83853	3.95256	3.61655
Xlr3b	-1.12095	Mutant down vs Wildtype	2.00502	0.212019	2.01715	3.15959	1.36298	3.00842	0.0925761	2.55086	0.930288	6.69272	0.780357	2.14136
Celsr1	-1.12092	Mutant down vs Wildtype	9.86526	9.85369	9.01455	9.78751	10.7362	10.997	9.49866	11.8033	11.6997	11.1822	11.6447	11.7116
9830147E19Rik	-1.1208	Mutant down vs Wildtype	1.87284	2.14238	2.09628	2.12118	2.26946	2.10411	2.3073	2.35204	2.443	2.4061	2.235	2.38564
Bbs5	-1.12065	Mutant down vs Wildtype	4.24683	4.27161	3.64928	4.78016	4.46129	3.28928	4.57949	4.97627	4.60214	4.11002	5.16061	4.24976
Ntrk3	-1.12064	Mutant down vs Wildtype	1.89764	1.9474	2.14604	1.8674	1.41938	1.6278	2.38648	1.7758	2.2668	1.42372	2.02277	2.34979
Ints2	-1.12035	Mutant down vs Wildtype	10.5114	12.0735	11.3189	10.5154	11.0961	10.8044	12.0059	13.1928	13.339	12.156	11.3006	12.3071
Rfx7	-1.12027	Mutant down vs Wildtype	12.3513	13.1145	13.0357	11.3757	12.5662	11.9928	13.6894	14.1746	13.8248	13.355	14.0181	14.3268
D030056L22Rik	-1.12012	Mutant down vs Wildtype	19.403	20.3525	20.4828	20.5439	20.2415	19.8135	23.5929	24.1014	22.5035	22.6826	22.669	19.8025
Plch1	-1.11991	Mutant down vs Wildtype	2.51005	3.80564	3.80653	3.48058	2.95618	3.31891	4.51955	3.58763	3.61471	3.43785	4.14437	4.2868
Tenm4	-1.1198	Mutant down vs Wildtype	7.01946	8.55682	7.74811	7.8766	9.17763	9.5017	8.12762	8.52315	9.47853	9.29464	10.0044	10.4277
Oxtr	-1.11977	Mutant down vs Wildtype	3.72185	3.69595	3.95189	3.86351	3.60321	3.84586	4.05153	4.14976	4.66342	4.06094	4.31852	4.1548
Kif20b	-1.11976	Mutant down vs Wildtype	12.2186	13.2577	12.2756	12.0012	12.2503	12.5562	13.966	15.1167	13.4403	14.2478	12.5994	14.1189
Mrpl23	-1.11965	Mutant down vs Wildtype	17.5851	16.5764	13.6551	16.0792	15.7176	15.3155	18.0618	16.8043	18.3611	17.5063	17.5639	17.9896
Pus7	-1.11963	Mutant down vs Wildtype	3.82306	4.14135	3.82413	3.10025	3.38738	4.85451	4.802	5.7579	3.51745	5.02521	5.8584	3.49582
Pus7	-1.11963	Mutant down vs Wildtype	7.79729	8.06003	7.61245	7.52309	7.03693	6.11428	7.21514	7.25388	8.78164	8.0118	7.37788	8.31018
Tom1l1	-1.11963	Mutant down vs Wildtype	12.4947	11.2689	11.9266	12.0094	11.8248	11.5289	12.3375	14.5931	13.5674	12.9101	13.1337	13.0117
Mcm10	-1.11952	Mutant down vs Wildtype	11.9287	13.3789	11.733	12.394	12.1574	12.134	15.0337	13.5741	13.683	12.7703	13.7642	13.7122
Entpd7	-1.11949	Mutant down vs Wildtype	2.98447	2.7576	2.54809	2.96483	2.85552	2.59329	3.13595	3.17799	3.29465	2.98548	2.78918	3.31645
Fsd1	-1.11917	Mutant down vs Wildtype	3.37047	4.10305	3.60017	3.43134	2.62566	3.76422	4.50116	3.80203	3.93573	3.89923	3.88152	3.36523
Map1b	-1.11917	Mutant down vs Wildtype	4.57044	5.00447	4.73325	4.66329	5.28794	4.76953	5.33236	5.63613	5.73392	5.1194	5.06647	5.60002
Anapc15	-1.11912	Mutant down vs Wildtype	1.25101	0.818269	1.38422	0.742607	1.24265	3.62135	0.806839	0.78792	2.43348	0.599725	1.14814	1.26591
Anapc15	-1.11912	Mutant down vs Wildtype	1.25101	0.818269	1.38422	0.742607	1.24265	3.62135	0.806839	0.78792	2.43348	0.599725	1.14814	1.26591
Anapc15	-1.11912	Mutant down vs Wildtype	4.33248	1.0539	0.0164867	3.44778	0.661222	1.09776	1.9075	0.0114657	0.636272	4.72635	0.501199	0.0196766
Anapc15	-1.11912	Mutant down vs Wildtype	2.14797	6.77029	6.11679	3.16286	4.82058	0.318488	6.47645	7.86694	3.69639	3.95895	7.10457	7.1204
Gid4	-1.11911	Mutant down vs Wildtype	13.872	14.0861	15.3323	13.4819	13.4165	14.3575	15.0657	16.9668	15.8737	15.5944	15.9976	15.1181
Prmt3	-1.11906	Mutant down vs Wildtype	21.0768	21.4451	19.8035	21.485	18.5477	20.3313	23.7089	23.8826	21.919	22.3191	23.7438	21.7233
Eri2	-1.11902	Mutant down vs Wildtype	9.15663	9.58802	8.64682	9.05014	8.81613	8.30095	9.9348	10.417	10.19	9.63225	9.56253	10.1965
Zfp882	-1.11899	Mutant down vs Wildtype	2.85963	3.10747	3.04815	3.03416	2.80624	3.34398	3.12851	3.62843	3.40508	3.35106	3.50676	3.34545
Map9	-1.11894	Mutant down vs Wildtype	2.85876	2.76113	2.77599	2.64133	2.69288	3.03905	3.18646	3.13967	2.94294	3.2715	3.23025	2.99279
Tfb1m	-1.11893	Mutant down vs Wildtype	5.52847	4.82079	4.98169	5.65191	5.04138	7.77263	6.15208	6.30417	6.32634	7.62846	4.78587	6.61941
Pou2f1	-1.11871	Mutant down vs Wildtype	1.37871	1.61484	1.52979	1.42059	1.72271	1.53586	1.29493	1.54074	1.44224	1.61036	1.54616	1.80951
Pou2f1	-1.11871	Mutant down vs Wildtype	1.53601	1.87448	1.6741	1.62794	1.35677	1.52186	2.09779	2.10768	2.08044	1.93265	2.08342	1.97144
Pou2f1	-1.11871	Mutant down vs Wildtype	2.288	2.78658	2.18555	2.52741	2.85593	2.73679	2.54629	2.76327	2.48799	2.59837	2.55291	3.17144
Cep97	-1.11871	Mutant down vs Wildtype	3.41923	4.23017	3.52216	3.269	3.48789	3.32526	3.68914	4.09019	3.78014	3.8592	4.08547	4.23661
Polr1b	-1.11869	Mutant down vs Wildtype	12.9292	14.4457	13.2781	13.414	12.2673	13.1257	15.7326	14.0079	15.8134	14.0402	14.2206	15.0764
Ammecr1	-1.11851	Mutant down vs Wildtype	7.09275	7.83936	6.6161	7.58561	7.58487	7.47513	8.05325	7.9919	8.72772	7.93296	7.68145	9.04382
1600020E01Rik	-1.11849	Mutant down vs Wildtype	2.31293	1.94186	3.02119	1.86377	0.878561	2.73847	3.93573	1.66658	1.17498	2.16551	2.37987	2.19328
1600020E01Rik	-1.11849	Mutant down vs Wildtype	3.12362	5.20795	3.19213	3.81342	4.29288	1.91605	3.25823	4.15033	4.94037	4.78497	3.76465	3.98755
Bod1l	-1.11847	Mutant down vs Wildtype	6.7441	7.26975	7.4187	6.06724	7.48519	7.29587	7.1822	7.91199	8.11579	7.75146	7.95878	8.36965
Rtkn2	-1.11846	Mutant down vs Wildtype	2.34602	2.23566	2.03947	2.27616	2.47942	2.5637	2.61673	2.30485	2.58452	2.70737	2.9038	2.47458
Pbk	-1.11842	Mutant down vs Wildtype	34.9752	34.6657	30.7391	32.0135	30.6721	32.1571	34.7573	38.0364	33.6491	37.8654	38.0245	36.0074
Zcchc18	-1.11838	Mutant down vs Wildtype	1.31548	2.44468	2.66825	3.29604	2.36355	2.20083	3.25179	2.6924	3.08204	2.90305	3.49904	2.81312
Zcchc18	-1.11838	Mutant down vs Wildtype	3.68624	3.01639	2.19183	2.12904	2.43719	2.75212	2.32212	2.97846	2.15414	3.42031	2.94969	2.13682
Htt	-1.11829	Mutant down vs Wildtype	5.38904	6.20346	6.30854	5.84635	6.63754	6.23055	6.15207	6.77009	7.09326	6.60991	6.79007	7.53137
Msh6	-1.11828	Mutant down vs Wildtype	26.8666	29.6731	29.9714	26.4086	26.188	27.585	33.6328	30.9228	30.0152	29.9247	30.2189	31.6938
Marf1	-1.11823	Mutant down vs Wildtype	10.7871	13.4992	14.3101	13.1719	10.8227	11.1995	14.8298	14.3945	15.0752	12.239	11.2398	14.7366
Hspa5	-1.11823	Mutant down vs Wildtype	56.2962	54.5401	47.7119	61.7607	55.8524	61.6487	57.5099	79.2755	81.1821	57.4247	51.6676	65.3577
Hspa5	-1.11823	Mutant down vs Wildtype	298.111	296.509	283.292	299.646	291.907	268.252	285.34	411.489	377.142	290.314	264.77	298.974
Slc5a3	-1.11819	Mutant down vs Wildtype	3.49839	3.60175	4.30189	3.51809	3.42773	3.46648	3.91	4.62719	4.08735	4.00932	3.77114	3.98744
Avpr2	-1.11799	Mutant down vs Wildtype	0.874174	0.864831	1.04957	0.927966	1.74036	2.2059	0.859173	1.52808	1.18215	1.38144	0.741349	1.54905
Notum	-1.11799	Mutant down vs Wildtype	3.06814	4.03959	2.61823	3.03298	2.61814	2.48838	3.53412	3.62836	3.11341	3.67168	3.09405	2.93186
Pim2	-1.11792	Mutant down vs Wildtype	2.78765	2.76769	2.36096	2.35407	2.27975	2.12805	2.74688	2.9232	2.12168	2.82306	2.69459	3.09965
Crispld1	-1.11785	Mutant down vs Wildtype	2.33462	2.65259	2.22394	2.03615	2.09343	2.49142	2.51074	2.76186	2.52639	2.62149	2.63187	2.40987
Srcin1	-1.11776	Mutant down vs Wildtype	1.48392	1.09809	1.30625	1.11816	1.46335	1.75445	1.16624	1.19274	1.95544	1.50319	1.84529	1.52979
Echdc1	-1.11772	Mutant down vs Wildtype	1.61554	0.788566	1.25401	1.46559	2.06754	1.69948	1.39041	1.26106	1.58324	1.48091	2.06875	2.07386
Echdc1	-1.11772	Mutant down vs Wildtype	4.02472	4.51722	3.38206	3.86385	3.51048	3.59472	4.83162	5.0056	3.80146	4.57935	3.76323	3.68322
Me2	-1.11765	Mutant down vs Wildtype	21.955	22.234	19.9797	20.6454	21.377	21.5999	23.9394	24.4255	23.6987	22.554	24.9099	23.2979
Sh3bgr	-1.11764	Mutant down vs Wildtype	1.65655	1.17715	1.25222	1.11729	1.15014	1.32499	1.15746	1.88663	1.58617	1.46278	1.31233	1.17627
Greb1l	-1.11758	Mutant down vs Wildtype	1.03145	0.866771	0.922395	1.05534	1.28927	1.09314	1.04025	1.21072	1.12799	1.16819	1.1642	1.28286
Rnf219	-1.11757	Mutant down vs Wildtype	11.0175	11.9925	10.707	10.8675	10.441	10.4198	12.7842	12.8274	11.8731	11.4163	11.9177	12.3214
Tsr1	-1.11756	Mutant down vs Wildtype	23.0814	23.9295	23.29	22.8286	22.1797	21.9814	26.7155	26.7229	25.6945	24.5598	24.0995	25.6387
Pus3	-1.1175	Mutant down vs Wildtype	9.98942	9.35335	9.57996	8.44385	9.07738	9.76259	10.8609	10.7165	9.7893	10.2501	10.5475	10.6466
Naa16	-1.11749	Mutant down vs Wildtype	5.36053	6.27332	5.0948	5.14604	5.32585	5.7298	6.26401	6.49004	6.30851	5.82079	5.93931	5.9767
Usp49	-1.11713	Mutant down vs Wildtype	5.83322	6.35157	5.44467	6.02065	6.24436	6.18526	6.45535	7.15844	6.88931	6.38959	6.51237	6.90077
Dync1h1	-1.1171	Mutant down vs Wildtype	21.4091	27.0491	25.558	21.7322	27.6605	24.2817	25.6441	25.6287	28.5285	26.1096	28.5525	30.5211
Mtmr4	-1.11702	Mutant down vs Wildtype	20.0507	19.9488	17.9487	19.5634	19.6468	19.0823	19.5984	24.6655	23.3448	20.1097	19.5972	22.528
Ep300	-1.11701	Mutant down vs Wildtype	13.5065	14.7957	14.8832	14.2891	15.3796	15.0933	15.6814	17.2469	16.7765	15.7134	15.6809	17.1387
Fam126b	-1.11695	Mutant down vs Wildtype	2.93877	3.12789	3.35412	2.96875	3.27631	2.98968	3.21292	3.7088	3.48619	3.46282	3.2691	3.69751
Zfp932	-1.11687	Mutant down vs Wildtype	10.9343	8.14951	7.69331	4.10057	7.33539	9.74736	5.68006	11.0249	8.39633	8.05744	8.55253	11.8543
A230056P14Rik	-1.11684	Mutant down vs Wildtype	1.45257	1.54014	1.67105	1.61351	1.88143	1.71183	1.44771	1.94013	1.97278	1.94983	1.47091	2.24249
Casp8ap2	-1.11678	Mutant down vs Wildtype	2.62456	2.50471	2.55903	2.31356	2.26077	2.39135	2.391	3.31543	2.3207	2.55652	2.72575	2.10863
Casp8ap2	-1.11678	Mutant down vs Wildtype	8.46945	10.004	9.20165	8.75845	8.77596	9.1252	10.451	10.5016	10.2995	9.67115	9.56143	11.1783
Galnt7	-1.11675	Mutant down vs Wildtype	3.98835	4.36262	3.80805	3.42518	3.96621	4.6606	4.4351	6.14884	4.12443	4.75973	5.19506	5.10262
Galnt7	-1.11675	Mutant down vs Wildtype	7.07337	6.62044	6.83087	6.60355	6.66021	6.22842	6.58173	6.66734	8.09012	6.69501	6.89844	7.02775
Taf1	-1.11675	Mutant down vs Wildtype	10.1183	10.7865	9.55427	8.97676	10.3408	10.464	11.1205	11.0058	10.9697	11.4909	11.0746	11.612
Med1	-1.11674	Mutant down vs Wildtype	3.46982	3.58499	3.89716	2.86881	3.03852	3.25276	3.71037	3.32482	3.68276	3.32018	4.16918	3.98794
Med1	-1.11674	Mutant down vs Wildtype	3.62711	3.29533	3.37036	3.29965	3.65817	5.05659	4.391	3.93544	5.25075	4.10206	4.18407	4.63641
Med1	-1.11674	Mutant down vs Wildtype	9.55808	9.74349	9.71825	10.0189	9.48093	10.3022	11.2922	10.1956	10.0008	10.8821	10.3967	9.85067
Sost	-1.11668	Mutant down vs Wildtype	1.4177	1.39782	1.1662	1.12479	1.3942	2.00817	1.32598	1.64497	1.52129	1.61552	2.06882	1.32514
Hist1h2ai	-1.11667	Mutant down vs Wildtype	5.00715	4.1655	2.27413	4.32271	3.95249	3.9507	5.37842	3.6231	3.31199	4.81477	6.12539	3.18098
Klhl14	-1.11663	Mutant down vs Wildtype	6.47659	5.04537	5.76805	5.93215	6.43267	6.67532	6.5038	6.56753	6.69705	7.11396	7.37062	6.31431
Ttk	-1.11662	Mutant down vs Wildtype	13.8054	15.5744	12.6288	12.9798	12.7829	13.1949	14.5392	16.3495	14.5215	15.0633	15.3982	14.3437
Ppm1l	-1.11659	Mutant down vs Wildtype	3.78894	3.41108	3.31048	3.67719	4.12271	4.14796	3.37557	4.22115	4.32773	4.41609	4.49777	4.23858
Samd5	-1.11657	Mutant down vs Wildtype	2.6852	3.34523	2.63759	3.1466	3.23506	2.62423	2.94924	4.13178	2.96733	2.97119	3.06681	3.64774
Zfp839	-1.11641	Mutant down vs Wildtype	0.843834	1.22194	0.784123	0.792916	1.76262	0.83505	1.01935	0.93542	1.42042	0.716607	0.819603	0.752751
Zfp839	-1.11641	Mutant down vs Wildtype	2.17222	1.9563	2.23945	2.19063	1.94216	2.1136	2.84018	2.41581	2.12198	2.964	2.46035	2.66823
Fam189b	-1.11632	Mutant down vs Wildtype	12.5024	11.6711	11.979	11.9904	11.0718	12.1324	13.4644	13.0973	13.5967	13.1046	13.9139	12.4692
Vprbp	-1.11632	Mutant down vs Wildtype	12.7934	13.219	13.4119	12.51	12.7797	13.8381	14.3971	15.0078	14.5271	13.9895	14.2407	15.5272
Prokr1	-1.11607	Mutant down vs Wildtype	2.00868	2.15167	2.42042	2.0827	1.71687	2.0458	2.22258	2.42058	2.35914	2.21748	2.46868	2.18001
Ehf	-1.11607	Mutant down vs Wildtype	9.60027	8.81089	8.86924	8.31067	10.6423	8.8218	9.54833	10.6733	10.3962	10.2188	10.3288	10.2801
Snora64	-1.11606	Mutant down vs Wildtype	1.15098	2.16992	2.15149	3.48922	1.62322	5.26366	3.26712	1.93647	2.9848	4.80455	1.53279	3.16208
Zgrf1	-1.11587	Mutant down vs Wildtype	2.96633	3.24195	3.06645	2.79811	3.12576	3.06287	3.38069	3.11819	3.57743	3.49937	3.42659	3.37524
E2f3	-1.11575	Mutant down vs Wildtype	5.22115	4.20212	6.35043	5.75412	4.52369	4.72375	5.34887	5.75066	6.63117	5.71041	5.34015	5.32842
E2f3	-1.11575	Mutant down vs Wildtype	10.1115	11.8594	8.88529	9.32751	9.59836	11.0631	11.3747	11.8733	10.4932	10.3447	11.7513	12.2558
Rrp1b	-1.11574	Mutant down vs Wildtype	3.66215	3.97587	3.43842	2.8495	2.90295	2.82815	2.94928	3.31956	3.8131	4.00372	2.92591	4.27492
Rrp1b	-1.11574	Mutant down vs Wildtype	7.3088	8.08293	7.20801	8.2794	7.22473	8.20609	9.86204	9.34195	8.43284	8.01899	8.68093	7.9364
Ash1l	-1.11562	Mutant down vs Wildtype	10.1327	11.4269	11.4168	10.3126	12.0517	11.7947	11.0176	12.7657	13.1849	12.0114	11.8709	14.0468
Kdm7a	-1.11547	Mutant down vs Wildtype	4.88939	6.10382	5.89218	5.1509	5.5955	5.99324	5.44842	6.90628	6.46158	5.93388	6.05186	6.70584
Clk1	-1.11542	Mutant down vs Wildtype	5.37475	4.34459	7.14366	4.2494	5.8774	3.73795	5.99508	5.48649	3.10415	4.30626	3.83647	6.2596
Clk1	-1.11542	Mutant down vs Wildtype	9.56452	12.6648	9.81604	9.91369	8.77622	7.72864	12.281	7.94964	12.3681	10.3349	7.86493	13.2691
Clk1	-1.11542	Mutant down vs Wildtype	15.6383	19.1372	15.0056	18.7872	10.8263	14.0305	20.5778	16.7192	20.3002	16.1935	18.8688	18.5026
Senp8	-1.11537	Mutant down vs Wildtype	2.99949	1.74584	2.56181	2.37863	1.81692	2.20437	2.81537	1.76944	1.86955	2.02918	2.96077	2.46781
Slc7a1	-1.11527	Mutant down vs Wildtype	4.1661	4.02621	4.12599	4.35923	3.61898	4.28339	3.93733	4.21379	4.23922	3.81028	4.12741	3.59324
Slc7a1	-1.11527	Mutant down vs Wildtype	3.96722	4.46883	4.38607	4.07047	5.01081	4.92419	5.58192	5.01715	5.529	5.71113	5.48179	6.03465
Gemin2	-1.1151	Mutant down vs Wildtype	13.0586	11.7357	11.8351	11.9252	10.3315	10.0229	12.6726	13.7592	12.4722	13.2465	12.6476	12.0422
Zfp84	-1.11505	Mutant down vs Wildtype	6.57289	6.1681	7.03344	6.42247	6.66201	6.47013	6.87734	7.66992	7.77202	7.05618	7.00263	7.47572
Mlf1	-1.11501	Mutant down vs Wildtype	3.76768	3.85634	2.83532	3.40238	3.08801	2.41994	3.87703	3.47613	3.70778	3.61839	3.76808	3.37859
Mmachc	-1.11493	Mutant down vs Wildtype	10.9895	11.7239	9.78202	11.5361	10.3651	11.2018	11.5369	12.8936	11.6347	12.1783	12.281	12.6133
Klhdc9	-1.11482	Mutant down vs Wildtype	3.76715	3.8572	3.677	3.57449	4.09146	3.71031	4.28139	3.98252	3.54836	4.54134	4.97836	3.94945
Chadl	-1.11473	Mutant down vs Wildtype	1.78086	1.058	1.2656	1.37127	1.44887	1.45253	1.37972	1.30173	1.55867	1.6612	1.9139	1.52299
Sox9	-1.11472	Mutant down vs Wildtype	7.84408	9.147	8.01437	7.33949	6.32141	6.86413	9.15065	8.26081	7.61447	7.1436	9.88383	8.7003
Zfp516	-1.11472	Mutant down vs Wildtype	7.98186	9.28625	7.97614	8.10804	8.74522	8.34221	8.64893	9.32938	8.72328	9.0199	10.6643	10.1893
Zfp516	-1.11472	Mutant down vs Wildtype	8.63832	9.36659	7.72885	8.24502	7.70343	9.70267	8.44243	10.63	10.1252	8.94742	9.92108	8.86329
Cldn9	-1.11465	Mutant down vs Wildtype	10.4755	11.8979	10.7657	10.62	9.38837	11.3884	11.8543	11.488	10.6727	11.7354	14.4165	11.7681
Pprc1	-1.11448	Mutant down vs Wildtype	13.5076	15.2079	15.4156	15.1147	13.1344	13.9567	16.6197	15.5682	16.8617	15.9989	14.939	16.2335
Itgb3bp	-1.11445	Mutant down vs Wildtype	2.07801	3.14106	2.70558	2.50031	1.83813	2.71096	3.37391	3.19963	2.66571	3.05395	1.97589	2.41868
Srsf10	-1.11442	Mutant down vs Wildtype	10.7415	11.491	10.2644	10.3151	8.95059	9.51669	13.2987	13.3553	13.0304	10.6899	11.3768	11.7654
Srsf10	-1.11442	Mutant down vs Wildtype	11.2255	12.0081	11.7767	10.7791	9.95628	10.2454	12.1607	13.9537	13.6205	12.5309	10.4854	12.2955
Srsf10	-1.11442	Mutant down vs Wildtype	21.142	22.8534	19.9491	19.6098	18.3426	19.1021	27.506	24.1435	21.7389	20.9739	26.1136	22.1764
Srsf10	-1.11442	Mutant down vs Wildtype	22.3253	24.1318	22.3582	20.6971	20.914	20.9985	17.7974	25.483	22.9494	23.003	17.5744	23.4174
Dusp4	-1.11441	Mutant down vs Wildtype	8.90552	8.46009	8.1641	8.64327	8.95983	9.32194	9.77813	9.49084	9.18018	9.75683	10.3572	9.89314
Zcchc12	-1.11434	Mutant down vs Wildtype	1.52259	1.34827	1.21566	1.36285	1.33032	1.08093	1.70259	1.39728	1.56344	1.36424	1.44736	1.28448
Cdca7l	-1.11433	Mutant down vs Wildtype	19.739	21.5945	21.9583	19.5836	17.6346	20.4425	23.9321	23.5654	20.1084	20.983	23.8245	22.3677
Ncapg	-1.11424	Mutant down vs Wildtype	24.7905	27.4307	24.2026	22.6025	23.0285	23.1978	27.7817	28.46	24.4963	28.3657	26.3404	26.4026
2210018M11Rik	-1.11423	Mutant down vs Wildtype	9.00784	9.43199	10.1145	8.84824	9.5337	10.1664	10.0785	10.4798	11.0491	10.1356	10.5365	11.3459
Polr1a	-1.11415	Mutant down vs Wildtype	13.7167	15.6312	14.0275	13.8381	14.0622	14.4424	16.4095	15.416	15.5089	14.9298	15.5489	17.6897
2010111I01Rik	-1.11408	Mutant down vs Wildtype	1.88381	1.69469	2.04599	1.57946	1.62822	1.46279	1.65085	1.58173	1.75718	2.05533	1.83804	1.83162
2010111I01Rik	-1.11408	Mutant down vs Wildtype	16.3979	14.0125	12.9246	13.4378	13.4936	14.6676	17.373	15.9591	15.6139	16.7431	16.1935	15.4756
Xrcc2	-1.11407	Mutant down vs Wildtype	5.88504	5.9127	5.74922	5.46989	5.73	5.05379	6.10336	6.31897	6.62597	6.17428	6.2196	6.21401
Trp53i11	-1.11385	Mutant down vs Wildtype	17.731	16.6782	15.7648	16.7986	17.5268	17.8503	19.5889	19.3912	18.2088	18.5037	19.7279	18.5816
Zfp322a	-1.11381	Mutant down vs Wildtype	5.1632	6.16235	4.34239	3.78517	4.65556	4.87802	5.34472	6.9634	5.63335	4.47655	5.23854	5.97217
Zfp322a	-1.11381	Mutant down vs Wildtype	6.18775	7.21992	9.03424	7.94518	7.49656	7.03615	8.24985	7.45205	7.67509	8.12774	8.32302	8.31091
Mmgt1	-1.11368	Mutant down vs Wildtype	18.0119	17.9967	17.8042	17.4777	18.4306	17.4367	19.4839	20.2675	20.2572	20.9389	18.626	19.7664
Abl2	-1.11367	Mutant down vs Wildtype	2.37785	3.31291	2.95728	3.5131	3.97708	4.40344	3.38554	4.06828	3.70043	3.55194	3.93858	3.49933
Abl2	-1.11367	Mutant down vs Wildtype	4.49808	4.41003	4.31069	3.70217	3.19934	3.269	4.37985	3.97749	4.68198	4.51225	4.1699	5.08088
Fbxo5	-1.11362	Mutant down vs Wildtype	29.0195	30.1591	27.1125	27.3425	25.9973	28.6786	32.6872	32.7585	29.3515	32.5441	30.3697	29.7226
Letm2	-1.11349	Mutant down vs Wildtype	1.39474	1.23918	1.23293	1.40566	1.10031	1.17305	1.42586	1.63631	1.14744	1.45552	1.38061	1.35653
Wt1	-1.11344	Mutant down vs Wildtype	58.5021	55.8854	50.1727	56.042	48.7077	54.249	60.7314	61.0504	55.7376	62.4604	65.4338	54.8484
Kmt2d	-1.11332	Mutant down vs Wildtype	5.20436	5.98785	5.77669	5.2378	6.73862	6.05038	5.92842	5.86024	6.97139	6.39334	6.91344	6.89472
2700097O09Rik	-1.11319	Mutant down vs Wildtype	1.17168	1.65953	1.31533	0.972282	1.05057	1.04493	1.83439	1.48566	1.97391	1.71847	1.13222	1.59613
2700097O09Rik	-1.11319	Mutant down vs Wildtype	5.59649	5.2249	5.77916	5.49193	5.91817	5.27213	6.38944	6.3664	5.87535	5.14886	6.3846	5.04856
Phf6	-1.11317	Mutant down vs Wildtype	3.63297	3.14132	3.30025	1.37057	2.93387	2.54648	4.56727	3.40609	3.04588	3.87824	3.57063	2.95991
Phf6	-1.11317	Mutant down vs Wildtype	21.3794	22.5654	20.7517	22.3341	20.2365	20.8936	22.213	26.0839	23.849	22.8743	22.2551	22.9699
Gm14436	-1.11298	Mutant down vs Wildtype	6.1567	7.24277	6.92308	6.13349	6.87037	7.14544	7.03939	8.47804	8.67061	6.52627	6.66599	7.6641
Gpd2	-1.11296	Mutant down vs Wildtype	2.11378	2.38395	2.49281	2.13853	2.51966	2.71351	2.57158	2.1625	1.99041	2.48156	2.68659	1.81108
Gpd2	-1.11296	Mutant down vs Wildtype	3.66193	2.73552	3.03139	3.96042	3.6422	3.7376	4.13319	3.84328	4.70733	4.41491	3.93887	4.40906
Zfp760	-1.11295	Mutant down vs Wildtype	7.63068	7.61522	8.09946	7.69221	7.10666	7.56999	9.04395	7.75139	8.3053	8.81462	7.88245	9.07989
Zfp952	-1.11292	Mutant down vs Wildtype	5.0365	5.26457	4.45921	4.90672	5.13517	5.30161	5.00902	6.22657	5.16634	6.45901	5.10743	5.5347
Ide	-1.11284	Mutant down vs Wildtype	28.6542	18.3545	17.111	27.0127	28.4582	27.8489	28.5303	21.9614	30.9191	31.3751	20.8154	30.4751
Dido1	-1.11282	Mutant down vs Wildtype	1.97352	2.81001	2.39127	2.39664	2.12472	2.60411	2.51909	2.12027	1.73865	1.83432	2.51611	2.53693
Dido1	-1.11282	Mutant down vs Wildtype	10.5128	11.4	10.9986	11.8399	11.8147	11.0205	11.8588	14.114	13.755	11.9558	11.2792	12.9167
Inip	-1.1127	Mutant down vs Wildtype	13.2006	13.0453	11.875	11.9714	11.8993	11.9836	14.6495	14.1252	12.4877	13.8195	13.7365	13.494
Plcd3	-1.11266	Mutant down vs Wildtype	2.54357	2.51284	2.44404	3.00458	2.72563	2.81249	2.82706	3.27653	3.20302	2.85146	2.95837	2.73414
Ccdc6	-1.11265	Mutant down vs Wildtype	18.51	19.5847	18.4142	18.5478	18.7413	19.0326	20.6871	20.5764	21.1712	20.9933	21.7052	20.4081
Zscan22	-1.1125	Mutant down vs Wildtype	1.81348	0.629169	1.33806	1.09423	0.424918	0.753874	0.354869	1.29192	0.984632	0.7346	0.797838	1.29374
Zscan22	-1.1125	Mutant down vs Wildtype	2.15153	1.50519	1.66596	1.78979	2.0193	1.07152	1.36771	2.24909	1.7488	2.1186	1.95977	1.74912
Zscan22	-1.1125	Mutant down vs Wildtype	0.935979	3.54533	2.04396	1.54859	2.8377	2.56385	3.71786	1.77926	3.39861	2.72415	2.14328	2.19569
Xrn1	-1.1123	Mutant down vs Wildtype	5.14693	6.28241	5.68728	5.83419	6.85879	6.54625	5.65747	7.00856	6.92602	6.48251	6.73748	7.62659
Heyl	-1.11218	Mutant down vs Wildtype	16.0457	17.4501	17.7105	18.9929	18.8506	19.2533	20.4818	22.2384	20.3276	18.838	18.8029	19.7635
Lrrc14b	-1.11215	Mutant down vs Wildtype	1.81728	2.23593	1.90431	1.77666	1.96568	1.85646	2.04462	2.25073	2.15982	2.10324	2.31637	1.97756
Atrx	-1.11214	Mutant down vs Wildtype	28.3717	31.8219	29.3013	26.6913	29.7989	29.2711	31.2356	33.3008	31.7892	32.2489	31.1411	35.1942
Lats1	-1.11199	Mutant down vs Wildtype	13.1305	14.4754	14.7132	14.3109	13.8062	12.9383	15.3908	14.9684	13.5139	16.5806	15.7215	16.5368
Zfp53	-1.1118	Mutant down vs Wildtype	2.85381	2.56643	2.81471	2.73336	2.79622	3.24236	3.25889	2.98017	3.00564	3.26344	3.50441	2.89579
Tet1	-1.11178	Mutant down vs Wildtype	1.26193	1.69652	1.49852	1.42688	1.31541	1.27365	1.68529	1.33703	1.3086	1.58153	1.37122	1.59486
Tet1	-1.11178	Mutant down vs Wildtype	2.14386	2.51127	2.06896	2.28022	2.48101	2.47533	1.94097	2.98671	3.04512	2.45602	2.84494	2.78509
Fam171b	-1.11165	Mutant down vs Wildtype	1.84499	1.94488	1.70585	2.11882	2.25692	1.99597	2.31822	2.38093	2.00643	2.03926	2.24567	2.20191
Rbm6	-1.11165	Mutant down vs Wildtype	2.76318	2.27031	2.88987	3.67356	3.41276	4.17261	3.89955	3.17624	5.82983	3.22555	2.93566	3.71973
Rbm6	-1.11165	Mutant down vs Wildtype	14.8557	15.9075	14.6574	13.9307	14.3612	13.0377	16.6269	16.2347	13.1972	16.2514	15.9597	16.5967
4930523C07Rik	-1.11154	Mutant down vs Wildtype	3.54114	3.16869	3.15219	3.12317	2.85732	3.93783	3.23081	3.53859	3.85822	3.86938	3.93408	3.53174
1700019D03Rik	-1.11148	Mutant down vs Wildtype	1.81652	1.1796	1.37978	1.50614	1.97356	2.13755	1.83335	1.94692	1.38181	2.14844	1.75609	2.04057
Zdhhc21	-1.11141	Mutant down vs Wildtype	6.45932	6.62191	6.72283	6.53108	6.92666	6.88561	7.23285	7.77143	7.40264	7.6361	7.09408	7.48298
Atr	-1.11141	Mutant down vs Wildtype	7.52188	8.16662	7.44638	7.05855	7.60915	7.90258	7.90564	9.14797	8.38184	8.31943	8.12558	8.91659
Rbm48	-1.11136	Mutant down vs Wildtype	3.30685	3.64846	3.18287	4.00243	3.5779	3.50556	4.06759	4.27665	3.98292	3.54187	4.21058	3.50806
Pdpr	-1.11135	Mutant down vs Wildtype	5.35049	6.06169	5.68259	5.28394	7.37022	6.76815	5.85447	7.09778	6.72602	6.7819	7.09445	7.02865
Shmt1	-1.11134	Mutant down vs Wildtype	24.0147	20.04	22.0465	20.9404	19.099	22.2889	24.45	22.3824	23.8451	24.5678	23.0286	24.4552
Surf6	-1.11128	Mutant down vs Wildtype	13.9227	14.2981	14.5355	14.1607	13.9406	14.0608	16.4978	16.3514	15.1084	15.0493	15.9457	15.4152
Dut	-1.11124	Mutant down vs Wildtype	11.1925	11.6439	13.4505	10.8608	10.8574	9.36642	12.2249	12.9917	13.8793	8.5581	12.5975	13.2534
Dut	-1.11124	Mutant down vs Wildtype	33.9183	34.4226	28.7096	32.3132	28.039	31.3005	38.5202	36.5351	30.0437	37.1115	35.7116	33.0789
Dsn1	-1.11117	Mutant down vs Wildtype	12.3133	13.2334	11.089	11.7744	11.0778	12.5791	14.3994	13.2817	12.6197	13.0499	12.8565	13.8716
Pih1d2	-1.11115	Mutant down vs Wildtype	0.940155	0.736898	1.00672	1.2873	1.09058	1.07214	1.15116	0.875906	1.0383	1.2384	1.20365	1.30816
Ralgps1	-1.11109	Mutant down vs Wildtype	1.69206	1.00422	1.33258	1.35453	1.92295	0.819201	1.47272	1.2408	1.68327	1.90102	2.10165	1.57517
2810403A07Rik	-1.11104	Mutant down vs Wildtype	24.0681	23.4918	24.7251	21.9685	21.3411	21.389	27.1277	25.3084	25.292	25.0935	25.255	24.1173
Ddx31	-1.11103	Mutant down vs Wildtype	4.37013	4.79651	5.24065	5.16149	4.20389	4.53861	5.14954	5.35554	5.06832	4.94062	5.18215	5.75845
H60b	-1.11098	Mutant down vs Wildtype	2.08865	2.1357	1.09659	1.81616	2.03031	2.11316	2.27771	2.3427	2.12963	1.77329	2.60864	1.40049
Nudt8	-1.11095	Mutant down vs Wildtype	9.38027	7.06571	7.77773	7.95064	8.73876	7.17542	9.48337	8.64758	8.93046	9.43145	9.16456	7.76641
Setx	-1.1109	Mutant down vs Wildtype	9.55359	10.8889	9.80475	9.30354	10.624	10.4803	10.2939	11.8447	11.3107	10.857	11.1166	11.9589
Cmklr1	-1.11088	Mutant down vs Wildtype	2.08269	1.67321	1.40303	1.93164	2.57006	2.28999	1.84744	2.20328	2.35678	2.59332	2.03815	2.23669
Tbc1d31	-1.11086	Mutant down vs Wildtype	6.17625	5.79379	6.18906	5.55558	5.83474	6.41112	6.55696	7.04951	6.15538	6.32376	6.6518	6.42174
Smarca5	-1.11074	Mutant down vs Wildtype	31.7751	34.5169	32.0249	29.987	29.4563	31.7885	36.775	37.0044	33.4524	35.3237	33.8097	34.175
Eldr	-1.1106	Mutant down vs Wildtype	1.70061	1.36546	0.679177	1.21735	1.11743	0.794422	1.43119	1.18434	1.21177	0.91922	1.64005	1.231
Uchl5	-1.11054	Mutant down vs Wildtype	8.22468	11.9734	9.18451	9.69037	10.5259	8.66486	10.9696	11.2491	12.7148	12.7565	13.1252	9.86905
Uchl5	-1.11054	Mutant down vs Wildtype	12.5667	8.23648	10.61	10.2267	7.92111	9.45697	10.9729	10.9234	9.82787	9.40912	8.2838	10.1346
Mthfd2	-1.11053	Mutant down vs Wildtype	18.736	16.9561	16.3647	16.3538	16.3616	16.7233	20.6053	18.7346	18.5239	18.4832	18.5834	17.7833
4930452B06Rik	-1.1105	Mutant down vs Wildtype	3.98952	4.33748	3.79083	3.43595	3.84298	3.89994	3.97167	4.40615	4.40493	4.18892	4.59586	4.30347
Nudt15	-1.11048	Mutant down vs Wildtype	3.7277	3.42818	3.74589	3.98595	3.33381	3.61396	4.43651	4.07913	3.67814	3.87659	4.26662	3.91088
Ptpn3	-1.11043	Mutant down vs Wildtype	5.58196	5.97432	6.06401	5.33491	5.5016	5.77115	5.72169	6.57514	6.02049	6.49268	7.03473	6.16316
Kat6a	-1.1103	Mutant down vs Wildtype	16.3351	18.4131	18.5083	16.9644	18.4555	19.0337	18.9535	21.3922	20.4382	19.0873	18.7439	20.9752
Rab11fip4	-1.11027	Mutant down vs Wildtype	5.81264	5.59023	5.55702	5.89119	6.69289	7.46171	5.29725	7.05995	6.87338	7.27242	7.08982	7.49338
Pde3b	-1.11019	Mutant down vs Wildtype	7.99938	9.40167	8.12957	7.96066	8.08986	8.37614	8.94888	10.5654	8.92542	8.80658	9.34114	8.87465
Ranbp2	-1.11012	Mutant down vs Wildtype	23.3489	26.082	24.9364	23.5953	25.8474	25.1342	27.2389	28.8787	27.1055	26.6614	26.1832	29.2777
Zfp72	-1.11011	Mutant down vs Wildtype	2.97602	2.8248	3.09053	2.7374	2.97292	2.74586	3.38294	3.31482	2.61541	3.17041	3.41279	3.36124
Lrp4	-1.10994	Mutant down vs Wildtype	6.70303	6.88558	7.31945	6.36169	7.56263	8.00899	7.61766	7.69145	8.09824	7.57674	8.23369	8.40915
Cramp1l	-1.10992	Mutant down vs Wildtype	6.23713	7.1498	5.61959	6.68656	6.53769	7.37151	6.92671	7.80935	6.99464	7.4855	6.69421	8.04483
Prkrip1	-1.10987	Mutant down vs Wildtype	8.95594	9.40158	8.69663	9.26522	7.84623	8.85775	10.7465	9.40603	9.31115	9.28249	10.3727	9.73
Trib1	-1.10982	Mutant down vs Wildtype	10.1183	10.1054	10.7364	10.6159	9.52887	10.1522	11.5043	11.2552	11.0422	11.1264	11.6707	11.3856
Stxbp6	-1.1098	Mutant down vs Wildtype	11.4893	11.3586	12.0229	11.051	10.6266	12.673	13.3752	12.7558	12.2571	12.8267	13.4347	12.1724
Tnrc6b	-1.10978	Mutant down vs Wildtype	2.34792	2.50621	3.47996	2.97355	2.77783	2.46082	2.25942	3.09572	3.38892	3.22884	2.39726	3.15147
Tnrc6b	-1.10978	Mutant down vs Wildtype	4.813	5.91031	5.02649	5.03523	5.93129	5.62547	5.95155	6.52929	6.11541	5.00397	6.26183	6.88169
Ubr4	-1.10975	Mutant down vs Wildtype	11.0361	12.8704	12.1032	10.9214	14.4225	13.7764	12.2505	13.1445	14.7878	13.445	14.3986	15.3491
Kcnc2	-1.10969	Mutant down vs Wildtype	1.27145	1.28047	1.31747	1.27214	1.16987	1.32352	1.55262	1.26764	1.24561	1.37789	1.60156	1.42707
2410089E03Rik	-1.10969	Mutant down vs Wildtype	4.39921	5.32607	5.08374	4.60742	5.44529	5.42747	5.09962	5.52945	5.67413	5.36949	5.77574	6.16312
Clspn	-1.10969	Mutant down vs Wildtype	9.90659	10.9945	9.34744	9.5621	9.56828	9.99328	12.0077	10.3839	10.4093	10.8178	11.231	11.035
Epha4	-1.10968	Mutant down vs Wildtype	10.3531	10.4914	10.5359	10.0789	10.6993	11.8988	11.6937	12.4299	11.0208	12.1312	11.8226	11.9852
Rmi1	-1.10967	Mutant down vs Wildtype	2.64832	2.72949	2.27018	3.72298	2.05057	2.6329	3.67512	3.32106	4.9129	3.77743	3.87701	2.38732
Rmi1	-1.10967	Mutant down vs Wildtype	5.60815	5.62534	4.76536	3.65785	5.81146	4.86398	4.45615	5.28702	3.97898	5.30266	3.97398	6.41727
Tfdp2	-1.10944	Mutant down vs Wildtype	1.18134	1.38272	1.12326	1.69355	1.68017	1.43621	1.86358	0.90019	2.11928	1.49646	1.55008	1.62461
Tfdp2	-1.10944	Mutant down vs Wildtype	1.3899	2.08063	1.7947	1.60734	1.97118	1.22356	1.66291	2.40409	2.14781	1.48406	1.81371	2.30813
Tfdp2	-1.10944	Mutant down vs Wildtype	2.94652	2.97848	3.14745	2.54896	2.10121	3.33446	3.09066	3.09199	2.12956	3.48377	4.15701	3.04462
Tfdp2	-1.10944	Mutant down vs Wildtype	3.19395	2.85171	1.95786	2.71557	3.57729	3.27199	2.37422	3.08243	2.55613	3.43378	3.20567	2.78002
Zfp449	-1.10931	Mutant down vs Wildtype	3.92682	4.14306	4.10786	4.04929	4.01376	4.07548	4.54211	4.89945	4.35359	4.4927	4.094	4.59238
Herc2	-1.10912	Mutant down vs Wildtype	6.52658	7.32683	6.62691	6.57282	8.14319	7.69035	6.8811	7.91099	8.31522	7.74049	8.09269	8.6259
Cad	-1.10908	Mutant down vs Wildtype	1.5186	1.79255	1.11449	1.15414	2.24065	1.99054	1.59794	1.85613	1.83137	2.25527	1.89719	2.34341
Cad	-1.10908	Mutant down vs Wildtype	1.90617	2.13631	1.40132	1.23718	2.24141	2.08861	1.69603	1.91501	2.12614	2.42514	2.05346	2.37929
Cad	-1.10908	Mutant down vs Wildtype	18.0947	19.9155	19.4263	19.8247	18.1096	18.0474	22.2738	19.5134	20.7883	18.516	22.2242	21.2275
Ssc4d	-1.10907	Mutant down vs Wildtype	3.73245	3.19215	3.12873	3.40084	3.30008	3.64112	3.53158	4.4221	3.41016	3.8822	4.05987	3.31392
Zfp708	-1.10896	Mutant down vs Wildtype	1.54347	0.721212	1.51926	1.71738	2.19905	1.20395	1.99658	2.23686	1.23524	2.19176	2.39469	2.02597
Zfp397	-1.10888	Mutant down vs Wildtype	15.1946	16.9725	16.6496	14.4479	15.2841	14.7058	17.0595	17.7242	17.9958	16.5612	16.4866	17.581
Bdp1	-1.10882	Mutant down vs Wildtype	6.84454	7.3636	7.39075	7.00799	7.32855	7.81168	7.80225	8.62861	8.32836	8.03522	7.40833	8.3047
Ntf3	-1.10875	Mutant down vs Wildtype	3.70159	4.03366	2.40795	2.6126	3.08849	3.49714	3.55691	3.45557	3.26177	4.07065	3.90039	3.90908
Cep41	-1.10868	Mutant down vs Wildtype	6.2153	7.23899	6.04308	6.45713	6.3212	6.65523	7.52065	8.15551	7.35637	6.36141	7.23359	6.53457
Zfp113	-1.10867	Mutant down vs Wildtype	4.36568	4.47823	4.2698	4.344	4.46662	3.96271	4.62307	4.85	4.65808	4.85458	4.83682	4.87757
B230217C12Rik	-1.10855	Mutant down vs Wildtype	1.98203	2.90928	1.45173	2.03367	2.66214	1.5266	2.14327	2.9218	1.6154	2.51163	2.06134	2.67594
Cdc14b	-1.10843	Mutant down vs Wildtype	2.40319	2.11636	1.77359	2.51326	2.16465	3.11639	2.12679	2.27023	3.09634	1.93297	1.62022	2.73963
Cdc14b	-1.10843	Mutant down vs Wildtype	3.85334	4.51672	5.05783	4.02644	4.04844	3.67929	4.77599	5.65623	4.4043	4.90611	5.65597	4.26025
Hyou1	-1.10842	Mutant down vs Wildtype	47.119	46.9726	44.756	49.9671	46.8294	46.0307	47.7816	60.3479	58.8365	47.9277	46.2908	51.0286
Ccnj	-1.1084	Mutant down vs Wildtype	7.02077	7.84856	7.34851	8.17778	7.27261	7.51522	9.29677	8.67605	8.0695	7.75012	8.08901	8.19988
D10Wsu102e	-1.10836	Mutant down vs Wildtype	15.37	15.4832	15.3414	15.2943	15.001	15.0011	17.5022	16.7875	16.9883	16.5203	16.9592	16.6478
Rc3h1	-1.10832	Mutant down vs Wildtype	8.08404	8.60028	9.61474	8.51313	8.89994	8.4602	9.7406	10.3774	9.67645	9.33292	8.82485	9.87152
Fam178a	-1.10828	Mutant down vs Wildtype	17.3714	18.6945	18.0639	17.3082	17.4919	17.6152	19.0154	21.1583	20.0954	19.0578	18.789	19.9662
Ncbp1	-1.10827	Mutant down vs Wildtype	42.172	42.1197	38.1106	39.6399	37.2793	39.3	45.6774	46.112	42.1961	42.8691	44.6371	42.9662
Cyb5r4	-1.10822	Mutant down vs Wildtype	13.9454	13.3749	13.5827	13.7127	13.2679	13.4757	15.6182	15.4405	13.9874	15.7692	15.4734	13.8754
Cep170	-1.10821	Mutant down vs Wildtype	10.9889	13.184	12.7912	11.2471	11.7157	12.1514	13.3439	14.1018	13.2381	12.72	12.7537	13.7202
Map3k5	-1.1082	Mutant down vs Wildtype	3.76427	3.04229	3.36735	3.94212	4.20825	3.49795	3.61485	3.85103	4.53282	4.20192	3.96271	4.02
Ints8	-1.1082	Mutant down vs Wildtype	8.6344	7.99432	7.32877	7.6629	4.76656	6.28106	7.62043	8.38083	6.90331	8.44372	6.75245	8.89516
Ints8	-1.1082	Mutant down vs Wildtype	15.7216	17.6292	18.5629	17.92	19.2793	18.699	21.0435	20.8946	20.376	18.6311	20.4033	18.5225
Pgap1	-1.10798	Mutant down vs Wildtype	3.83793	3.88177	3.77996	3.71351	4.19784	3.95244	4.30587	4.47251	4.18907	4.33064	4.19565	4.39242
Vps13a	-1.10797	Mutant down vs Wildtype	2.87387	3.04446	2.91189	2.90852	3.79074	3.42887	3.03878	3.77476	3.4065	3.48375	3.5501	3.75133
Zfp367	-1.10787	Mutant down vs Wildtype	7.84258	7.72009	9.13955	8.22417	7.68194	8.23794	9.26424	9.26175	8.88562	9.19103	8.47009	9.04238
Prps1l3	-1.10787	Mutant down vs Wildtype	27.2849	27.8078	28.1732	27.391	25.8868	26.9579	30.449	33.2072	29.8201	29.4384	28.6189	29.6043
Pogk	-1.10786	Mutant down vs Wildtype	4.89669	3.88726	4.63302	4.29221	3.79253	3.36658	3.62724	4.13312	4.80674	3.65317	4.79947	4.05448
Pogk	-1.10786	Mutant down vs Wildtype	8.01511	10.3738	9.22474	8.84238	9.28533	10.4107	10.8953	11.5738	10.2329	10.7943	9.95272	11.1236
Slc24a5	-1.10772	Mutant down vs Wildtype	1.03424	1.4681	1.08783	0.740405	0.861442	0.947066	1.42662	1.22978	1.21274	1.05525	0.924198	0.951811
Fan1	-1.10769	Mutant down vs Wildtype	3.56523	3.68949	3.1666	3.69607	3.9623	3.50714	3.83169	3.96628	4.15045	3.89246	3.98239	4.08823
Gm10069	-1.10757	Mutant down vs Wildtype	4.62663	5.14988	4.43758	2.9333	3.58638	3.30254	4.7319	4.34321	4.49479	4.05056	5.02694	4.05156
Topbp1	-1.10757	Mutant down vs Wildtype	37.401	38.708	38.5568	35.5074	36.2915	37.81	42.1318	42.0832	40.6821	39.7595	41.8311	41.9114
Foxred2	-1.10756	Mutant down vs Wildtype	1.5748	2.23898	1.96765	2.18459	1.6457	1.71472	2.36092	1.78641	2.29874	1.59453	1.50731	2.16249
Dock9	-1.10752	Mutant down vs Wildtype	2.78539	2.536	2.20016	2.88386	2.5701	2.71841	2.27337	2.64382	2.31127	3.4487	3.30932	2.21744
Dock9	-1.10752	Mutant down vs Wildtype	4.23973	3.66787	4.55258	3.97213	4.77492	4.78589	5.00414	4.5815	5.52616	4.12861	4.75876	5.91291
Banp	-1.10749	Mutant down vs Wildtype	1.02923	1.11292	0.972797	1.69887	1.04059	0.705939	1.19796	0.995887	1.1962	1.31586	0.462367	1.66728
Banp	-1.10749	Mutant down vs Wildtype	2.39196	2.56292	3.1448	1.95385	2.59995	2.87045	2.1045	1.45509	2.43143	1.91702	2.73386	2.01507
Gemin6	-1.10727	Mutant down vs Wildtype	12.0901	10.5199	9.70207	10.8725	9.96802	10.1776	11.5274	11.7178	10.9654	11.7434	12.8255	11.3442
Cep295	-1.10713	Mutant down vs Wildtype	7.19363	7.74112	6.97801	6.53384	7.35174	7.11496	7.54248	7.77661	8.03526	7.98852	7.81398	8.35371
Ppp1r16b	-1.10711	Mutant down vs Wildtype	1.48207	1.35299	1.3579	1.36161	1.35493	1.26004	1.21376	1.59787	1.65858	1.45929	1.40902	1.42521
Ppp1r16b	-1.10711	Mutant down vs Wildtype	2.13201	2.15291	2.65938	2.49586	2.49857	2.59932	2.84197	2.33294	3.10176	2.7298	2.79962	2.56895
Lgr5	-1.1071	Mutant down vs Wildtype	2.50955	2.04786	2.18313	1.94644	2.0224	2.38746	2.32603	2.42069	2.32765	2.34918	2.86141	2.2146
Sord	-1.10705	Mutant down vs Wildtype	10.1341	6.72914	9.93333	10.0228	11.1114	8.73819	8.67218	8.99313	12.5064	14.4639	7.97845	10.1212
Pfas	-1.10705	Mutant down vs Wildtype	13.7276	13.7225	13.8501	13.0098	11.6195	13.293	16.3348	12.8479	14.4974	14.3148	14.8203	14.888
Prdm16	-1.10701	Mutant down vs Wildtype	1.4954	1.29787	0.990719	1.53337	1.7836	1.49462	1.29557	1.13873	1.2697	1.99116	1.29756	1.64137
Fastkd5	-1.107	Mutant down vs Wildtype	1.89103	2.88498	3.03335	3.03738	2.08141	2.68164	3.43817	2.7774	3.02152	2.89033	1.99897	3.46309
Fastkd5	-1.107	Mutant down vs Wildtype	3.40512	2.52126	2.47769	2.27596	3.01007	2.71422	2.87354	3.30515	3.15004	2.91648	3.59929	2.002
Alg8	-1.10699	Mutant down vs Wildtype	11.0033	11.1017	10.8008	10.9228	9.53856	10.1402	12.3215	11.9265	12.1992	10.6752	11.1432	12.0363
Zak	-1.10684	Mutant down vs Wildtype	2.08309	1.72772	1.73292	1.68171	1.85115	1.65764	1.5223	1.65231	1.41099	1.94781	1.76546	1.92232
Zak	-1.10684	Mutant down vs Wildtype	2.95295	2.95852	2.88391	2.85653	2.9732	3.00311	3.00814	3.64184	3.61504	3.40643	3.12488	3.57169
Zfp800	-1.10674	Mutant down vs Wildtype	4.00191	4.36715	4.65318	4.36175	4.5021	4.46876	4.4817	5.02189	5.34366	4.87085	4.35871	5.09116
Synrg	-1.10671	Mutant down vs Wildtype	7.64397	7.0344	7.64125	7.16082	7.64387	8.29702	8.13466	7.838	9.12508	8.38369	8.50213	8.28465
Eef1e1	-1.10651	Mutant down vs Wildtype	29.0974	27.4895	26.8926	25.7209	24.7983	30.2917	33.9085	31.401	28.6032	30.5007	28.8538	28.5217
Pnpt1	-1.10648	Mutant down vs Wildtype	15.974	17.5107	14.1901	13.7504	16.9385	15.9069	16.2924	20.1933	16.9574	15.6826	18.7914	16.3911
AW554918	-1.10645	Mutant down vs Wildtype	4.06435	4.13962	3.70963	4.03762	4.38325	4.1372	4.10755	4.91861	4.58797	4.41874	4.56357	4.48022
Rad18	-1.10644	Mutant down vs Wildtype	2.02868	3.05219	2.14023	2.23091	3.29804	2.33195	3.15605	2.32597	2.54016	2.86517	2.76451	2.26078
Rad18	-1.10644	Mutant down vs Wildtype	7.9726	7.62663	8.27728	7.79089	6.91876	8.64366	8.26712	9.5675	8.1103	8.80699	9.07393	9.2483
Zfp35	-1.10635	Mutant down vs Wildtype	9.44607	9.0612	8.61963	8.34515	9.3821	9.28684	10.072	10.2215	9.63726	10.5064	9.61822	9.84374
Gli3	-1.10632	Mutant down vs Wildtype	7.09603	7.67579	6.73887	6.7979	7.4042	7.54356	8.15073	7.83366	7.50581	7.84307	8.1623	8.35997
2700049A03Rik	-1.10626	Mutant down vs Wildtype	1.90221	3.05319	3.2474	2.28728	2.50829	2.8104	2.2721	4.10498	2.40831	2.88351	2.86639	2.65892
2700049A03Rik	-1.10626	Mutant down vs Wildtype	3.38179	2.91757	2.08333	3.00521	2.72447	2.7781	3.55639	2.28333	3.87112	2.7729	3.12716	3.38286
Prkar2b	-1.10624	Mutant down vs Wildtype	10.8277	11.9739	11.223	10.8106	10.6326	11.6409	12.2371	12.6508	11.294	13.2351	13.6274	11.1937
Dedd2	-1.10621	Mutant down vs Wildtype	5.24883	5.08665	5.13442	5.68621	5.4544	5.00027	5.82022	6.34172	6.60998	5.78507	5.83726	4.57395
Zfp960	-1.10619	Mutant down vs Wildtype	2.1809	2.74218	2.75566	2.20357	2.74865	3.06885	2.7975	2.76967	2.69223	3.3095	3.17243	2.68726
Dapp1	-1.10618	Mutant down vs Wildtype	4.05564	4.32658	3.27232	4.18978	4.32562	3.75774	4.00243	4.50003	4.5349	4.75573	4.52987	4.14532
Spon1	-1.10616	Mutant down vs Wildtype	3.48346	2.76383	3.18431	2.95899	3.1468	3.61138	3.06868	3.42949	3.52846	4.02272	3.86827	3.26403
Gm14305	-1.10614	Mutant down vs Wildtype	2.17198	1.78174	1.82463	1.81228	2.53883	2.49042	2.06772	2.88097	2.32162	2.28917	2.15229	2.24761
Zbed4	-1.10611	Mutant down vs Wildtype	15.7793	15.8238	16.2122	15.9645	16.2369	16.0497	17.255	19.0755	18.0623	17.84	16.6178	17.4094
Nipbl	-1.10609	Mutant down vs Wildtype	4.36835	3.72995	4.62595	4.14268	3.66236	3.60284	4.63366	4.1188	4.84319	4.24144	4.2277	3.62888
Rnf157	-1.10609	Mutant down vs Wildtype	7.78192	8.16046	7.69425	7.76474	7.92171	8.11198	8.52644	10.0669	8.54485	7.9248	8.69393	8.71064
Nipbl	-1.10609	Mutant down vs Wildtype	10.7582	13.0034	12.3785	10.6216	13.3155	13.6364	12.2753	14.2797	13.5578	13.6001	13.3185	15.5548
Zfp426	-1.10608	Mutant down vs Wildtype	4.31031	3.59191	3.24559	2.62494	4.10334	3.37104	4.15375	4.47874	3.67702	4.64491	4.30055	5.50051
Zfp426	-1.10608	Mutant down vs Wildtype	4.6213	5.22846	5.80728	5.84633	5.30163	6.06353	5.69721	6.40654	5.99878	5.43229	5.24402	4.44823
Gnao1	-1.10594	Mutant down vs Wildtype	0.952094	1.17863	1.01672	1.13657	1.04998	1.30024	1.28297	1.02625	1.52296	1.09755	1.18141	1.25823
Golgb1	-1.10593	Mutant down vs Wildtype	8.91047	10.0027	10.2451	9.22864	10.8639	9.89004	10.283	10.919	11.8339	10.3663	10.2451	11.7583
Polr3f	-1.10591	Mutant down vs Wildtype	10.8444	10.2834	10.7277	10.3721	10.7285	10.7446	11.7769	12.4358	11.7526	12.0264	11.4097	11.0456
Gen1	-1.1059	Mutant down vs Wildtype	6.60403	6.65055	6.15591	6.69574	6.4212	5.90406	6.49119	7.74086	7.55245	6.85971	6.50957	7.34744
Rnf165	-1.10588	Mutant down vs Wildtype	0.959256	1.28679	1.00493	1.03243	0.901889	0.967953	1.16072	1.11214	1.05245	1.0925	1.13006	1.25686
Arl5b	-1.10584	Mutant down vs Wildtype	10.0324	12.3974	11.9268	10.791	11.2907	11.4086	11.5842	14.0685	12.5832	12.2976	11.668	12.8262
1700020I14Rik	-1.10578	Mutant down vs Wildtype	7.49387	6.08895	7.26863	8.20914	5.90461	7.40083	5.6867	9.7826	10.5562	7.89299	8.80584	11.6504
1700020I14Rik	-1.10578	Mutant down vs Wildtype	20.535	24.61	22.7291	20.9471	26.4944	26.5105	23.3748	30.3132	25.4949	23.9959	21.3305	25.614
Bag4	-1.10575	Mutant down vs Wildtype	9.88861	9.6985	9.82038	9.21731	8.65059	9.66244	10.2662	10.8946	9.8935	10.6857	10.6298	10.5891
Gcfc2	-1.10567	Mutant down vs Wildtype	4.06739	4.45186	4.54434	4.09996	4.08504	4.22646	4.349	5.51256	5.21101	4.21136	4.54184	4.34125
Taok1	-1.10566	Mutant down vs Wildtype	11.0204	11.8281	12.4641	11.3981	11.9403	12.2532	12.2422	13.7302	13.1229	13.0125	12.5733	13.7145
A830080D01Rik	-1.10558	Mutant down vs Wildtype	6.44118	6.51485	6.2712	5.86824	5.52937	5.74885	6.90841	6.7086	6.65035	6.71144	6.04714	7.18824
B4galt6	-1.10542	Mutant down vs Wildtype	11.4539	11.2778	11.4544	11.03	11.3902	11.4685	12.2854	13.1917	12.3081	12.443	12.4488	12.5742
Mns1	-1.10541	Mutant down vs Wildtype	11.7853	13.1038	11.478	11.0854	10.395	11.6172	14.4462	13.5012	12.1876	11.442	12.6501	12.56
Kif15	-1.10539	Mutant down vs Wildtype	19.0354	21.5362	18.9235	17.4628	17.8183	18.9922	21.5313	20.9514	19.2531	21.0523	21.1699	21.8005
Prkrir	-1.10532	Mutant down vs Wildtype	48.1849	50.1144	48.6434	48.3835	47.0587	47.8425	54.9677	54.9401	51.7775	52.6695	53.2	53.2397
Stip1	-1.10523	Mutant down vs Wildtype	90.6648	91.2622	88.3541	93.3709	84.8494	90.3181	104.124	108.4	103.754	90.7354	94.5237	93.9807
2810417H13Rik	-1.10522	Mutant down vs Wildtype	87.1344	94.3146	83.0995	85.4999	80.7167	88.2907	103.237	99.6786	90.224	93.625	91.4964	95.4125
Fcho1	-1.10519	Mutant down vs Wildtype	1.46882	0.819159	1.36897	1.15162	0.92094	1.12601	0.871115	1.39794	1.37559	1.64536	1.69594	1.38371
Prdm15	-1.10519	Mutant down vs Wildtype	3.48015	4.26069	4.06866	3.77074	3.59623	3.63153	4.3018	4.07601	4.24832	3.94737	4.02231	4.61143
Inpp4b	-1.10517	Mutant down vs Wildtype	1.11663	1.0418	1.0985	1.22434	1.08492	1.42507	0.963495	1.31936	0.99714	1.41004	1.19003	1.61054
Gm10033	-1.10506	Mutant down vs Wildtype	2.9617	2.80994	2.73812	2.19542	2.96355	2.28408	2.56872	3.08763	3.44691	2.65531	2.66358	3.17171
Mad2l1	-1.10505	Mutant down vs Wildtype	36.8669	39.9219	35.2726	36.5185	33.9098	36.359	42.8049	40.2129	39.3354	40.7139	39.5233	39.2483
Commd6	-1.10504	Mutant down vs Wildtype	7.58265	13.4693	6.6761	2.91245	5.7272	2.13386	21.012	22.2779	1.46223	8.33588	21.6068	7.96169
Commd6	-1.10504	Mutant down vs Wildtype	13.4946	6.16408	13.3156	17.7519	15.2094	17.968	2.1344	2.39685	18.0625	14.9161	1.99042	12.5479
Rhou	-1.10486	Mutant down vs Wildtype	15.2283	18.0024	14.9738	16.3124	15.0038	14.8347	18.7607	18.045	16.4083	15.5788	18.0739	17.3829
Wnk3	-1.10479	Mutant down vs Wildtype	0.884996	1.09807	1.10674	1.42159	1.30498	1.29755	1.09205	1.53285	1.52641	0.947159	1.27652	1.52047
St6galnac2	-1.10464	Mutant down vs Wildtype	5.0342	4.9952	5.99638	5.66892	5.72958	5.16569	5.84441	5.92513	6.14959	5.77202	5.93965	6.36927
Fancd2	-1.10457	Mutant down vs Wildtype	5.00767	6.12793	5.10821	4.84185	4.89361	4.93655	5.6245	5.76687	5.45749	5.53459	5.75902	6.00611
Zfp719	-1.10455	Mutant down vs Wildtype	3.68824	4.07415	4.42215	3.50949	3.75295	4.21312	4.17877	4.33349	4.36439	4.25709	4.56153	4.43838
Gemin5	-1.10451	Mutant down vs Wildtype	0.820496	0.930288	1.01722	1.26156	1.00191	1.05337	1.23903	1.26856	0.52699	1.24848	1.30739	0.900643
Gemin5	-1.10451	Mutant down vs Wildtype	0.841593	2.11801	1.97841	1.9992	1.9566	1.37716	1.75236	2.87439	2.30973	1.96541	2.04174	1.82739
Gemin5	-1.10451	Mutant down vs Wildtype	2.77423	3.34133	3.45271	3.06723	2.69922	3.21981	3.06885	3.02471	3.31416	3.26193	2.84542	3.70641
Gemin5	-1.10451	Mutant down vs Wildtype	6.20113	6.91595	4.94697	5.6979	6.31036	6.03694	6.46041	6.52856	6.37343	6.42653	7.40894	6.75669
Ctps	-1.10448	Mutant down vs Wildtype	31.762	33.3072	28.024	29.058	27.0073	29.6691	34.9397	33.0986	32.7661	33.1201	33.4695	30.1168
Upf3b	-1.10444	Mutant down vs Wildtype	12.1863	12.9522	12.0964	11.4532	11.2984	11.866	13.9035	13.8929	12.8803	12.4283	12.6907	13.5608
Cetn4	-1.10426	Mutant down vs Wildtype	1.14446	1.04885	1.01871	0.948911	0.95646	1.2549	0.782072	1.03406	1.41799	1.0948	1.10074	1.60702
Pdpn	-1.10424	Mutant down vs Wildtype	11.998	11.7577	9.39342	9.02034	13.8107	15.6275	13.37	12.0676	13.1818	14.98	13.0359	11.0962
Prrc2c	-1.10421	Mutant down vs Wildtype	32.0029	35.4088	33.5813	30.7686	36.205	35.7835	35.4321	37.1284	38.5634	35.759	37.3732	40.7265
Aplf	-1.10418	Mutant down vs Wildtype	2.42877	1.96103	2.08594	1.89183	2.0314	1.84675	2.52102	2.26977	2.24806	2.14459	2.33684	2.52029
Aplf	-1.10418	Mutant down vs Wildtype	2.33564	2.65596	2.16166	2.79464	2.39552	2.55153	2.90992	3.15203	2.15359	2.48096	2.67427	2.56267
Pot1b	-1.10415	Mutant down vs Wildtype	3.56001	4.42605	2.94961	3.67072	3.30188	4.0389	3.89645	3.52898	4.08206	4.63892	4.10029	3.98618
Wdhd1	-1.10414	Mutant down vs Wildtype	12.1308	13.0164	11.8806	11.4658	10.8897	11.3376	13.5919	12.4121	12.2152	12.7015	13.799	13.3662
Zfp445	-1.10402	Mutant down vs Wildtype	24.8267	26.7818	26.8441	24.1979	26.0066	24.992	27.7729	28.7922	28.8845	28.1509	26.871	29.1595
Tsc1	-1.10391	Mutant down vs Wildtype	1.22186	1.61385	1.2706	1.4961	1.50849	1.57366	1.73731	1.87966	1.56545	1.67629	1.52354	2.15976
Tsc1	-1.10391	Mutant down vs Wildtype	2.81472	2.64285	1.77199	2.25845	2.98262	2.52622	1.85749	2.00965	2.46036	2.17508	2.48806	1.93062
Tsc1	-1.10391	Mutant down vs Wildtype	2.43401	3.1627	3.96512	3.2858	3.28374	3.28032	3.83675	4.24314	4.08133	4.02593	3.65697	4.26622
Hells	-1.10389	Mutant down vs Wildtype	26.0498	29.8325	29.0996	25.5884	25.1315	26.3041	32.0549	32.3702	29.3929	28.1508	28.5231	28.3447
Wdyhv1	-1.10387	Mutant down vs Wildtype	6.38234	6.30388	6.43705	5.47893	5.8333	6.53648	7.1937	7.2442	6.88419	5.81132	7.22402	6.45481
Zfp60	-1.10386	Mutant down vs Wildtype	1.47298	1.50747	1.47632	1.52296	1.4661	1.48957	1.5724	1.30441	1.23844	1.30645	1.00295	1.14814
Zfp60	-1.10386	Mutant down vs Wildtype	11.1166	12.583	11.6632	10.43	11.3579	11.5191	12.542	13.2852	12.8254	13.0371	13.449	13.0691
Aste1	-1.10378	Mutant down vs Wildtype	2.67386	2.77562	2.48207	2.58651	2.99034	2.41148	2.77101	3.01414	3.38157	3.39354	3.09863	2.73611
Zik1	-1.10371	Mutant down vs Wildtype	7.02082	7.97354	7.43923	6.84108	6.1478	6.62028	7.83629	8.39737	7.38272	7.7543	7.65243	7.37985
Cadps2	-1.10369	Mutant down vs Wildtype	3.97146	2.99248	3.72236	2.95824	3.59032	3.49762	3.26418	3.98057	3.92446	4.12073	3.5024	3.5859
Jade3	-1.10367	Mutant down vs Wildtype	6.6293	5.819	6.62897	5.83959	6.54321	6.33519	7.07454	7.86126	7.23814	6.90281	7.27635	6.70441
Dctd	-1.10362	Mutant down vs Wildtype	1.56965	1.21535	1.14418	0.774172	1.3964	0.497337	2.08944	1.77035	2.08962	0.828306	0.940785	2.17798
Dctd	-1.10362	Mutant down vs Wildtype	2.69252	2.35687	2.13054	1.68355	1.50678	1.61411	2.16675	1.5188	1.58563	1.93634	2.02813	1.74674
Dctd	-1.10362	Mutant down vs Wildtype	7.51821	5.03374	7.55022	5.74716	4.98451	6.73015	8.93462	8.24471	7.38639	6.88558	7.89338	7.47063
Dctd	-1.10362	Mutant down vs Wildtype	4.3245	8.52158	5.87967	8.69891	7.44401	6.84508	5.89469	7.89375	6.84731	6.81978	7.37925	6.75881
Ylpm1	-1.10351	Mutant down vs Wildtype	13.6886	15.1006	14.238	13.8354	14.5529	14.2804	15.4155	15.9011	16.5724	14.35	15.2804	17.0465
Wnk2	-1.10347	Mutant down vs Wildtype	0.968845	1.18891	0.48162	1.10777	1.57502	1.12356	0.874698	1.09737	1.69642	1.10686	1.65093	1.36563
Tnfrsf22	-1.10345	Mutant down vs Wildtype	2.93931	2.82027	2.85929	2.86418	3.04649	2.83718	2.68425	3.02181	3.34774	3.31004	3.52716	3.27235
Tyms-ps	-1.10337	Mutant down vs Wildtype	8.66229	8.74309	6.98529	6.39804	8.45708	7.90779	9.17388	8.85241	7.86192	9.09546	9.33576	7.70844
Bend3	-1.10337	Mutant down vs Wildtype	10.7249	11.4213	9.99929	10.7774	10.1097	11.0169	11.322	12.3165	11.9967	11.5988	11.681	11.7552
Cdh2	-1.10323	Mutant down vs Wildtype	18.9273	22.022	19.4974	20.2842	18.1769	20.9855	24.9158	21.2457	20.4076	20.7276	23.1151	21.8586
Gm9958	-1.10318	Mutant down vs Wildtype	1.06053	1.61653	1.18101	1.34705	1.50627	1.10795	1.32371	1.77163	1.10009	1.34222	1.40232	1.68616
Zfp605	-1.10316	Mutant down vs Wildtype	2.36665	2.68312	2.01552	2.26722	2.31533	2.64806	2.86468	2.75018	2.52129	2.58104	2.59332	2.46018
Myc	-1.10315	Mutant down vs Wildtype	5.37924	3.99568	4.75827	3.95545	3.4877	3.75411	4.84105	4.02718	4.27672	4.86465	4.21288	4.27712
Myc	-1.10315	Mutant down vs Wildtype	5.37924	3.99568	4.75827	3.95545	3.4877	3.75411	4.84105	4.02718	4.27672	4.86465	4.21288	4.27712
Myc	-1.10315	Mutant down vs Wildtype	7.78377	9.67425	9.27066	9.44081	8.36506	9.45076	9.91017	10.6559	9.61591	9.42746	11.4163	9.97002
Myc	-1.10315	Mutant down vs Wildtype	7.78377	9.67425	9.27066	9.44081	8.36506	9.45076	9.91017	10.6559	9.61591	9.42746	11.4163	9.97002
Notch2	-1.10313	Mutant down vs Wildtype	14.5996	16.9761	16.3921	15.9466	17.6341	16.6015	17.1248	16.6953	18.8438	17.4195	18.9618	19.2271
Gm5595	-1.10301	Mutant down vs Wildtype	3.09622	2.83262	2.79961	2.821	3.23703	3.07856	3.25168	3.43245	3.21408	3.32576	3.27183	3.20957
Urb2	-1.10301	Mutant down vs Wildtype	6.0591	6.64057	6.60284	6.59284	6.256	6.35573	7.28352	7.31936	6.85376	6.75523	6.69962	7.56205
Bbx	-1.103	Mutant down vs Wildtype	10.1553	10.9632	10.2797	10.8269	11.0723	10.2334	10.691	13.0363	12.14	10.9596	10.6914	12.5564
Rps6ka6	-1.10298	Mutant down vs Wildtype	12.6455	13.3975	11.2343	11.6613	12.5178	12.9292	13.6655	14.9093	12.6698	14.2544	13.8118	12.735
Tcp11l1	-1.10297	Mutant down vs Wildtype	2.35817	2.58435	2.10931	2.53048	2.68581	2.57496	2.31289	2.95681	2.83394	2.67101	2.68937	2.90746
Disp1	-1.10292	Mutant down vs Wildtype	1.29907	0.86139	1.08568	1.57279	1.07065	0.860068	0.84345	1.41538	1.22257	1.63829	1.90193	1.67517
Disp1	-1.10292	Mutant down vs Wildtype	0.671627	1.46505	1.37394	1.22628	0.674114	1.37381	2.25718	1.7303	2.1734	2.57614	1.66234	1.21024
Disp1	-1.10292	Mutant down vs Wildtype	1.11103	0.863893	1.65432	1.50265	1.11041	0.949525	0.935451	1.44422	1.11935	0.835536	0.669767	0.753425
Disp1	-1.10292	Mutant down vs Wildtype	2.67774	2.59633	1.62621	2.2729	2.91338	2.83831	2.62898	1.58416	2.68735	1.09739	2.55849	2.86759
Zfp407	-1.10292	Mutant down vs Wildtype	4.35515	4.57487	4.43368	4.49125	4.60303	5.20544	4.84583	5.07588	5.05637	5.01142	5.2159	5.30525
Fam13b	-1.10292	Mutant down vs Wildtype	13.7328	13.5782	14.5071	14.7199	14.4863	13.2259	15.411	15.9181	16.4935	14.7521	14.3148	16.0319
Lmtk3	-1.10289	Mutant down vs Wildtype	1.38184	1.8247	1.0396	1.53279	1.2636	1.15969	1.865	1.31793	1.70073	1.64767	1.31843	1.60928
Rprd1a	-1.10289	Mutant down vs Wildtype	18.2865	19.4753	19.0724	18.2996	18.784	18.9032	21.2832	21.3807	20.5046	19.7783	21.6536	19.8284
Trmt61b	-1.10286	Mutant down vs Wildtype	1.59524	1.34426	0.858289	1.45584	1.2197	2.71292	1.64405	0.801558	1.83867	2.28272	2.3387	2.06281
Tmem177	-1.10281	Mutant down vs Wildtype	3.47707	3.07518	3.24432	3.51042	3.69219	3.60364	3.86084	3.68205	3.67043	4.07683	3.91322	3.51758
D630045J12Rik	-1.10273	Mutant down vs Wildtype	4.60475	6.1793	5.38191	5.40476	5.53459	5.54989	5.95272	6.02547	6.1607	5.32649	5.98434	6.56028
Cdc7	-1.10269	Mutant down vs Wildtype	2.42234	3.1663	1.07179	1.24025	2.84593	2.74094	3.78097	2.81815	2.94509	2.26552	3.03227	2.63639
Cdc7	-1.10269	Mutant down vs Wildtype	8.81409	8.30292	8.75424	9.06196	6.77858	6.84115	7.84194	8.26222	9.59042	9.08899	7.73917	8.54583
1110046J04Rik	-1.10268	Mutant down vs Wildtype	1.73314	1.5112	1.57356	1.49538	1.01843	1.25147	1.47588	1.89535	1.84274	1.49215	1.61564	1.14275
Smco4	-1.10268	Mutant down vs Wildtype	15.6396	14.8769	14.2701	15.9507	14.7043	15.9493	16.4834	17.3821	16.8513	17.1019	17.649	15.3075
Naa15	-1.10266	Mutant down vs Wildtype	28.1602	30.5939	28.7389	27.5924	26.1175	28.0701	32.7802	31.3374	30.6042	30.3162	30.2231	31.3892
Coa7	-1.10264	Mutant down vs Wildtype	6.3446	6.51034	6.13931	6.6715	6.86765	6.02956	7.59809	7.68089	7.10342	6.74324	6.74486	6.6506
Mfsd6	-1.10256	Mutant down vs Wildtype	2.9438	2.85102	2.73612	2.78296	3.15267	2.91444	2.72522	3.17763	3.14507	3.43303	3.32801	3.39011
Gm5512	-1.10252	Mutant down vs Wildtype	8.34385	7.04195	7.37532	8.04926	8.31929	6.78005	7.40703	9.35737	8.4285	9.34104	7.27194	8.80881
Cdc45	-1.10251	Mutant down vs Wildtype	7.15169	6.81875	5.88764	7.79406	7.81136	4.76758	6.84039	6.81022	6.4624	7.40652	8.1407	5.50936
Cdc45	-1.10251	Mutant down vs Wildtype	10.9474	12.6845	11.4587	10.341	9.04217	12.5574	14.9652	12.3962	12.0947	12.3728	11.716	12.9825
Mdm1	-1.10244	Mutant down vs Wildtype	0.904448	0.512413	0.710384	1.0573	0.572095	2.4336	2.32928	1.91942	2.14652	0.694259	0.817772	1.78991
Mdm1	-1.10244	Mutant down vs Wildtype	1.66749	2.48141	3.04145	1.46092	1.71351	1.15001	0.781729	0.766084	1.64631	2.72493	0.767078	1.04797
Mdm1	-1.10244	Mutant down vs Wildtype	3.77485	4.01402	3.05613	4.56799	4.42241	4.19377	4.75188	4.23048	3.61784	4.11621	5.3967	5.11782
Prr11	-1.10244	Mutant down vs Wildtype	15.2188	15.2083	15.1566	14.5979	14.4741	15.7026	16.4557	17.7409	16.9546	16.4696	15.589	16.4052
Spen	-1.10243	Mutant down vs Wildtype	8.34059	9.35101	9.18385	8.60206	9.83119	10.1517	8.6739	10.838	10.9431	9.63244	9.8157	11.2382
Mphosph9	-1.10234	Mutant down vs Wildtype	1.40285	1.72631	1.01388	1.59186	1.12918	1.01646	1.49325	2.00553	1.39478	1.29267	1.31835	1.27434
Mphosph9	-1.10234	Mutant down vs Wildtype	1.04173	1.38507	1.34915	1.22163	1.69094	1.60932	1.24541	1.82339	1.36608	1.46515	2.04703	1.62126
Mphosph9	-1.10234	Mutant down vs Wildtype	2.0292	2.0751	2.00451	1.93568	1.80972	1.89496	2.21442	1.60235	2.43306	2.19367	1.80558	2.19118
Ankhd1	-1.1023	Mutant down vs Wildtype	11.792	12.7696	12.8403	11.7242	13.2595	13.0739	13.4136	13.9052	14.0393	13.5266	13.6102	14.6844
Gm10336	-1.10227	Mutant down vs Wildtype	4.30199	4.50114	4.78585	4.41241	4.60695	4.39966	5.23587	5.27574	4.64764	5.039	4.91289	4.65888
Eif3j2	-1.10224	Mutant down vs Wildtype	16.3298	17.5215	17.8613	16.8914	14.8606	13.9724	19.0286	19.584	17.5122	18.0676	16.0064	17.2001
4932438A13Rik	-1.10219	Mutant down vs Wildtype	3.95736	4.52959	4.39008	3.92661	5.43856	4.9141	4.35809	5.08538	5.14058	4.89517	4.86646	5.58568
Clip1	-1.10208	Mutant down vs Wildtype	4.40861	4.4843	4.11231	3.68846	4.28173	3.81958	4.05603	4.87709	4.46994	4.77527	4.20546	4.08401
Clip1	-1.10208	Mutant down vs Wildtype	6.64077	6.16544	5.27447	6.28652	6.24682	6.84609	6.88208	7.41725	7.16004	5.97333	6.70405	7.97222
Hn1l	-1.10208	Mutant down vs Wildtype	64.2452	69.0521	57.2484	65.4993	60.64	69.2299	67.6192	77.0377	67.7814	73.6733	65.7955	73.4
Trrap	-1.10206	Mutant down vs Wildtype	15.098	18.8564	18.3146	17.2269	18.7035	18.1213	18.7562	18.7534	19.8935	18.2087	19.9183	21.6415
Zcchc2	-1.10205	Mutant down vs Wildtype	2.47921	3.46208	3.17946	3.15953	2.81476	2.75565	2.96581	3.71856	2.94305	3.2224	3.53883	3.06031
Zcchc2	-1.10205	Mutant down vs Wildtype	3.68749	3.01086	3.28735	3.39504	3.41155	3.45787	4.21611	3.16654	3.82148	3.62745	3.27548	4.40396
Sh3bgrl2	-1.102	Mutant down vs Wildtype	8.83016	7.80684	8.35313	9.0351	9.20646	8.83488	9.06485	10.0445	9.44892	10.1284	9.10346	9.58735
Paxbp1	-1.10195	Mutant down vs Wildtype	14.6721	15.9967	14.9261	13.9248	13.6367	13.4197	16.7008	14.7713	15.7878	16.2246	14.6583	17.2598
Cbx5	-1.10192	Mutant down vs Wildtype	11.0228	13.181	12.4509	11.4944	12.2191	11.6556	13.9005	14.6871	14.6203	12.2223	11.918	15.5601
Cbx5	-1.10192	Mutant down vs Wildtype	16.177	18.9965	18.0202	16.5244	17.0305	15.5443	18.73	19.4404	17.9776	18.0817	17.4409	18.4583
Cbx5	-1.10192	Mutant down vs Wildtype	28.6841	32.8778	30.8135	31.9897	28.5908	31.9975	32.865	36.6403	31.8978	32.3744	35.2328	33.7987
St8sia4	-1.10183	Mutant down vs Wildtype	1.96237	1.91039	1.91993	1.96668	1.77766	1.67065	2.00083	2.21139	1.98707	2.04741	1.99902	2.06763
Prr14l	-1.10181	Mutant down vs Wildtype	6.54425	6.88808	6.75838	6.66711	7.6686	6.93995	6.772	8.13157	7.90102	7.57567	7.50211	7.80551
Pcnt	-1.10179	Mutant down vs Wildtype	2.19133	1.88399	1.9521	1.87621	2.23528	2.17384	2.51853	2.01585	2.34315	2.41114	2.90746	2.51604
Ppp1r26	-1.10179	Mutant down vs Wildtype	4.63172	4.13962	4.21711	4.64209	4.77746	4.80326	4.81953	5.24345	5.0409	4.89783	5.1128	4.86652
Pcnt	-1.10179	Mutant down vs Wildtype	5.53404	6.83267	5.62266	5.56882	6.16967	6.66295	6.47283	6.63193	6.23388	6.37701	6.40643	6.82023
Top1	-1.10177	Mutant down vs Wildtype	72.3657	78.6777	72.8094	72.3184	68.4577	72.0993	83.7358	87.3925	81.0037	76.6519	73.1536	79.2353
Ercc6l2	-1.10159	Mutant down vs Wildtype	9.96973	10.9977	10.6741	9.97707	11.029	10.0018	11.3868	12.0957	10.7944	11.3095	11.3654	11.753
Alg13	-1.10152	Mutant down vs Wildtype	2.56906	2.59	2.69625	2.17664	2.66198	2.5718	2.4476	2.54716	2.94492	2.18776	2.91659	2.7232
Alg13	-1.10152	Mutant down vs Wildtype	7.19763	8.3802	7.99629	7.7658	7.44345	7.76651	7.88164	9.06137	8.92859	7.53645	9.2575	9.01724
Dkk2	-1.10151	Mutant down vs Wildtype	5.8064	4.50545	5.45475	4.89057	4.78424	4.83791	6.10435	5.21827	6.41888	5.56632	4.66291	5.3822
Agmat	-1.10144	Mutant down vs Wildtype	1.39077	0.339051	1.48555	1.72225	1.14978	0.461725	0.589896	1.34477	1.36803	1.42635	1.29861	1.18578
0610010F05Rik	-1.10129	Mutant down vs Wildtype	8.37589	8.95329	7.85226	7.7749	7.83675	8.06413	8.20981	9.74127	8.78114	9.598	8.77189	8.70398
Gpr173	-1.10128	Mutant down vs Wildtype	1.6236	1.83657	1.64474	1.59262	1.43787	1.75478	1.85338	1.83284	1.7385	1.67249	1.95295	1.84176
Ppig	-1.10116	Mutant down vs Wildtype	18.0601	19.5592	19.8163	18.0728	17.4274	17.8511	21.2514	21.768	19.5546	19.7621	19.8646	19.7937
Cdca7	-1.10115	Mutant down vs Wildtype	47.1555	52.2467	49.6381	49.2526	42.8473	46.9653	56.3152	54.1387	50.8375	50.7877	54.8669	50.3
Dkc1	-1.10114	Mutant down vs Wildtype	32.1528	34.3731	32.1759	30.5404	29.9928	31.754	37.9798	35.4709	32.4677	33.366	36.0315	34.9902
Mterf1b	-1.10103	Mutant down vs Wildtype	1.32882	1.73493	0.995151	1.51082	1.20539	1.31756	1.35227	1.27546	2.22772	1.55219	1.29939	1.20323
Atad2b	-1.10096	Mutant down vs Wildtype	10.6749	11.7508	11.6244	11.2635	11.4078	12.0939	12.1567	13.1898	12.3361	12.6232	12.1557	13.3017
Cped1	-1.10096	Mutant down vs Wildtype	17.6992	22.1006	19.0595	18.7662	20.7572	21.5801	22.6128	23.1439	21.0759	18.7932	22.5727	23.8762
Simc1	-1.1009	Mutant down vs Wildtype	4.63586	4.72749	5.06434	4.38319	4.63599	4.72029	4.90476	5.40457	5.00553	5.12375	5.40666	5.1639
E2f2	-1.10078	Mutant down vs Wildtype	4.62573	5.14406	4.94856	5.26256	4.82342	4.6451	5.64746	5.19634	5.00467	5.35378	5.63975	5.57522
Prpf4	-1.10064	Mutant down vs Wildtype	10.3435	10.5622	10.2313	9.6002	8.95128	9.68617	11.6055	10.6931	10.4493	10.5729	10.9239	11.1053
H2afz	-1.10064	Mutant down vs Wildtype	413.6	435.237	381.337	392.494	355.317	380.255	463.691	443.702	393.78	433.234	445.349	415.82
Herc6	-1.10061	Mutant down vs Wildtype	1.24997	1.25041	1.08311	1.06481	1.28914	1.08678	1.237	1.32332	1.17752	1.33771	1.35887	1.29652
Slc35f2	-1.1006	Mutant down vs Wildtype	5.74213	3.47257	4.6071	4.37784	5.94107	5.18761	4.40355	5.42595	5.57557	5.95131	6.11057	4.81183
Rnaseh2a	-1.1006	Mutant down vs Wildtype	12.5013	11.7532	10.6791	10.2167	9.94184	11.3858	13.1688	10.2531	12.1305	12.5304	13.7164	11.3668
Dcp2	-1.1006	Mutant down vs Wildtype	18.2295	21.6231	20.2874	19.6237	19.4429	20.2999	22.3972	23.4702	21.847	20.7637	20.7147	22.3357
Scel	-1.10053	Mutant down vs Wildtype	1.16889	1.04987	1.30744	1.08003	0.953836	1.21032	1.11642	1.26159	1.12098	1.54204	1.33146	1.07851
Fgf8	-1.10052	Mutant down vs Wildtype	2.14966	1.84108	2.37616	1.31812	1.53433	1.99435	2.26076	1.50179	1.92663	1.14431	3.43996	1.63443
Fgf8	-1.10052	Mutant down vs Wildtype	1.6373	1.22575	3.40977	2.51164	2.62636	2.4193	1.70269	2.37552	3.00874	3.55578	1.31904	3.41832
Fgf8	-1.10052	Mutant down vs Wildtype	3.98603	3.10961	2.18207	2.70307	2.28606	0.975091	2.00041	2.23525	1.653	0.628049	2.94721	1.48441
Pcgf5	-1.10049	Mutant down vs Wildtype	2.27565	1.76657	1.81114	2.06024	2.24444	2.16946	1.37212	2.22713	3.05482	2.6542	2.19862	2.05944
Rabep1	-1.10047	Mutant down vs Wildtype	1.74348	1.71091	1.49903	1.82246	1.09022	1.07529	2.26361	1.7977	1.62299	1.41045	1.63938	1.55504
Rabep1	-1.10047	Mutant down vs Wildtype	1.2807	1.75341	1.57756	1.40442	1.54361	1.81684	2.12925	1.76846	2.72406	1.51574	1.38734	1.71685
Rabep1	-1.10047	Mutant down vs Wildtype	2.13289	2.41149	3.68009	2.19573	1.74633	3.37625	3.50995	2.77347	2.93847	2.69557	2.82225	2.86768
Rabep1	-1.10047	Mutant down vs Wildtype	8.4751	8.01962	8.0923	7.83223	9.21913	8.50384	8.02132	9.24421	8.29188	9.2324	9.03518	9.48919
Mdc1	-1.10044	Mutant down vs Wildtype	14.5678	15.7467	14.6412	14.0869	14.8448	15.0779	15.7252	17.2113	17.2078	15.7794	14.7374	17.2401
Cenpp	-1.10039	Mutant down vs Wildtype	10.892	12.2846	10.3037	11.5005	10.0304	11.7474	12.9956	12.4676	11.2652	12.3	13.1298	11.3025
Cbll1	-1.10032	Mutant down vs Wildtype	2.04848	1.19518	2.34372	1.54857	1.4772	1.22404	2.28133	2.07542	3.04912	1.75723	1.92416	0.914182
Cbll1	-1.10032	Mutant down vs Wildtype	5.45907	6.67918	5.40018	5.71585	5.78814	6.57993	5.92603	6.35203	5.06	6.91698	5.38717	6.79405
Uhrf1	-1.10032	Mutant down vs Wildtype	12.0359	12.0545	10.0233	10.147	10.0618	7.93702	10.5617	12.3463	10.2474	8.88546	12.1634	10.5025
Uhrf1	-1.10032	Mutant down vs Wildtype	12.8982	13.3551	13.2439	11.7318	9.76089	11.0344	12.6766	13.0501	10.6076	12.6335	11.1517	11.1507
Uhrf1	-1.10032	Mutant down vs Wildtype	13.0883	15.2195	12.7407	15.4889	15.3877	13.9392	17.7284	16.142	17.551	14.3237	18.6969	17.9029
Uhrf1	-1.10032	Mutant down vs Wildtype	13.9937	16.8253	16.645	17.8541	14.9807	19.1379	21.1937	17.0485	18.2024	20.0917	17.2562	19.0243
Ezh1	-1.10027	Mutant down vs Wildtype	6.79406	7.5585	7.06048	6.71056	7.24547	7.31933	7.72319	6.96521	7.92741	8.25928	8.17039	7.9234
Strbp	-1.10023	Mutant down vs Wildtype	4.51615	4.54441	4.54017	4.18182	4.3816	4.29055	4.68229	4.97307	5.08622	4.84404	4.71158	4.80899
Rem1	-1.10014	Mutant down vs Wildtype	18.2507	17.3623	16.5558	18.356	19.5288	18.7037	21.9185	18.963	19.803	19.7693	19.3918	19.8022
Pole3	-1.10008	Mutant down vs Wildtype	39.7924	38.4636	32.9589	34.601	35.5104	36.1468	42.5434	36.8155	38.7117	38.5938	43.6615	38.911
Zfp770	-1.10007	Mutant down vs Wildtype	6.98911	7.2731	7.25454	6.61504	6.74934	6.89624	7.50218	7.98094	7.39729	7.63982	7.52318	7.91478
Fbxl18	-1.09998	Mutant down vs Wildtype	3.92435	4.68572	4.49666	4.98056	5.13199	4.56829	4.59081	4.66845	5.45234	4.81516	4.96221	6.07676
Acaca	-1.09997	Mutant down vs Wildtype	6.21363	7.00618	5.75322	6.17838	6.48687	6.27663	6.56344	6.92761	6.73155	7.00176	7.21423	7.26656
Itfg2	-1.09994	Mutant down vs Wildtype	7.74659	6.70869	7.08575	7.93613	8.05433	7.68383	9.10323	7.65406	8.11153	8.16058	8.6587	8.04619
Thap2	-1.09993	Mutant down vs Wildtype	7.0533	7.10502	7.92441	7.28867	7.6903	7.23778	7.57102	8.39875	8.78176	8.4225	7.59514	7.95726
Fabp5	-1.0999	Mutant down vs Wildtype	29.3836	30.3616	32.4141	30.8332	29.515	29.6682	36.3032	35.5121	31.7101	27.9655	33.8118	29.251
Fabp5	-1.0999	Mutant down vs Wildtype	31.2677	40.8992	34.0224	30.6972	29.6013	29.8837	44.8102	33.9407	33.4464	37.3571	39.3783	33.3081
Bmi1	-1.09988	Mutant down vs Wildtype	27.3245	23.8411	23.3634	23.111	24.0787	25.9377	27.1214	30.1963	25.4968	27.8212	25.2821	26.4863
Bcl6	-1.09983	Mutant down vs Wildtype	0.912113	1.08199	1.29173	1.21406	1.08882	1.14457	1.13454	0.977076	1.41389	1.2941	1.15554	1.4303
Blm	-1.09982	Mutant down vs Wildtype	10.1779	11.5672	9.96974	9.80938	9.91853	10.7772	11.8524	11.025	10.8967	11.398	11.479	11.6442
AU041133	-1.09979	Mutant down vs Wildtype	1.86608	2.00001	1.65195	2.18176	2.05491	2.51035	2.51546	2.35111	2.06828	2.36089	2.21277	1.98044
Xpo1	-1.09973	Mutant down vs Wildtype	21.6725	27.0215	20.392	21.1732	24.7874	25.2591	20.6823	29.2589	26.6362	23.9501	25.4763	27.4695
Xpo1	-1.09973	Mutant down vs Wildtype	50.0076	53.3422	56.8239	48.5165	45.1754	45.3237	62.2448	56.0588	55.0943	54.2005	50.3123	51.9834
Jmy	-1.09969	Mutant down vs Wildtype	9.7931	9.33259	9.87482	9.8966	10.2385	10.0894	10.6484	11.3627	10.8624	10.3999	11.0094	10.8461
Pnn	-1.09964	Mutant down vs Wildtype	34.8017	38.4042	36.313	34.4899	32.2551	32.7495	41.1288	38.6428	38.667	36.1764	35.9465	39.2787
Fasn	-1.09963	Mutant down vs Wildtype	25.5393	32.2556	28.8177	29.5482	28.6589	28.3068	33.5853	30.006	31.6225	29.2117	32.0849	33.8656
Zfp748	-1.09957	Mutant down vs Wildtype	5.10646	5.3018	5.35318	4.7836	5.10286	5.64683	5.59091	6.25943	5.51641	5.8086	5.51157	5.72382
Uchl4	-1.09952	Mutant down vs Wildtype	10.5156	10.7693	9.77462	11.0473	10.533	10.638	13.3287	12.5843	9.52226	12.333	11.6149	10.192
Setd2	-1.09952	Mutant down vs Wildtype	17.1718	19.6378	19.7977	17.2848	19.784	19.4556	20.2876	21.4944	20.7567	19.8387	20.0635	21.9497
Gfer	-1.09939	Mutant down vs Wildtype	12.4289	12.3329	10.7926	12.4501	12.3438	14.1091	12.9069	13.0084	13.5097	14.1841	13.8679	14.3809
Gm5434	-1.09936	Mutant down vs Wildtype	1.25725	1.49689	1.44279	1.20305	1.45557	1.43889	1.5638	1.54817	1.57789	1.51766	1.2641	1.64692
Ctnnal1	-1.09927	Mutant down vs Wildtype	14.6645	13.9266	13.7815	13.9086	14.2597	14.1626	15.776	15.0246	14.5106	16.3231	16.4161	15.0614
Dtl	-1.09924	Mutant down vs Wildtype	20.8311	23.8051	21.3949	20.4247	21.9506	21.259	23.8718	25.6743	21.7827	23.3692	24.0282	23.8073
Tmem186	-1.0992	Mutant down vs Wildtype	8.53937	7.96135	7.7344	7.81257	7.10484	8.09764	8.89886	8.20038	8.57885	9.0824	8.69264	8.48423
Usp34	-1.09906	Mutant down vs Wildtype	16.2997	18.6971	18.1408	16.5366	19.3408	19.5216	18.51	20.2472	19.5521	19.3083	20.3656	21.3049
E330013P04Rik	-1.09905	Mutant down vs Wildtype	1.15473	1.65575	1.38978	1.06194	1.17742	1.2057	1.7543	1.53234	1.46774	0.950465	1.3573	1.34045
Ppat	-1.09893	Mutant down vs Wildtype	18.4914	18.4373	18.1174	17.9219	17.3845	18.3708	20.5884	20.0616	18.5099	20.4039	19.7984	20.117
Ypel1	-1.0989	Mutant down vs Wildtype	6.8643	8.28288	7.71613	7.65883	7.25208	7.36295	9.70962	7.75199	6.63385	9.56198	10.9377	8.39109
Nrip1	-1.09889	Mutant down vs Wildtype	8.96477	8.24034	8.24973	8.75735	10.3925	10.1555	9.08015	10.8806	9.72329	9.78208	10.3349	10.3743
1110054M08Rik	-1.09882	Mutant down vs Wildtype	2.54462	2.28389	1.70896	2.22515	2.81045	2.46906	2.39403	2.74015	2.36017	2.6875	2.76653	2.48138
Mms22l	-1.09882	Mutant down vs Wildtype	8.48252	8.60011	7.96529	7.70833	8.30134	8.84917	9.58842	9.39588	8.17326	9.17478	9.35843	9.14759
Vezf1	-1.0988	Mutant down vs Wildtype	23.6905	23.7165	24.5204	22.2761	24.0211	24.4	25.8422	26.6709	25.8239	25.9571	26.5176	25.9047
Paip2b	-1.09872	Mutant down vs Wildtype	24.3482	24.9279	22.5132	24.7615	23.5016	24.3878	25.4433	28.8434	25.6137	26.4874	26.6343	25.6771
Gm6623	-1.0986	Mutant down vs Wildtype	1.21247	1.15795	1.2218	1.27678	1.18872	0.992718	1.46631	1.24311	1.28041	1.21823	1.25927	1.27824
Fancl	-1.09847	Mutant down vs Wildtype	11.7691	9.13448	13.0839	13.4194	8.78077	8.19407	14.5264	8.61077	10.9828	14.0742	8.81816	11.4427
Ppa1	-1.09847	Mutant down vs Wildtype	56.9094	55.5856	50.4339	56.1706	49.5127	51.7054	65.7551	57.5477	55.7618	57.1867	60.0564	55.5518
Btaf1	-1.09846	Mutant down vs Wildtype	10.9715	9.2679	9.50468	10.7599	11.0965	11.2488	11.8148	10.6507	12.4725	12.1639	9.5438	12.3915
Stox2	-1.09834	Mutant down vs Wildtype	0.856006	1.06108	0.854966	1.03443	1.56899	1.60725	0.987616	1.31262	1.48175	1.23801	1.0454	1.19388
Stox2	-1.09834	Mutant down vs Wildtype	2.22306	2.58222	1.89164	2.3977	2.64638	3.1231	2.11818	2.50275	2.53401	2.63044	2.59955	3.06929
Stox2	-1.09834	Mutant down vs Wildtype	3.20666	3.42884	3.17792	2.6773	2.22	1.7841	3.51442	3.89748	3.34784	2.67613	3.47039	2.65329
Mapk11	-1.09831	Mutant down vs Wildtype	5.56967	5.57509	4.74173	4.77089	5.08105	5.05708	6.09173	4.96369	5.59154	5.46709	5.361	6.34786
Krtcap3	-1.0983	Mutant down vs Wildtype	3.68689	2.49247	3.30169	3.23062	3.78153	3.15526	3.84085	3.55055	3.16771	2.91482	4.46357	3.64234
Ankrd32	-1.09826	Mutant down vs Wildtype	10.8142	10.8554	10.4076	10.1544	10.159	9.93528	12.0965	11.1911	10.9097	11.5859	11.7417	10.9249
Hspd1	-1.09823	Mutant down vs Wildtype	142.749	141.488	144.29	134.554	134.742	138.409	164.258	161.489	157.299	145.384	144.166	145.78
1700019G17Rik	-1.09801	Mutant down vs Wildtype	2.15991	1.74626	1.89431	1.65885	2.03785	1.80864	1.93364	1.8289	1.73151	2.53435	1.98455	2.28073
Dck	-1.09796	Mutant down vs Wildtype	20.1975	20.0252	18.7155	18.4597	17.8093	18.7565	21.2363	21.1225	20.2541	20.9972	21.2951	20.2227
Panx1	-1.09791	Mutant down vs Wildtype	14.2615	14.7282	12.8072	14.453	12.6916	13.4339	14.9984	15.3592	14.1708	14.5951	15.1104	16.2071
Tubgcp5	-1.0978	Mutant down vs Wildtype	7.46308	7.75058	7.75678	7.41354	7.34353	7.52871	8.1172	8.68885	7.96918	7.99828	7.76264	9.14607
Xkr5	-1.09774	Mutant down vs Wildtype	1.81479	2.32901	1.48727	1.96764	2.30901	2.28002	2.28338	2.68307	1.61626	2.54608	2.53757	2.2261
Nol4l	-1.09773	Mutant down vs Wildtype	0.998863	1.09251	1.15849	0.975245	1.502	1.34727	0.980062	1.97784	2.40124	1.35412	1.26503	1.67624
Nol4l	-1.09773	Mutant down vs Wildtype	7.76516	7.48673	7.65852	7.24948	7.0934	7.66026	8.36251	8.06861	7.10842	7.92353	8.32064	7.36651
Trim37	-1.09773	Mutant down vs Wildtype	13.0735	13.7592	12.5419	12.5456	12.1681	12.8686	13.9183	14.4761	13.2762	13.8115	14.9049	14.091
Fam213a	-1.09752	Mutant down vs Wildtype	32.8119	29.8356	29.5967	29.0943	30.6231	28.4063	32.8077	33.1915	32.1274	34.1732	33.3314	32.3267
Plxdc2	-1.09749	Mutant down vs Wildtype	6.09161	6.08024	6.191	5.94881	6.75248	7.72651	6.84133	7.27283	6.86176	7.08532	7.61971	6.89122
Fam189a2	-1.09739	Mutant down vs Wildtype	6.15716	6.70075	7.22599	5.89115	5.18023	5.8771	7.61355	6.72824	6.11274	6.78398	7.88292	5.51751
Ankrd44	-1.09738	Mutant down vs Wildtype	2.39063	1.9744	2.02644	2.11229	2.20126	2.05881	2.15821	2.42926	2.14993	2.47192	2.58003	2.21737
Mbd4	-1.09738	Mutant down vs Wildtype	4.80946	4.4568	4.02349	3.86404	4.9016	4.44956	5.14612	4.88872	4.5504	4.81318	4.92875	4.75874
Cep83os	-1.09737	Mutant down vs Wildtype	5.34914	3.03153	2.71335	4.96677	5.51915	4.89136	6.4171	5.03177	4.71258	3.16922	4.92253	4.79566
Cdca2	-1.09726	Mutant down vs Wildtype	5.2436	5.01125	4.39579	5.79674	6.7822	6.38704	5.6374	7.93084	6.75482	6.60488	7.45889	7.51648
Cdca2	-1.09726	Mutant down vs Wildtype	10.7275	12.5447	11.2938	9.29953	7.74829	9.18845	11.5203	10.2907	9.58372	10.5224	9.1501	10.2111
Rev3l	-1.09719	Mutant down vs Wildtype	11.9102	13.2892	12.9478	11.9252	14.8752	13.4363	12.8791	15.4125	14.6074	13.9018	13.8167	15.3848
Eya2	-1.09712	Mutant down vs Wildtype	2.9648	3.03717	2.87414	3.12874	1.99451	3.40196	2.42678	2.31943	2.51487	2.85532	4.41857	2.78448
Golga1	-1.09709	Mutant down vs Wildtype	0.97008	0.841968	1.3571	0.873592	1.45311	1.02993	1.15331	1.7126	0.507657	1.45399	1.17553	1.40649
Golga1	-1.09709	Mutant down vs Wildtype	4.64047	5.57364	4.25374	4.49234	4.30071	4.10545	5.11138	4.8721	5.55143	5.47475	4.75277	5.01625
D3Ertd254e	-1.09702	Mutant down vs Wildtype	3.84176	4.20101	4.147	4.01485	4.32868	3.94828	4.4524	5.06711	4.3646	4.24781	4.21835	4.50658
Usp9x	-1.09698	Mutant down vs Wildtype	22.7194	24.16	26.1018	23.0813	25.4856	24.2159	25.3561	27.1327	26.3838	26.5905	26.3183	28.1187
Tardbp	-1.09698	Mutant down vs Wildtype	51.6591	60.3534	51.2779	51.622	49.9974	51.6389	59.815	59.3873	59.1051	56.2347	54.6042	58.2817
2810004N23Rik	-1.09695	Mutant down vs Wildtype	28.6966	28.9795	27.3217	26.2904	26.5453	29.0592	30.6328	31.7499	30.4494	29.8455	31.9657	28.4299
Nop58	-1.09687	Mutant down vs Wildtype	71.8303	76.1097	74.5054	70.4343	68.4156	71.896	85.6328	81.3699	75.2345	75.4583	80.1538	77.3067
Haus6	-1.09685	Mutant down vs Wildtype	10.3595	12.1358	11.0461	10.615	10.2625	10.7547	12.0435	12.57	12.2487	11.6477	10.9203	12.0551
Ank	-1.09682	Mutant down vs Wildtype	8.12765	8.30596	7.92038	8.42564	7.66875	7.9642	9.22101	8.50057	8.49079	9.2858	9.6012	8.00036
Med18	-1.0968	Mutant down vs Wildtype	4.97866	4.95802	4.95343	5.3181	4.86967	4.58074	4.97665	6.25974	5.28933	5.19562	6.13116	4.67694
Ipo7	-1.0968	Mutant down vs Wildtype	65.5502	68.0213	70.5944	61.6072	64.0165	68.4034	71.7005	75.6313	73.5863	72.1827	69.905	73.7316
Zfp317	-1.09678	Mutant down vs Wildtype	10.6895	12.1185	11.8826	11.0008	10.8445	11.0245	12.1403	12.6371	12.4852	11.9235	12.0449	12.8683
Cyld	-1.09673	Mutant down vs Wildtype	1.78706	1.37532	0.869754	0.887977	0.991588	0.847858	1.60542	1.40644	1.21105	1.86245	1.35177	1.73144
Cyld	-1.09673	Mutant down vs Wildtype	1.84431	1.85272	2.33493	2.48427	2.36766	2.27875	2.11249	2.29081	2.50524	2.42882	2.27699	2.00916
Prdm5	-1.09667	Mutant down vs Wildtype	4.28928	4.8868	4.61456	4.85005	4.36641	4.51585	5.45992	4.96675	4.60933	5.41007	5.04093	4.69661
Gltscr1l	-1.09665	Mutant down vs Wildtype	3.48483	3.44895	3.36157	3.69925	3.88744	3.78374	3.30213	4.20142	4.27834	3.97312	4.17516	3.82954
Col13a1	-1.09659	Mutant down vs Wildtype	3.78454	3.62218	4.25327	3.54096	4.38774	4.13546	4.02024	3.85424	4.31107	4.59156	4.9266	4.31199
Mri1	-1.09657	Mutant down vs Wildtype	6.92436	6.8373	6.34205	5.33369	5.111	8.77823	6.71477	5.74587	7.93019	8.37051	7.94176	6.42143
Rbm27	-1.09657	Mutant down vs Wildtype	10.1955	11.2725	12.0902	10.6131	10.1063	10.8768	12.0064	12.3519	12.0644	11.8401	11.5187	11.6647
Trmt1l	-1.09657	Mutant down vs Wildtype	12.6327	13.0751	13.912	12.7851	13.1956	12.7098	14.5466	14.8211	14.9516	13.9347	13.167	14.4515
Brix1	-1.09655	Mutant down vs Wildtype	25.6365	26.0434	25.2429	25.1201	24.6282	24.4258	28.8658	29.2385	26.764	27.9584	26.4432	26.416
Nkain1	-1.09647	Mutant down vs Wildtype	26.4633	28.7258	25.054	27.1085	23.69	26.6087	32.1165	28.7647	26.0411	27.9469	30.0534	27.9357
Gm15663	-1.09644	Mutant down vs Wildtype	1.21888	1.06972	0.841774	0.940915	1.10647	1.02176	1.11351	1.43785	0.904661	1.09654	1.19408	1.05077
Gm5141	-1.09638	Mutant down vs Wildtype	2.11827	2.22706	1.95211	1.73538	2.17048	2.26755	2.38997	2.34647	2.05988	2.33486	2.09369	2.4479
Gm15800	-1.09634	Mutant down vs Wildtype	4.44693	4.78425	4.65244	4.46644	5.18075	4.91158	4.74874	5.20978	5.4023	4.77006	5.28789	5.76381
Ankrd10	-1.09626	Mutant down vs Wildtype	1.59771	0.716301	1.06458	1.41499	1.77104	0.767881	1.53704	1.3189	1.15384	1.3577	1.14877	1.12221
Ankrd10	-1.09626	Mutant down vs Wildtype	3.67672	5.65846	4.92172	3.23622	2.98269	4.21093	3.86143	4.60523	5.14012	4.37592	4.25506	5.31296
Ankrd10	-1.09626	Mutant down vs Wildtype	4.52033	5.15349	5.39981	5.69221	4.71556	4.27618	4.898	3.81772	5.72502	5.19851	4.51363	3.81843
Ankrd10	-1.09626	Mutant down vs Wildtype	5.07448	6.94325	6.29514	7.18343	4.62006	5.86981	6.95682	5.76727	7.25136	7.24831	5.01329	8.52456
Ankrd10	-1.09626	Mutant down vs Wildtype	18.707	17.3035	18.9393	15.8384	15.2426	15.5179	21.2466	17.4067	18.5312	18.0925	20.902	18.5055
Zc3h8	-1.09625	Mutant down vs Wildtype	3.22267	2.7948	2.79974	2.70543	3.15114	3.22683	3.51679	3.44597	2.91946	3.72184	3.28078	2.73872
Timeless	-1.09623	Mutant down vs Wildtype	2.82405	3.46822	2.6378	3.23104	2.99197	3.52296	3.39923	2.56999	3.00556	3.33568	3.67041	2.85669
Timeless	-1.09623	Mutant down vs Wildtype	4.3836	5.13313	3.22572	2.96279	3.47469	3.54944	4.17841	3.77518	3.95598	3.8688	3.74306	4.47368
Timeless	-1.09623	Mutant down vs Wildtype	3.91474	3.67587	3.37139	4.35347	3.88198	4.4487	4.7068	4.79356	4.00021	5.04532	5.36054	4.81133
Timeless	-1.09623	Mutant down vs Wildtype	5.25112	5.45309	5.84576	5.06366	5.36948	4.79785	6.19032	5.66804	6.25099	5.49569	5.53189	5.44118
Atxn3	-1.09621	Mutant down vs Wildtype	6.10514	6.12796	6.17905	6.03314	6.07073	5.95046	6.29509	6.72796	6.27972	7.10531	6.68146	6.77116
Baz1b	-1.0962	Mutant down vs Wildtype	40.1817	45.2224	42.4226	39.4625	40.1011	41.0089	45.6994	46.8125	46.7619	42.9267	43.949	46.1463
Eif1a	-1.09618	Mutant down vs Wildtype	39.3251	39.6933	39.6451	39.1908	36.314	36.9943	41.613	45.2502	41.9211	42.6505	40.4163	41.5454
Mapk12	-1.09605	Mutant down vs Wildtype	7.58825	7.27053	6.90671	7.17783	6.63202	6.87706	8.22484	7.53224	7.15072	8.10482	7.43281	8.08439
Lrr1	-1.09603	Mutant down vs Wildtype	5.383	5.11652	4.55197	5.43956	4.72368	5.37699	5.79364	5.63524	5.14176	5.99208	5.39642	5.57041
Zbtb40	-1.09597	Mutant down vs Wildtype	2.61203	3.42856	2.95005	3.31408	3.35805	3.58293	3.45473	3.94833	4.0108	3.23879	2.90083	3.53914
1810009A15Rik	-1.09596	Mutant down vs Wildtype	1.75007	2.44492	1.34852	0.573864	1.12793	1.85297	2.85941	1.76299	2.38388	1.48149	1.41075	2.45504
1810009A15Rik	-1.09596	Mutant down vs Wildtype	35.1971	33.4511	27.796	31.4578	29.4762	31.7451	36.2878	36.2624	33.3472	31.6264	36.1791	30.607
Gkap1	-1.09594	Mutant down vs Wildtype	17.0549	16.7665	14.9007	15.4533	16.9941	15.9503	16.8085	19.9502	17.323	17.1732	18.3904	16.7922
Apoa2	-1.09593	Mutant down vs Wildtype	1.03389	0.730943	1.8636	1.20549	0.789802	0.808772	0.794831	1.23213	1.40761	0.539474	0.80317	2.27233
Scube3	-1.09584	Mutant down vs Wildtype	27.0052	28.5212	23.5275	27.8331	30.9523	33.9348	27.261	31.6449	33.1772	32.0818	32.746	31.3266
Vps13b	-1.09581	Mutant down vs Wildtype	5.13893	5.46126	5.71507	5.46282	6.62127	6.07003	5.67476	6.49544	6.06455	6.06707	6.53628	6.93388
Arhgef19	-1.0958	Mutant down vs Wildtype	6.20401	6.04434	5.24006	5.88864	6.36411	6.33568	5.9264	6.6585	6.98031	5.78142	6.4319	7.75432
Hoxb5	-1.09579	Mutant down vs Wildtype	8.80719	10.1767	8.34528	9.2089	8.06346	8.0007	10.3829	7.6279	9.79882	9.52453	10.9405	9.36617
Zfp873	-1.09573	Mutant down vs Wildtype	4.0399	4.22215	3.94003	4.42142	3.88091	4.43918	4.11337	4.87611	4.16029	4.73535	4.37945	5.06689
Nol10	-1.09571	Mutant down vs Wildtype	12.6554	12.5324	11.4476	12.2036	11.0624	14.0772	14.2253	13.5274	12.7392	13.8347	13.4896	13.2428
Hdgfrp3	-1.09569	Mutant down vs Wildtype	12.3118	13.9968	12.4988	11.9068	11.9346	13.0787	13.8834	14.414	13.1049	14.0427	13.6741	13.8545
Thoc1	-1.09567	Mutant down vs Wildtype	14.6384	15.6232	14.9407	14.2741	14.1942	13.6951	17.052	16.0791	15.526	15.5209	15.2449	16.3015
Rnf122	-1.09553	Mutant down vs Wildtype	7.89689	7.71234	6.84336	7.10043	6.26453	7.50244	6.97797	7.44151	7.78782	7.79529	8.92384	8.53201
Nupl2	-1.09545	Mutant down vs Wildtype	3.55295	3.66552	3.18935	3.58398	3.48192	3.4987	4.06256	4.08895	3.4694	3.55077	4.30514	3.49742
Amd2	-1.09539	Mutant down vs Wildtype	21.9321	23.7033	24.5017	23.0338	20.8611	21.968	25.762	25.9781	24.5009	24.4948	23.4814	24.7564
Cyb5rl	-1.09537	Mutant down vs Wildtype	3.23028	2.80772	3.18156	3.20878	3.29347	3.08985	3.33429	3.50555	3.59012	3.41482	3.55693	3.20405
Mak16	-1.09536	Mutant down vs Wildtype	22.3462	22.7374	21.1435	20.788	18.8791	19.937	24.3189	22.5633	22.8937	22.3272	22.2097	23.5171
Gm14403	-1.09534	Mutant down vs Wildtype	1.36981	1.37765	1.71874	1.95323	1.91905	1.63588	1.91416	2.09999	1.91827	1.79855	1.49221	1.70217
Actr6	-1.09525	Mutant down vs Wildtype	8.91571	9.65285	9.14324	8.64828	8.08514	7.40381	9.20279	9.86712	8.96122	9.38675	9.3547	10.0149
Cep192	-1.09516	Mutant down vs Wildtype	10.0836	11.858	11.1263	10.3409	10.8612	10.8778	11.2728	12.36	11.901	11.8037	11.4158	12.5942
Naa25	-1.09505	Mutant down vs Wildtype	13.6183	14.5747	14.639	13.7243	13.3645	14.886	16.1067	15.372	15.206	14.8906	15.4693	15.8232
Sfmbt1	-1.09503	Mutant down vs Wildtype	2.40687	3.1873	2.44155	2.88412	2.59998	2.33086	3.04954	2.88449	1.63253	2.91548	2.56891	3.27093
Rad50	-1.09496	Mutant down vs Wildtype	8.56518	9.12085	8.29054	7.83095	9.28148	8.9949	8.90167	10.098	9.4472	9.24524	9.55904	9.77859
Trp53bp1	-1.09494	Mutant down vs Wildtype	3.36681	4.10015	3.15252	2.37308	2.40666	2.92099	3.66716	3.03673	3.52473	3.40528	3.47386	3.93956
Trp53bp1	-1.09494	Mutant down vs Wildtype	11.2021	11.9664	11.4223	10.9716	12.3977	12.5492	12.2838	13.3161	12.9748	11.7363	12.8261	13.094
Nup153	-1.09493	Mutant down vs Wildtype	24.1104	27.9665	27.5931	25.7024	25.7491	26.7121	28.6853	29.6708	28.7857	28.0553	27.9484	29.6721
Rassf4	-1.09482	Mutant down vs Wildtype	1.22056	1.81086	1.33775	1.51471	1.2274	1.25688	1.43606	1.63092	1.71198	1.4122	1.29094	1.67953
Spry4	-1.09477	Mutant down vs Wildtype	5.83841	5.68328	6.83173	5.56223	5.52373	5.86119	6.33618	5.87395	6.81704	5.99332	6.66162	6.96402
Stra6	-1.09475	Mutant down vs Wildtype	0.956711	0.872147	0.968152	0.759064	1.54023	1.27584	1.3601	1.7322	1.32441	1.38203	2.05365	2.55261
Stra6	-1.09475	Mutant down vs Wildtype	3.15909	2.24661	2.36194	1.01906	1.07997	2.20293	2.05463	2.00664	1.55336	2.38762	2.59882	1.52471
Stra6	-1.09475	Mutant down vs Wildtype	1.45907	5.72044	3.7432	5.06972	4.37461	2.86153	4.67075	4.70609	3.37851	2.88739	3.0803	3.83058
Stra6	-1.09475	Mutant down vs Wildtype	5.20849	5.99513	3.973	5.32722	3.05061	2.73982	4.93386	3.88237	5.11561	4.1202	4.30435	6.79354
Ero1lb	-1.09466	Mutant down vs Wildtype	1.90608	1.75183	1.48457	1.55571	1.61288	1.68221	1.62315	2.12902	2.3232	1.56645	1.62174	1.6757
Adarb1	-1.09461	Mutant down vs Wildtype	1.08402	1.39181	1.44132	1.34653	1.31866	1.11778	1.7208	1.40291	1.75658	1.56256	1.24824	1.06699
Ftsj3	-1.09459	Mutant down vs Wildtype	26.4747	26.8724	26.5845	24.9909	24.5268	25.6816	30.9983	27.6783	25.7558	28.1802	29.4408	27.7505
Chd1l	-1.09458	Mutant down vs Wildtype	7.1635	6.5615	5.52222	6.50334	6.22679	6.08355	7.16164	7.68108	6.3208	7.25234	7.43985	5.80505
Edrf1	-1.09454	Mutant down vs Wildtype	8.29356	8.15672	9.1013	7.77134	8.01698	8.63459	8.84977	9.45796	9.21138	8.87217	8.87499	9.43276
Rpl7l1	-1.09453	Mutant down vs Wildtype	45.738	46.1186	43.6467	45.1578	44.2727	49.4558	49.9429	53.9539	46.5384	51.4708	48.2584	50.1641
Lrba	-1.09448	Mutant down vs Wildtype	9.78228	8.69474	9.27781	8.70775	10.6452	9.98453	8.80183	10.6766	10.8857	10.7489	10.7742	10.366
Smarcad1	-1.09438	Mutant down vs Wildtype	8.02915	7.14745	6.34652	6.03914	5.80471	5.21404	8.02019	6.61848	6.41304	6.12351	6.56926	7.03418
Smarcad1	-1.09438	Mutant down vs Wildtype	9.06756	11.7448	11.7637	10.8244	11.1179	12.246	12.4437	12.5646	12.3331	12.4935	12.0884	12.4554
Vps13d	-1.09437	Mutant down vs Wildtype	1.60919	1.71852	1.7369	1.5583	2.10525	2.46549	1.82567	2.22462	2.42961	1.88238	2.0788	2.32172
Vps13d	-1.09437	Mutant down vs Wildtype	1.95989	2.24273	2.13008	1.91399	2.71722	2.29222	1.9155	2.34651	2.29436	2.45632	2.36263	2.61615
Ccdc77	-1.09434	Mutant down vs Wildtype	1.12255	1.61292	1.52974	1.46185	1.09887	0.96589	1.52074	1.6387	1.45983	0.689126	1.13097	1.42022
Ccdc77	-1.09434	Mutant down vs Wildtype	5.64225	5.67215	6.03073	5.55591	5.89191	5.92904	6.05961	6.26643	6.26479	7.26705	7.08475	5.67276
Fanca	-1.09432	Mutant down vs Wildtype	9.37601	9.79994	7.69017	9.16036	10.5244	9.48176	9.48592	10.0815	10.7906	10.7155	9.61504	10.629
Erlin1	-1.09429	Mutant down vs Wildtype	2.33713	2.36451	1.32596	2.28881	3.03019	3.16767	4.13665	4.35812	3.77154	3.13422	3.43863	4.71496
Erlin1	-1.09429	Mutant down vs Wildtype	6.3451	4.37193	3.79665	6.18189	6.80646	7.12152	5.67432	7.66817	3.95435	5.13677	4.35545	4.96896
Erlin1	-1.09429	Mutant down vs Wildtype	15.8944	10.7924	11.8896	11.3661	14.0714	12.8829	11.0477	10.468	17.1481	16.5708	13.4442	13.6281
Slc25a47	-1.0942	Mutant down vs Wildtype	1.40631	1.60684	1.38835	1.88816	2.18365	1.66168	2.33868	1.41007	1.65769	2.00126	1.55122	2.1308
Dnajc9	-1.09419	Mutant down vs Wildtype	49.3743	53.3135	45.1326	45.9397	43.9957	46.9801	56.502	52.6942	49.1821	50.8151	53.1632	49.2
Map3k14	-1.09418	Mutant down vs Wildtype	2.20246	1.7111	1.86998	2.12966	1.92663	2.12048	2.06103	2.09935	2.01683	2.48366	2.19175	2.23414
Smc6	-1.09417	Mutant down vs Wildtype	24.2507	25.7597	25.4798	23.6798	24.1337	26.1364	27.3517	28.4674	26.0217	28.0916	27.7236	25.8572
Fgfr1op	-1.09414	Mutant down vs Wildtype	11.4974	12.1997	12.4117	11.7036	12.0639	10.919	13.3801	12.8759	12.0435	11.9365	11.8842	12.6803
Zfp959	-1.09412	Mutant down vs Wildtype	4.2765	4.28157	4.68541	4.40329	3.99427	3.59905	4.64145	4.80132	4.60219	4.89802	4.31402	4.35876
Ddx51	-1.09411	Mutant down vs Wildtype	6.75964	6.84342	6.78992	6.75884	6.33579	6.92273	7.57906	7.5117	7.18476	7.38045	7.35824	7.19925
Pds5a	-1.09411	Mutant down vs Wildtype	33.0247	36.1594	32.0835	31.8348	35.3098	35.7201	34.9046	39.1819	37.4406	36.7179	36.147	38.9506
Wdr12	-1.09407	Mutant down vs Wildtype	2.42975	2.01359	1.80415	2.60522	2.22943	2.56897	2.37366	2.18762	2.07446	3.45372	3.10791	1.94079
Wdr12	-1.09407	Mutant down vs Wildtype	4.58184	5.6517	4.53013	4.23187	4.68994	4.35204	5.6806	6.24557	5.3207	3.47174	5.04925	6.51945
Zfp568	-1.09403	Mutant down vs Wildtype	2.77842	3.45622	3.61963	3.50932	3.39784	3.13922	3.21327	3.97936	3.48172	3.12827	3.72485	3.65387
Zfp568	-1.09403	Mutant down vs Wildtype	4.30613	4.16529	4.25751	3.84088	3.81006	4.32849	4.59411	4.1162	5.135	4.84736	3.78071	4.25158
Zfp568	-1.09403	Mutant down vs Wildtype	4.42637	5.24907	5.20996	5.56496	5.95084	5.40227	6.49479	6.99219	5.45887	5.47519	5.51565	5.75395
Thoc2	-1.09399	Mutant down vs Wildtype	15.1474	16.7818	16.8121	14.9988	15.9199	16.1449	16.9076	18.3478	16.9408	17.1216	16.8846	18.6074
Mthfd2l	-1.09396	Mutant down vs Wildtype	7.03316	6.88419	6.85574	6.56036	5.7807	6.61256	8.39991	6.59348	6.6422	7.48049	7.38914	6.95433
Asap2	-1.09392	Mutant down vs Wildtype	1.53788	1.58996	1.32658	1.06022	1.61105	1.9923	1.31956	1.88948	2.21596	1.76007	1.17218	1.25776
Asap2	-1.09392	Mutant down vs Wildtype	6.95625	6.97075	6.45971	6.50442	7.16302	6.26138	7.85009	7.45696	7.01966	6.97093	7.9041	8.37322
Scnm1	-1.09383	Mutant down vs Wildtype	16.5688	13.4274	12.7014	12.4244	11.8408	13.1957	16.7048	16.0387	12.5756	15.1733	14.9989	9.88473
Brwd1	-1.09378	Mutant down vs Wildtype	3.21864	3.71757	3.84232	3.13133	3.45119	3.17796	3.91754	3.72241	4.29707	4.07451	3.87095	4.23176
Brwd1	-1.09378	Mutant down vs Wildtype	3.97387	5.11256	4.32701	4.21087	5.05098	4.89857	4.18992	5.00446	5.1739	4.66612	4.64931	6.21643
Brwd1	-1.09378	Mutant down vs Wildtype	16.2441	17.4508	15.7392	15.5468	16.2118	16.3547	17.0315	17.3141	16.3629	17.2351	16.4254	17.0121
Sass6	-1.09376	Mutant down vs Wildtype	3.41527	4.96202	3.82575	3.80507	4.5325	5.1909	5.52848	5.10434	5.22857	5.18143	5.27047	5.26238
Creld2	-1.09373	Mutant down vs Wildtype	26.7799	25.8022	25.3622	30.0447	27.4062	26.9951	26.086	36.017	34.154	27.2515	25.8136	28.2897
Rlim	-1.09371	Mutant down vs Wildtype	17.0935	17.735	18.4132	17.5367	17.7869	18.1313	18.4228	20.2493	19.6851	18.4101	19.6904	20.2373
Zfp869	-1.09368	Mutant down vs Wildtype	2.86402	2.80608	3.53299	2.18775	1.28792	2.07496	2.02999	3.14264	3.58751	2.79456	2.54156	2.29091
1110034G24Rik	-1.09368	Mutant down vs Wildtype	3.04392	3.53811	3.0069	2.94603	2.94795	2.6001	3.3132	3.69653	3.18121	2.93772	3.45425	3.19411
Zfp869	-1.09368	Mutant down vs Wildtype	7.60523	7.83712	6.73702	7.6121	8.91605	8.48265	8.54599	8.56305	7.22394	8.60463	8.23921	9.38706
Srfbp1	-1.09365	Mutant down vs Wildtype	11.8971	11.0628	10.9135	10.4963	10.688	9.68183	13.3688	11.047	11.3383	11.503	12.1151	11.4302
Mcoln3	-1.09361	Mutant down vs Wildtype	3.81498	2.42833	3.73889	3.35675	6.21224	6.28572	3.16311	3.44085	5.75236	7.6341	3.6838	4.58133
BC027231	-1.09356	Mutant down vs Wildtype	8.03478	9.52275	9.08425	8.77663	8.2611	8.76488	9.33625	10.58	8.91939	9.53722	8.94805	10.0301
Sypl2	-1.09354	Mutant down vs Wildtype	1.62784	1.62243	1.70555	1.76987	2.41759	1.94658	1.64815	1.96539	2.40916	2.20733	1.67535	2.22183
Rbbp5	-1.09354	Mutant down vs Wildtype	11.5959	13.2812	13.1981	12.39	12.079	12.2709	14.1292	14.2124	13.2881	13.204	12.9532	14.0264
Ccne2	-1.09344	Mutant down vs Wildtype	1.91924	1.61587	2.97645	2.58461	1.25676	4.32185	1.68403	3.6679	2.11644	2.87648	1.40445	3.34537
Ccne2	-1.09344	Mutant down vs Wildtype	2.46637	4.01671	2.49934	3.45176	2.62005	1.47493	1.86046	2.60836	3.33906	1.81699	2.69614	3.32505
Ccne2	-1.09344	Mutant down vs Wildtype	5.50928	7.75381	6.10313	5.47816	6.16468	5.39969	10.3662	7.04873	7.75824	5.78178	7.25488	5.00466
Hlf	-1.09343	Mutant down vs Wildtype	1.1648	1.18762	1.28227	1.11975	1.25159	1.13288	1.14147	1.41313	1.37469	1.20315	1.44567	1.22777
Apopt1	-1.09341	Mutant down vs Wildtype	1.34335	0.404977	1.54731	0.895939	2.21904	2.10031	1.86485	1.92756	1.74092	2.83194	0.917211	0.559576
Apopt1	-1.09341	Mutant down vs Wildtype	16.9666	16.3393	16.1863	17.7433	18.1996	17.6479	18.2526	19.3997	17.6389	20.3602	18.0016	18.7128
Slc7a6	-1.09336	Mutant down vs Wildtype	14.3961	15.0763	14.4035	14.2703	13.3994	13.7647	15.4404	16.5724	15.9162	14.4301	15.3934	15.5226
Zfp809	-1.09334	Mutant down vs Wildtype	0.870694	1.14377	1.30508	1.0541	1.6508	0.712475	0.822535	0.617327	1.45591	0.984812	0.798682	0.508253
Zfp809	-1.09334	Mutant down vs Wildtype	1.77623	1.67582	2.59189	1.92117	2.03885	2.58766	2.21545	2.07135	2.83108	2.16307	1.61642	1.9166
Zfp809	-1.09334	Mutant down vs Wildtype	2.92009	2.33194	1.29156	2.50189	2.18561	2.96328	2.76307	3.29567	2.73422	3.06878	3.16111	3.81086
Rnaset2b	-1.09329	Mutant down vs Wildtype	1.56061	0.00479887	0.00154221	12.9577	16.4798	33.1714	13.8938	13.8479	15.2525	29.8934	0.194114	30.0011
Rnaset2b	-1.09329	Mutant down vs Wildtype	18.6042	11.0822	12.0857	12.4255	12.9575	6.91417	6.94378	9.44414	6.9396	7.58551	11.3442	5.80152
Ndc80	-1.09329	Mutant down vs Wildtype	19.6969	20.5094	17.3029	17.2199	17.5978	19.2807	20.5946	20.9468	18.9471	20.1988	20.8744	20.458
Mycl	-1.09327	Mutant down vs Wildtype	1.95782	2.89534	2.8272	2.08287	2.50121	2.14512	1.75705	2.79976	3.22809	2.6841	3.0959	2.75151
Mycl	-1.09327	Mutant down vs Wildtype	3.13026	2.96794	2.51581	3.01547	2.69899	3.756	4.21605	3.27548	1.5267	3.58761	3.78927	2.75147
Rbm19	-1.09319	Mutant down vs Wildtype	8.90212	9.74056	8.2076	9.69425	9.30683	9.38274	10.8089	9.24918	9.90579	9.72566	10.1043	10.5878
Nifk	-1.09311	Mutant down vs Wildtype	30.7155	30.8638	30.2836	29.8776	28.6614	29.4696	35.3526	33.674	32.4514	31.1822	32.1777	31.7809
Smc2	-1.0931	Mutant down vs Wildtype	15.8169	18.8206	17.0418	14.2421	14.7221	15.7912	16.6169	17.531	16.1221	16.1437	16.1073	19.4145
Smc2	-1.0931	Mutant down vs Wildtype	20.4596	19.1403	17.4301	18.0494	20.9549	19.4577	23.2984	23.3655	19.3808	22.5402	22.0291	19.0594
Cebpg	-1.09307	Mutant down vs Wildtype	14.6636	14.9834	15.5865	14.5929	13.679	14.9381	16.6453	16.4713	16.4881	15.3101	15.2053	16.5547
Inmt	-1.09306	Mutant down vs Wildtype	2.10619	0.961671	1.6873	1.65764	2.53718	1.99611	1.3078	2.03017	2.52613	1.8202	2.07444	2.20604
Khdrbs3	-1.09303	Mutant down vs Wildtype	17.0376	16.4124	15.7862	17.0701	15.4335	17.6705	19.0992	18.2323	17.378	18.2069	18.8368	16.9054
Orc6	-1.09301	Mutant down vs Wildtype	1.47782	1.65637	2.25045	0.0354271	0.0179765	3.25678	2.25129	1.15953	2.17144	3.14346	0.831828	0.520859
Orc6	-1.09301	Mutant down vs Wildtype	27.2879	30.3193	26.6826	26.1851	22.8859	29.5638	30.0049	31.0719	28.9923	28.572	29.9489	28.4538
Ssb	-1.093	Mutant down vs Wildtype	12.8052	12.7696	15.0702	13.8376	10.7036	12.7675	14.6133	13.1931	13.098	10.878	11.4104	15.2857
Ssb	-1.093	Mutant down vs Wildtype	99.8099	104.679	96.3918	92.0325	90.1871	94.1168	115.234	111.433	98.0083	106.574	108.561	97.9035
Gm11974	-1.09298	Mutant down vs Wildtype	9.78139	7.77296	7.28931	5.78198	8.34095	7.82951	9.25499	8.48349	7.60972	8.01181	10.3502	7.43677
Zbed6	-1.09288	Mutant down vs Wildtype	13.3333	18.3236	15.2116	13.9736	17.4732	17.5433	14.3717	17.0442	19.271	16.8685	16.5177	20.689
Efcab14	-1.09285	Mutant down vs Wildtype	12.8245	11.5649	11.9423	12.2107	12.7495	12.6713	12.438	14.5512	14.0663	13.2526	13.5475	12.9745
Ktn1	-1.09283	Mutant down vs Wildtype	8.98606	8.50662	9.57953	9.53419	8.33457	8.83702	10.2199	9.36086	10.186	10.9635	9.07829	10.4354
Ktn1	-1.09283	Mutant down vs Wildtype	11.1143	10.7752	9.85685	8.32628	12.1525	10.3329	10.7913	12.6738	10.4961	12.072	11.0098	10.6328
Ktn1	-1.09283	Mutant down vs Wildtype	11.9346	15.5423	12.7037	12.6218	10.8395	11.9049	14.255	13.69	13.1117	12.0107	14.5531	14.183
Mad2l2	-1.09283	Mutant down vs Wildtype	12.7073	13.7415	11.5755	12.6228	11.9474	13.6114	14.2616	13.9136	12.3825	14.5528	14.7493	13.4203
Hey1	-1.09281	Mutant down vs Wildtype	21.9403	23.9489	21.2991	24.1113	19.4941	21.9468	25.5991	24.5062	21.8402	25.3979	26.3244	21.3925
Nasp	-1.09276	Mutant down vs Wildtype	2.55971	2.5302	2.97459	3.22434	2.02488	2.40077	3.55464	1.99498	2.46582	2.27283	2.49678	2.13521
Nasp	-1.09276	Mutant down vs Wildtype	47.1238	39.7761	41.3846	39.1438	39.8609	37.2988	44.1076	41.7926	39.0034	42.2933	46.3257	41.5695
Nasp	-1.09276	Mutant down vs Wildtype	72.8158	92.8779	74.975	72.7193	67.9145	76.7601	96.4494	88.3987	78.9271	80.104	84.0698	82.4502
Gramd1b	-1.09275	Mutant down vs Wildtype	3.67289	2.93217	3.23313	3.66034	4.10565	3.84718	3.23703	3.74278	4.08293	4.07017	3.93002	4.37804
Rfc4	-1.09262	Mutant down vs Wildtype	29.1522	32.4018	27.1534	26.3495	25.5786	28.6367	31.5504	30.3136	27.6846	31.1263	33.5123	30.7631
Ercc6	-1.0926	Mutant down vs Wildtype	3.11798	3.15769	3.12125	3.22532	3.31862	3.21745	3.31706	3.70348	3.34625	3.5709	3.34419	3.65044
Zfp934	-1.09244	Mutant down vs Wildtype	2.9249	3.18106	3.67784	3.32801	3.04993	3.35698	3.70711	4.0215	3.78337	2.98341	3.18767	3.62531
Zscan29	-1.09241	Mutant down vs Wildtype	2.32871	1.43292	1.57952	1.58541	1.80961	2.05669	1.70132	1.67366	1.72786	2.03587	1.96509	2.32621
Zscan29	-1.09241	Mutant down vs Wildtype	3.95922	4.05622	4.04402	4.04144	4.13221	3.67355	4.3359	4.36143	4.40252	4.33851	4.37816	4.44497
Hoxb4	-1.09237	Mutant down vs Wildtype	5.45796	6.0972	5.92803	5.40925	5.04521	5.16639	6.35598	5.01814	6.79117	5.68212	6.05709	6.25738
Gins1	-1.09233	Mutant down vs Wildtype	19.3293	21.1891	18.3387	19.3749	17.7316	18.7835	23.7153	19.7987	18.3217	21.6412	21.3119	20.4543
Syt9	-1.09232	Mutant down vs Wildtype	3.13194	2.74439	2.53496	3.13536	3.03589	3.40609	3.41416	2.96864	3.24878	3.59987	3.14089	3.27693
Gm608	-1.09229	Mutant down vs Wildtype	5.73076	5.8476	6.12987	5.94084	6.59821	6.63071	5.82915	7.07478	6.70077	6.88063	6.7119	7.0841
Apoo	-1.09227	Mutant down vs Wildtype	5.93391	5.71921	4.76627	5.40723	6.0329	6.57189	5.95637	7.45954	5.23107	6.0792	6.88827	6.35289
Rem2	-1.09226	Mutant down vs Wildtype	2.40855	2.85902	2.19156	1.89716	2.14709	2.4735	2.27893	2.72152	2.27632	2.6997	3.23129	2.05862
Tcof1	-1.09225	Mutant down vs Wildtype	10.405	12.5541	9.27664	11.5692	9.33179	7.84908	11.7256	10.0591	10.7509	12.2311	10.4857	10.8961
Tcof1	-1.09225	Mutant down vs Wildtype	12.8033	12.5144	12.9321	12.3475	12.5346	14.9626	14.7757	15.1419	14.5756	11.5517	15.1069	14.621
Nf1	-1.09214	Mutant down vs Wildtype	6.95092	8.10321	8.27151	7.43526	8.25854	8.30095	8.5827	8.76216	8.7519	7.96259	8.81771	8.80331
Rad51ap1	-1.09212	Mutant down vs Wildtype	15.2828	16.2221	15.2073	14.0501	13.4719	14.29	17.3941	15.7012	16.2526	15.9105	15.3926	16.0284
Ect2	-1.09209	Mutant down vs Wildtype	4.0382	4.10215	4.58812	4.87226	4.6058	4.84628	6.07117	5.22654	4.93966	6.9971	4.92846	3.28837
Ect2	-1.09209	Mutant down vs Wildtype	10.6525	10.1371	8.68137	7.97546	11.1398	10.0336	10.3555	12.2489	8.64584	9.14143	9.60705	10.8827
Ect2	-1.09209	Mutant down vs Wildtype	11.3304	13.618	13.7421	11.9915	10.0722	12.069	12.7471	12.5103	14.2791	13.5317	13.6945	14.0566
2015-09-03	-1.09206	Mutant down vs Wildtype	4.61122	5.5072	4.77346	4.69286	4.10798	4.61087	5.72988	5.02045	4.49536	5.03495	5.38906	5.23939
Cmtm4	-1.09203	Mutant down vs Wildtype	17.7997	19.8776	20.1104	19.8361	19.1792	19.8159	20.08	22.6069	20.9749	20.4611	20.635	22.594
Rest	-1.09198	Mutant down vs Wildtype	13.9447	15.384	14.1111	14.7446	16.5387	15.7659	14.9938	18.0839	16.4869	16.1254	16.1848	16.9372
Lst1	-1.09189	Mutant down vs Wildtype	1.53764	1.22058	0.345775	1.20781	0.760886	1.55832	1.22517	0.998491	1.595	1.01346	0.718495	1.68974
Exoc8	-1.09184	Mutant down vs Wildtype	3.18618	2.73778	2.92268	2.97199	3.14947	3.20324	3.44906	3.49215	3.39462	3.27284	3.07489	3.1567
Klhl23	-1.09178	Mutant down vs Wildtype	12.8773	12.8604	13.2642	12.6782	12.8887	12.9877	14.5301	14.4354	13.751	14.0624	13.4719	14.4235
Gdpd1	-1.09175	Mutant down vs Wildtype	6.99346	7.21834	6.58698	6.39691	6.66443	6.35474	6.84792	7.92011	6.66388	7.14263	8.06196	7.26821
Fam167a	-1.09172	Mutant down vs Wildtype	3.95091	4.01654	4.01638	3.98192	3.89401	4.72229	3.79094	5.13587	4.4034	4.23922	5.0392	4.22816
Mrm1	-1.09167	Mutant down vs Wildtype	3.92795	3.63859	3.62945	3.34695	3.23301	3.67706	3.93518	3.76544	3.8489	4.1133	3.87343	3.88335
Hist1h4i	-1.09167	Mutant down vs Wildtype	15.4274	17.2903	15.4786	17.7884	13.595	15.5237	18.2055	18.5394	14.2853	15.6707	20.3993	16.7214
Slc35a1	-1.09166	Mutant down vs Wildtype	24.2218	18.9259	20.8991	21.115	21.4693	21.5716	24.1525	25.8531	24.4746	21.4177	20.2146	23.8417
Scai	-1.09164	Mutant down vs Wildtype	4.26174	5.17949	4.91502	4.3185	4.73432	4.66332	5.02933	5.24225	5.4419	4.8643	4.4231	5.64416
Dscc1	-1.09164	Mutant down vs Wildtype	8.30724	8.53382	7.82946	7.70082	7.7379	8.04756	8.93091	8.36572	7.87015	8.88397	8.76817	9.75076
Zw10	-1.09163	Mutant down vs Wildtype	14.8568	14.5087	14.0688	13.4352	13.6186	13.9905	15.1352	14.9428	15.7487	15.2859	15.0995	16.0071
Fras1	-1.09154	Mutant down vs Wildtype	11.8282	12.6456	13.6645	11.1341	14.3464	12.564	12.5685	11.9659	14.4664	14.1371	15.4351	14.5833
Taf1a	-1.09137	Mutant down vs Wildtype	1.45366	1.39464	2.04172	1.9948	1.1442	2.36824	1.8202	1.82506	2.97218	0.668822	1.34996	1.60829
Taf1a	-1.09137	Mutant down vs Wildtype	2.98421	2.35155	2.39283	2.49677	2.53943	2.05748	2.92931	3.02379	2.34995	3.90483	3.66899	3.81528
Tbl1xr1	-1.09134	Mutant down vs Wildtype	9.11352	10.2191	9.70365	9.03412	8.6503	9.26487	10.9121	10.315	9.69844	9.54525	10.5589	10.0696
Srcap	-1.09134	Mutant down vs Wildtype	15.7114	18.0135	17.3902	17.11	17.762	18.3581	18.0323	18.2296	18.3981	18.4821	19.2563	21.4778
Pikfyve	-1.09131	Mutant down vs Wildtype	3.61639	3.75577	3.49861	3.43466	3.75447	3.67761	3.85479	3.94219	3.85058	3.93006	3.74979	4.39486
Aoc2	-1.09129	Mutant down vs Wildtype	1.3467	1.57478	1.53944	1.5487	1.19749	1.06835	1.46692	1.36275	1.83196	1.55496	1.54064	1.27372
Tenm3	-1.09127	Mutant down vs Wildtype	3.1941	3.57078	3.66559	3.35754	3.32108	3.15197	4.5434	3.78521	3.50273	4.32973	3.85042	3.35097
Tenm3	-1.09127	Mutant down vs Wildtype	10.6121	11.8282	11.8474	10.8719	11.8603	13.0224	11.4449	12.0102	13.2853	11.8578	12.3551	14.2246
Pkmyt1	-1.0912	Mutant down vs Wildtype	9.0582	10.7385	8.69898	11.0581	9.7192	10.0785	10.8608	9.80078	10.4692	11.3725	10.8567	11.4041
Chaf1b	-1.09119	Mutant down vs Wildtype	21.9983	22.047	18.4596	20.0434	19.1936	19.7562	24.228	21.121	20.1537	22.7916	22.546	21.7375
Lyar	-1.09119	Mutant down vs Wildtype	35.1856	39.94	35.0795	37.0924	31.4488	34.4402	42.5136	40.0253	36.0929	36.0167	41.1244	36.8533
Ppp1r10	-1.09118	Mutant down vs Wildtype	18.0552	17.1915	14.7954	17.9529	18.2674	18.6591	16.6202	21.7412	19.9311	19.1387	17.734	19.3231
Vars2	-1.09115	Mutant down vs Wildtype	6.58256	6.33411	5.69809	6.55176	6.72551	7.11418	6.32192	7.32347	6.93074	7.84622	6.83051	7.30896
Ccdc181	-1.09107	Mutant down vs Wildtype	5.02507	4.80379	4.62784	5.46572	5.72623	4.82093	5.89709	5.67612	5.673	5.74436	5.37568	4.87821
Ttf2	-1.09089	Mutant down vs Wildtype	10.2607	10.9441	9.88302	9.99973	9.88411	10.0073	11.2799	10.9433	10.582	11.5976	11.0382	11.0802
Rfwd3	-1.09088	Mutant down vs Wildtype	24.1869	26.8709	24.4432	24.3704	25.583	24.3299	26.9432	29.4406	27.0699	26.3163	26.223	27.4038
Rimkla	-1.09082	Mutant down vs Wildtype	0.935862	1.17104	1.03503	1.10471	1.04341	1.0924	1.37918	1.16117	1.28864	1.01122	1.06617	1.05574
Esco2	-1.09077	Mutant down vs Wildtype	12.2401	11.7898	10.4198	10.4966	10.7548	11.4938	11.7352	12.8562	11.203	13.5613	11.764	12.1747
Fgd4	-1.09073	Mutant down vs Wildtype	1.67446	1.54467	1.96999	1.34531	2.61298	2.0288	1.70543	2.7718	1.48146	2.52285	2.16908	2.0386
Snapc5	-1.09071	Mutant down vs Wildtype	13.0506	12.9693	10.2542	11.8432	12.8525	12.9056	12.8506	13.1494	13.2163	13.2962	15.2786	12.7859
Dlg3	-1.09062	Mutant down vs Wildtype	2.06036	1.53178	1.73373	2.4581	1.8943	1.79482	2.19223	1.46013	2.26705	2.18403	1.70507	2.27067
Dlg3	-1.09062	Mutant down vs Wildtype	10.4529	11.864	10.9442	9.91111	9.93876	11.1113	12.4938	12.4738	10.8906	10.5454	12.9756	10.9963
Mtap	-1.09062	Mutant down vs Wildtype	27.4936	29.7998	28.2005	28.3094	26.0226	27.7501	33.3861	29.9963	29.2701	30.0514	29.7141	30.3434
Zfp239	-1.09051	Mutant down vs Wildtype	1.36361	1.83654	0.629753	2.08477	1.46232	1.54387	1.49792	1.24711	1.42367	1.89985	1.31076	1.95851
Zfp239	-1.09051	Mutant down vs Wildtype	2.14889	1.25601	2.42748	1.07641	2.28463	1.95751	1.72667	2.65456	2.28555	1.51962	2.73171	1.65923
Cftr	-1.0905	Mutant down vs Wildtype	3.56742	2.72346	3.18876	3.22299	4.05703	3.71743	2.93582	3.76773	3.96087	4.13529	3.94479	3.58578
Bptf	-1.0905	Mutant down vs Wildtype	13.3721	14.862	14.5119	13.8318	15.1514	15.5125	14.99	16.1786	16.2208	14.7194	15.8892	17.1392
Rc3h2	-1.09047	Mutant down vs Wildtype	3.41012	3.48734	3.76791	2.94723	2.80246	2.14124	3.57808	3.93599	3.43679	3.94767	3.29499	3.61157
Faxc	-1.09047	Mutant down vs Wildtype	4.2344	4.76265	4.18424	4.26237	4.35049	4.35089	4.75668	4.76561	4.52694	4.49414	5.16714	4.79979
Rc3h2	-1.09047	Mutant down vs Wildtype	4.62968	4.64761	5.09284	4.84942	5.53598	5.60054	5.51142	5.36841	5.37795	4.95676	5.11024	5.21078
Cib2	-1.09047	Mutant down vs Wildtype	8.32506	9.09798	7.57322	9.0881	7.91321	8.94002	10.3007	8.56808	8.77798	8.30596	10.1933	9.39989
Doc2b	-1.09042	Mutant down vs Wildtype	1.94304	2.36238	1.77897	2.00476	1.96106	2.1456	2.56636	2.30392	1.74405	2.05254	2.18274	2.44899
Ankrd11	-1.09038	Mutant down vs Wildtype	8.55466	8.81257	8.81048	8.47817	9.00391	9.85323	8.82817	9.67279	9.35725	8.93134	8.78432	10.5879
Ankrd11	-1.09038	Mutant down vs Wildtype	14.263	16.3198	14.4314	15.6991	17.1289	17.0752	16.4762	17.8757	18.5803	17.2255	18.3142	17.2365
Spag1	-1.09035	Mutant down vs Wildtype	1.08769	1.03516	1.24002	1.26822	1.21931	0.906237	1.44478	0.961917	1.23676	1.20058	1.3278	1.19529
Cdk12	-1.09029	Mutant down vs Wildtype	1.08832	1.00019	0.714546	0.779867	1.42159	1.48416	0.976803	1.47809	1.89074	1.39924	1.122	2.0797
Cdk12	-1.09029	Mutant down vs Wildtype	3.78438	4.51867	5.56657	4.32686	5.01604	4.48829	6.06723	4.63303	5.23432	4.78695	4.21356	4.63768
Cdk12	-1.09029	Mutant down vs Wildtype	4.62242	4.4655	4.63764	5.07079	3.69069	5.24322	4.21297	5.64978	4.61152	4.70351	5.35818	5.14241
Zfp664	-1.09029	Mutant down vs Wildtype	54.3546	55.945	55.3782	55.9448	53.7353	57.9191	59.9359	63.0957	60.8097	59.2906	60.4678	59.7676
Tmem245	-1.09016	Mutant down vs Wildtype	4.03311	4.3771	4.0837	4.14456	4.57233	5.17575	3.97776	5.26848	5.16108	4.63178	4.33927	5.38714
Creb1	-1.09007	Mutant down vs Wildtype	3.09777	3.69377	4.48933	2.74746	3.30924	2.17127	3.83017	3.60414	3.47194	4.43939	3.75967	3.79731
Creb1	-1.09007	Mutant down vs Wildtype	4.88789	4.64832	4.11741	4.50713	4.63121	5.22471	5.60921	6.14531	5.30959	5.17783	4.97161	4.17445
Creb1	-1.09007	Mutant down vs Wildtype	7.69284	9.27776	8.60931	8.5416	8.53644	9.31745	8.83611	9.68623	9.21414	8.2624	8.42466	9.76826
Fcf1	-1.09006	Mutant down vs Wildtype	12.9775	14.0503	13.5103	14.6928	13.1297	12.6302	16.7725	14.0813	12.73	14.9169	15.9883	13.7961
Fubp1	-1.09002	Mutant down vs Wildtype	44.2365	51.5311	47.3011	46.4538	42.8832	43.0244	52.1566	50.5828	51.7779	47.4524	46.5862	51.6673
Kif14	-1.08994	Mutant down vs Wildtype	4.40915	4.7538	4.15328	4.12781	4.83638	4.50938	4.78694	4.60579	4.82493	5.22491	4.85371	4.90297
Trim59	-1.08988	Mutant down vs Wildtype	43.6969	46.7441	43.0419	42.0499	41.3221	41.693	47.9779	51.068	45.6738	46.72	44.4554	45.8907
Farsb	-1.08987	Mutant down vs Wildtype	0.872672	1.8973	1.53123	1.19037	1.06576	0.776901	1.33398	0.609479	0.950883	2.42703	1.88166	1.75211
Farsb	-1.08987	Mutant down vs Wildtype	2.31765	1.96394	0.643462	0.460719	2.13076	0.400746	0.47544	2.10356	1.3394	1.0229	0.821871	0.293115
Farsb	-1.08987	Mutant down vs Wildtype	7.80096	7.08523	7.67259	9.75693	5.63806	7.82275	11.0276	6.47403	8.04353	7.59162	7.12787	9.44611
Farsb	-1.08987	Mutant down vs Wildtype	23.0709	22.4452	25.3992	23.0198	23.1625	24.8505	26.0228	28.4972	26.9562	24.3952	26.5773	24.1087
Mavs	-1.08985	Mutant down vs Wildtype	2.74483	2.62735	1.87254	2.50397	2.62135	2.61638	3.41477	4.13404	3.37411	2.49372	1.90585	3.95924
Mavs	-1.08985	Mutant down vs Wildtype	6.31008	5.02612	6.972	6.35617	6.87014	6.97766	5.45479	4.24478	6.75173	7.11391	7.47321	5.17767
Slc29a2	-1.08983	Mutant down vs Wildtype	2.69547	2.84885	2.95188	2.81903	2.59827	2.66068	2.79515	2.94699	3.31852	3.01183	3.11826	2.87234
Apitd1	-1.08976	Mutant down vs Wildtype	11.5841	11.4315	9.58949	11.7846	10.4829	9.9679	13.6323	12.2622	10.8897	10.88	11.6986	11.2978
Msl3l2	-1.08972	Mutant down vs Wildtype	4.82968	3.98914	4.06657	4.2849	4.02317	4.33184	4.46557	5.3642	3.99809	5.02373	4.76275	4.20099
Actr3b	-1.08965	Mutant down vs Wildtype	1.39702	1.66929	0.798657	1.08286	0.832483	1.21241	1.02396	1.19176	1.3879	1.08829	1.32764	1.60008
Thumpd2	-1.08965	Mutant down vs Wildtype	4.02688	4.24047	3.79756	3.87462	4.58762	3.877	4.13626	3.64183	4.51579	4.46738	4.84736	4.98335
Mal2	-1.08961	Mutant down vs Wildtype	25.5984	24.416	27.4467	23.4023	26.577	28.2315	25.6442	27.2424	27.0819	32.0441	28.5323	29.0772
Noc3l	-1.08958	Mutant down vs Wildtype	9.08318	8.01158	8.15601	8.08567	8.89813	8.06048	9.77979	9.21003	9.03567	8.74577	8.09426	9.93516
Luc7l	-1.08948	Mutant down vs Wildtype	3.29792	3.76914	4.63721	3.82006	3.59115	6.40923	3.62342	4.76553	3.21264	4.40927	5.91145	0.829453
Luc7l	-1.08948	Mutant down vs Wildtype	9.27366	12.5038	10.0472	7.85183	8.49694	7.73149	8.94847	8.32057	8.44884	9.32631	9.54108	10.8378
Luc7l	-1.08948	Mutant down vs Wildtype	11.9147	9.62923	11.9882	10.7142	7.84266	6.26951	14.3283	10.6725	13.2671	11.9218	8.39339	15.4867
Luc7l	-1.08948	Mutant down vs Wildtype	9.75144	12.0069	11.4797	10.9809	9.70936	9.04752	12.5826	11.4673	13.1802	10.2938	10.2977	12.0438
Dnajb11	-1.08936	Mutant down vs Wildtype	39.0359	35.0377	34.9332	39.3315	37.7534	37.9478	38.9382	46.5659	44.0562	39.3966	35.3465	39.871
Amd1	-1.08935	Mutant down vs Wildtype	19.0412	21.0165	21.2302	19.9139	18.1071	19.0396	22.2511	22.5037	21.2087	21.206	20.2814	21.472
Slc39a10	-1.08933	Mutant down vs Wildtype	26.1878	27.9993	27.0085	28.0355	26.7208	27.6109	30.2748	32.296	28.5515	28.6604	28.8893	29.5016
Fancb	-1.08932	Mutant down vs Wildtype	3.30088	4.42091	3.46651	3.56817	3.39297	3.22289	4.19841	4.00545	3.60336	3.98467	3.57437	4.19209
Cnot1	-1.08932	Mutant down vs Wildtype	9.72285	10.8306	11.0507	9.66418	10.015	9.00565	11.274	9.53931	11.1014	10.1044	11.5719	11.1065
Cnot1	-1.08932	Mutant down vs Wildtype	14.0769	14.7556	12.2522	13.8101	15.7931	16.5918	15.0597	16.8135	15.493	15.2586	16.21	17.8745
Cnot1	-1.08932	Mutant down vs Wildtype	14.5474	16.8824	17.0112	15.3245	15.9684	16.8019	16.6922	17.4468	17.1791	17.764	17.1478	18.2974
Rb1cc1	-1.08906	Mutant down vs Wildtype	9.37933	8.98997	9.72763	8.94046	9.88758	9.44884	10.1359	10.8042	10.1703	9.9875	10.0155	10.2809
Ppid	-1.08904	Mutant down vs Wildtype	30.7231	36.1418	34.5209	31.9119	29.8394	30.6662	40.665	35.6609	35.8113	31.7989	33.2969	33.8264
Gspt2	-1.08899	Mutant down vs Wildtype	3.07898	2.76234	2.01945	2.69565	3.02181	2.71734	2.74717	2.96878	2.81562	3.18497	2.85346	3.17578
Dusp6	-1.08897	Mutant down vs Wildtype	31.0663	30.9976	32.3221	33.6036	32.3205	37.118	38.6763	32.6984	34.2978	33.3119	41.2489	34.761
Tma16	-1.08894	Mutant down vs Wildtype	12.0678	13.0382	11.469	11.4298	10.3861	9.95034	14.7561	12.2862	11.7798	10.7854	12.7744	12.0374
Dapl1	-1.08892	Mutant down vs Wildtype	1.29259	0.996915	1.75724	1.26051	0.607646	0.84851	1.27862	1.77932	1.21892	0.919719	1.19975	0.968491
Usp28	-1.08892	Mutant down vs Wildtype	9.84457	10.3478	10.4984	9.53253	9.09832	10.0312	10.4017	10.6035	10.7083	10.565	10.9288	11.4233
Sf3b3	-1.0889	Mutant down vs Wildtype	62.1012	66.9619	64.3593	61.2501	59.558	63.5746	67.1098	66.2467	68.3333	66.3193	71.5149	71.8671
Arhgap21	-1.08888	Mutant down vs Wildtype	3.22573	3.51022	3.08764	3.22069	2.80986	2.77075	3.14824	3.28961	3.3336	3.29846	2.95725	3.75142
Arhgap21	-1.08888	Mutant down vs Wildtype	6.43048	6.29425	7.38881	6.46388	7.77475	7.47993	7.46107	7.82546	7.44773	7.60896	7.94051	7.77055
Gm3258	-1.08883	Mutant down vs Wildtype	19.7415	20.0423	20.0496	20.0722	19.237	20.4202	24.453	20.9686	19.9646	21.107	22.5084	21.1814
Zfp788	-1.08881	Mutant down vs Wildtype	5.81755	5.45901	5.73529	4.91005	6.02321	5.55871	5.92021	6.22945	5.97988	6.3095	5.8983	6.14192
Zcchc11	-1.08868	Mutant down vs Wildtype	21.749	25.2088	24.3479	22.367	23.6481	24.4142	25.7719	26.8831	25.5888	24.3043	24.8733	26.8826
Top2a	-1.08858	Mutant down vs Wildtype	107.239	113.917	100.258	96.3038	102.391	111.921	115.334	111.467	110.316	113.528	117.111	120.258
1700030K09Rik	-1.08851	Mutant down vs Wildtype	4.24469	4.4981	4.2969	4.10167	4.04301	4.67432	4.39688	4.58983	4.59009	4.73365	4.85226	4.98468
Zfp324	-1.08851	Mutant down vs Wildtype	4.50557	4.46911	4.70363	4.97147	4.9446	5.19184	5.06521	5.30892	5.53673	4.7101	5.26148	5.45155
Tecpr2	-1.0885	Mutant down vs Wildtype	1.68746	1.58478	1.85051	1.30639	1.81485	1.82441	1.9982	1.60087	1.8707	1.56292	1.87112	2.0813
Dnaja1	-1.08849	Mutant down vs Wildtype	5.99307	5.97506	5.15477	6.42268	6.757	5.48968	4.86372	5.28784	6.11328	6.11674	5.15003	6.149
Dnaja1	-1.08849	Mutant down vs Wildtype	11.2179	10.6063	11.9405	9.2483	9.64588	10.3729	9.49308	13.4102	11.6655	11.6514	11.4248	11.269
Dnaja1	-1.08849	Mutant down vs Wildtype	21.7845	22.9938	22.0938	22.9314	20.5255	20.5397	30.0107	26.7619	25.5163	21.216	21.4353	22.5346
Ep400	-1.08847	Mutant down vs Wildtype	5.87136	6.96967	8.05347	6.57554	6.56898	7.24608	7.20975	7.16633	8.31382	6.85875	6.88992	8.11685
Ep400	-1.08847	Mutant down vs Wildtype	7.8217	9.03528	7.54619	7.89756	9.59286	8.70003	9.01384	8.69776	9.15599	8.81116	9.54694	10.2223
Hoxd4	-1.08846	Mutant down vs Wildtype	11.8799	15.5637	12.3944	12.4557	10.8602	10.4244	14.4023	10.9196	15.0115	12.7957	12.1824	14.7754
AY358078	-1.08843	Mutant down vs Wildtype	3.5248	4.24955	3.40436	3.55735	4.27822	4.19173	4.10093	4.55962	4.03805	4.21555	3.69083	4.65318
Shq1	-1.08839	Mutant down vs Wildtype	6.51331	6.33108	6.41508	6.15436	5.99654	6.90611	7.69948	6.98296	7.07217	6.74418	6.93915	6.26521
Tnpo1	-1.08837	Mutant down vs Wildtype	8.12024	11.3534	11.7851	10.402	9.66172	9.29524	9.81957	12.3801	10.9118	10.1212	11.5937	11.1531
Tnpo1	-1.08837	Mutant down vs Wildtype	24.5922	24.5052	23.1202	23.8067	24.2683	25.838	26.405	26.7321	25.6275	25.351	26.6739	28.2501
Tjp2	-1.08831	Mutant down vs Wildtype	7.65269	6.89396	7.75536	8.54163	9.98182	8.42219	7.89437	8.12958	7.13324	8.92353	7.48756	8.59986
Tjp2	-1.08831	Mutant down vs Wildtype	10.457	9.4483	7.71311	8.36737	7.55086	9.21924	9.86248	9.42043	11.9375	9.30096	12.0255	10.2851
Ccdc92	-1.08826	Mutant down vs Wildtype	2.47721	2.9822	3.09236	3.24331	2.77804	2.81603	3.31817	3.48152	3.46744	2.92777	2.94124	2.78785
Pus10	-1.08825	Mutant down vs Wildtype	3.46234	2.48962	3.50461	3.9371	3.65957	4.11008	4.60228	6.26994	3.83032	4.30164	4.02879	4.19465
Pus10	-1.08825	Mutant down vs Wildtype	3.61745	4.5387	4.32516	3.14706	3.41423	3.25107	4.33008	2.54687	3.92714	3.83146	4.17512	4.54689
Pus10	-1.08825	Mutant down vs Wildtype	4.10313	5.33739	4.55866	3.73962	4.05473	4.53723	4.59234	3.23029	4.13076	4.2551	4.45782	4.16179
Fbxo33	-1.08825	Mutant down vs Wildtype	5.94971	5.59923	6.15692	6.24233	5.33671	5.73766	6.45222	6.39945	6.26287	6.69836	5.83737	6.46309
Foxp1	-1.08822	Mutant down vs Wildtype	3.53162	3.42948	3.39078	3.44265	2.78175	3.53764	3.81517	3.65267	3.28776	3.93178	3.88182	4.16301
Foxp1	-1.08822	Mutant down vs Wildtype	3.31725	3.88459	3.32413	3.70198	4.06542	4.1154	3.70451	3.80537	4.40723	3.8864	4.06365	3.57223
Yae1d1	-1.08815	Mutant down vs Wildtype	9.37676	10.3259	10.2146	9.25823	10.0873	9.43338	10.9766	11.3635	10.3465	11.0124	9.447	10.7242
Tyms	-1.08809	Mutant down vs Wildtype	18.9635	18.0329	15.8255	15.7722	17.5639	16.922	19.966	19.7913	17.0418	18.4598	19.4427	17.3356
Glrx3	-1.08804	Mutant down vs Wildtype	26.1949	26.7741	23.0369	23.3545	25.5137	23.2964	29.3061	26.7836	26.0253	25.6871	26.1983	27.2154
Nmral1	-1.0879	Mutant down vs Wildtype	0.911055	0.745066	1.0712	1.05581	1.10177	1.1179	0.973661	0.912619	1.31503	2.33005	1.74752	1.17543
Nmral1	-1.0879	Mutant down vs Wildtype	1.84913	2.23737	1.13016	3.17051	2.78886	1.57822	2.39859	2.54773	2.24816	2.07397	2.7198	1.8861
Nmral1	-1.0879	Mutant down vs Wildtype	31.8436	31.5193	28.7514	30.1514	24.837	28.5327	36.0694	27.8212	29.6914	30.2023	34.504	31.363
Upf2	-1.08786	Mutant down vs Wildtype	11.5496	12.2426	12.7051	11.8717	12.0885	12.2536	13.5877	13.8302	13.1346	12.5961	12.7726	13.1783
Fam173b	-1.08781	Mutant down vs Wildtype	5.60141	4.95351	4.59531	5.25179	4.42488	4.67015	5.24532	5.08447	5.66062	6.02629	5.15246	4.91804
Nradd	-1.08773	Mutant down vs Wildtype	15.1845	15.7858	13.7478	14.4875	14.7659	15.399	16.0093	15.9284	15.1809	17.0233	16.3827	16.6865
Plk3	-1.08772	Mutant down vs Wildtype	1.40809	1.19325	1.16982	1.2073	1.49773	1.39676	1.38614	1.34007	1.71143	1.49914	1.3764	1.25041
Zfp942	-1.08772	Mutant down vs Wildtype	6.31306	6.77444	7.04409	6.75886	6.48311	6.24418	7.12775	7.194	7.37071	7.00988	6.8075	7.58324
3110021N24Rik	-1.08756	Mutant down vs Wildtype	2.60114	3.11747	3.03641	2.75556	3.35394	3.2914	3.09402	4.10538	3.33417	2.88899	3.1176	3.20554
Snhg1	-1.08751	Mutant down vs Wildtype	59.0573	53.9364	53.8653	44.2017	51.4691	54.0672	59.8274	54.2618	55.9781	55.6523	64.4883	54.0955
Diexf	-1.08749	Mutant down vs Wildtype	4.8606	5.35402	5.0687	5.09422	4.59274	4.60958	5.94255	5.04344	5.40071	4.95843	5.58137	5.24138
Fam199x	-1.08747	Mutant down vs Wildtype	5.67663	6.29577	6.47958	5.65837	5.87125	5.77005	6.17354	6.74484	6.4019	6.44061	6.26463	6.85349
Tsen15	-1.08744	Mutant down vs Wildtype	20.5506	21.7268	20.5217	20.0569	19.098	19.4994	22.9622	24.1177	22.4279	19.8633	22.0474	20.6552
Zfp191	-1.08743	Mutant down vs Wildtype	24.0148	22.5658	22.5132	22.8579	22.8982	23.1048	23.7161	25.7215	25.0441	25.597	24.3866	25.5508
Hmga2	-1.08743	Mutant down vs Wildtype	39.8319	64.1801	43.9323	44.6549	33.8372	38.0755	62.2721	50.1325	41.6091	41.5657	44.1666	47.8925
Mrpl19	-1.08735	Mutant down vs Wildtype	7.97302	7.36473	7.72944	8.57438	7.60135	8.11808	7.82933	9.08565	9.37042	8.24328	8.74256	8.22672
Nes	-1.08729	Mutant down vs Wildtype	34.4795	32.1755	29.2686	31.362	31.038	30.9951	35.5099	36.1893	34.3919	34.7777	34.3391	30.6371
Nup210	-1.08728	Mutant down vs Wildtype	14.0599	12.8655	12.5236	13.0522	14.6094	14.5087	13.5025	13.8484	15.1503	14.8424	15.907	15.4927
Srek1	-1.08728	Mutant down vs Wildtype	16.3566	19.0114	18.2856	16.1691	16.8898	16.9046	19.8355	18.0302	17.8178	18.8767	18.7149	19.386
Bmpr1b	-1.08724	Mutant down vs Wildtype	2.93057	3.75361	2.40069	2.83393	3.34214	3.10522	3.22734	3.74177	2.96715	2.79833	4.54844	3.52636
Lrrc49	-1.08722	Mutant down vs Wildtype	2.49413	1.83557	4.18354	1.50666	3.15155	1.85446	1.38237	2.60236	1.19924	3.18143	2.63535	1.93252
Lrrc49	-1.08722	Mutant down vs Wildtype	3.82893	4.2585	1.40992	4.9751	3.08007	4.81519	6.92652	5.20401	5.49092	3.70004	4.4022	4.41493
Mybbp1a	-1.08718	Mutant down vs Wildtype	63.4154	68.3805	61.361	62.2187	59.1309	62.8186	72.537	66.4236	66.8839	65.1378	69.0716	70.1646
AI504432	-1.08717	Mutant down vs Wildtype	1.12342	1.38526	1.12215	1.12154	1.17613	0.888671	1.30428	1.17833	1.21572	1.29912	1.18609	1.22787
Pak1ip1	-1.0871	Mutant down vs Wildtype	25.2352	24.4214	24.2883	23.7717	22.751	21.7628	26.9845	25.5259	24.7423	27.6777	25.4392	24.2492
Abi2	-1.08705	Mutant down vs Wildtype	1.40089	2.03181	1.21321	1.67918	1.33537	1.60412	2.02665	2.39356	1.41919	1.74563	1.26434	1.43327
Abi2	-1.08705	Mutant down vs Wildtype	15.2515	15.9584	15.4022	14.4247	15.6789	16.4177	16.9784	16.4477	16.0434	16.8714	16.9252	17.7051
Tmem254c	-1.08699	Mutant down vs Wildtype	2.56433	0.424968	1.30693	1.3981	1.62638	1.25051	1.3336	1.89756	2.14984	2.38793	2.00635	1.55473
Tmem254c	-1.08699	Mutant down vs Wildtype	2.56433	0.424968	1.30693	1.3981	1.62638	3.91976	1.3336	1.89756	2.14984	2.38793	2.00635	1.55473
Tmem254c	-1.08699	Mutant down vs Wildtype	3.20071	0.917321	1.68311	1.95469	2.67649	2.45517	1.4432	2.51772	2.74857	4.25247	2.31377	2.17439
Tmem254c	-1.08699	Mutant down vs Wildtype	2.98529	1.45194	3.62707	4.40469	3.57433	3.76457	3.22485	5.20036	3.51899	6.25057	3.48572	2.42569
Tmem254c	-1.08699	Mutant down vs Wildtype	4.50465	1.45194	3.62707	4.40469	4.7674	9.99808	3.22485	5.20036	3.51899	6.25057	3.48572	3.18082
Tmem254c	-1.08699	Mutant down vs Wildtype	5.69978	2.57797	5.92717	4.8077	7.27737	8.59834	5.46893	8.87534	5.32379	8.85217	5.56886	5.40469
Dnajb1	-1.08694	Mutant down vs Wildtype	22.5135	21.881	24.8103	23.3165	21.6005	22.0907	24.4677	27.5703	26.6543	22.4859	22.4963	24.381
Atp13a3	-1.08691	Mutant down vs Wildtype	12.3187	8.84636	10.5771	10.86	9.96828	11.6748	10.3174	11.7981	9.8481	10.4543	10.6722	11.5923
Atp13a3	-1.08691	Mutant down vs Wildtype	10.2951	12.1226	11.7122	10.5461	12.6994	11.6891	12.8743	13.581	14.8369	14.0613	12.6044	12.3191
Usp24	-1.08686	Mutant down vs Wildtype	12.2298	12.6839	12.7546	12.4889	14.8097	13.6061	12.7736	14.2161	14.4419	14.2773	14.2779	15.4114
Mecp2	-1.08681	Mutant down vs Wildtype	3.97618	4.01697	4.36641	3.59093	3.82515	4.13319	4.32174	5.01821	4.11208	4.13079	3.64174	4.64469
Mecp2	-1.08681	Mutant down vs Wildtype	3.79279	4.25326	3.65068	4.27294	4.72729	4.3632	4.13683	4.3209	4.93554	4.74175	4.75444	4.46012
Ttc37	-1.08676	Mutant down vs Wildtype	8.90925	9.58364	8.71448	8.5321	9.17644	10.1076	9.36511	10.7297	9.75431	9.4346	9.9872	10.5262
Cenpe	-1.08672	Mutant down vs Wildtype	17.5721	19.7202	16.7491	16.8129	17.7326	18.1751	19.5579	19.6418	18.1427	19.0798	19.0094	20.5888
Rsl1d1	-1.08666	Mutant down vs Wildtype	78.7192	81.6416	78.5697	72.3004	71.8773	75.2075	86.7811	86.8978	76.5856	82.1305	83.4595	82.1806
D11Wsu47e	-1.08658	Mutant down vs Wildtype	6.05562	6.99445	6.28819	5.76294	6.7601	6.39111	7.06425	6.79219	7.28339	6.57549	6.94153	6.90734
Ppil4	-1.08658	Mutant down vs Wildtype	18.3444	16.4922	16.9497	17.122	16.1652	16.0275	19.337	20.0541	17.4008	17.7607	16.369	18.9325
Helz	-1.08657	Mutant down vs Wildtype	7.27683	7.28816	7.18286	7.51491	8.66406	9.14322	7.03891	8.51417	9.26688	8.36237	8.38326	9.57931
Uxt	-1.08655	Mutant down vs Wildtype	2.10161	2.05726	2.20167	2.14883	1.97593	1.94556	2.25619	2.4479	2.18001	2.9102	1.7582	1.95419
Gins3	-1.0865	Mutant down vs Wildtype	7.27201	7.05225	6.73888	6.65296	6.86337	7.36417	8.09566	7.01367	7.96317	7.21019	7.49713	7.79194
Mlst8	-1.08649	Mutant down vs Wildtype	1.4199	1.965	2.27357	1.69093	1.99596	1.07183	1.68843	1.79685	2.20495	1.69569	1.34633	1.67022
Mlst8	-1.08649	Mutant down vs Wildtype	2.4596	1.44115	2.997	1.87356	1.52605	1.78835	1.50358	1.38604	1.67613	2.55138	1.07215	2.14268
Mlst8	-1.08649	Mutant down vs Wildtype	4.37792	3.0138	2.107	2.30576	4.26506	4.86881	3.88375	4.96012	2.98997	4.33887	4.71856	4.23859
Mlst8	-1.08649	Mutant down vs Wildtype	2.86916	4.71206	2.44911	5.56004	2.89773	3.98338	4.79411	3.93611	4.70627	3.6606	4.0464	4.4453
Zmym2	-1.08641	Mutant down vs Wildtype	17.9872	19.4789	20.2939	17.224	18.0942	18.4617	19.7675	20.6019	19.9768	19.8359	20.1452	20.8508
2810021J22Rik	-1.0864	Mutant down vs Wildtype	3.9584	3.45072	4.11361	3.47203	3.40151	3.36673	4.32442	3.33205	4.39797	3.87896	3.29761	4.41244
Nip7	-1.08635	Mutant down vs Wildtype	2.25388	1.42456	1.42943	1.09022	1.85441	1.62429	1.27708	2.62737	1.89181	0.943338	1.47875	2.43025
Nip7	-1.08635	Mutant down vs Wildtype	10.7028	11.1513	10.8624	11.0745	9.28076	10.0932	13.1223	10.9309	10.4285	11.2704	12.507	10.1786
Kpna3	-1.08635	Mutant down vs Wildtype	25.6193	28.5289	27.0977	26.0072	24.862	26.7192	29.6451	30.0132	28.3768	28.0088	27.2426	29.2633
Fam179b	-1.08634	Mutant down vs Wildtype	9.9366	10.3679	11.2733	9.65909	10.1	10.6096	10.8277	11.5971	11.8379	11.0849	10.4989	11.4485
Ctdspl	-1.0863	Mutant down vs Wildtype	19.7326	18.0589	19.1966	20.5643	19.2777	20.4272	20.2816	20.6393	22.2122	21.4201	21.4271	21.3966
Ttc9c	-1.0863	Mutant down vs Wildtype	21.8297	23.3669	22.3121	21.8554	21.2266	22.4556	24.1708	25.3663	23.4793	23.0847	23.4464	24.9805
Chd8	-1.08628	Mutant down vs Wildtype	15.3204	17.5841	16.6411	15.7782	16.9124	16.7567	17.8213	17.3129	17.6231	17.4637	18.4081	18.9047
Zfp871	-1.08626	Mutant down vs Wildtype	15.5982	17.0434	17.8378	15.661	16.76	16.108	17.5595	19.1416	18.2206	17.7933	16.1954	18.638
Rcc2	-1.08625	Mutant down vs Wildtype	99.8367	104.995	94.2211	103.871	91.6647	98.8741	113.812	104.552	102.643	104.775	112.916	105.951
Ncor1	-1.08622	Mutant down vs Wildtype	6.37822	6.0156	5.34237	5.8034	6.62286	6.80661	5.68126	6.81894	6.06447	6.1078	6.23676	6.41731
Ncor1	-1.08622	Mutant down vs Wildtype	8.64353	9.50036	8.87942	9.57418	9.59389	9.28595	9.18288	10.4194	9.88496	9.71883	10.9594	11.3728
Ncor1	-1.08622	Mutant down vs Wildtype	14.6285	14.8826	15.1148	14.5688	16.8469	17.3954	15.8978	18.1585	17.6855	16.8722	15.7764	16.8718
Pbrm1	-1.08622	Mutant down vs Wildtype	27.0093	29.3619	28.6551	26.2382	29.0518	29.0428	30.371	30.8853	29.5055	30.6404	31.3697	31.1896
B3galnt2	-1.08619	Mutant down vs Wildtype	14.3924	15.9661	14.9891	14.3536	13.9268	13.8496	16.3127	16.6615	16.2821	14.9243	15.5487	15.288
AA987161	-1.08618	Mutant down vs Wildtype	3.53019	3.51056	3.46305	3.52155	3.58333	3.61384	3.76927	4.34295	3.62326	3.84571	3.81491	3.65532
9930021J03Rik	-1.08618	Mutant down vs Wildtype	8.02854	8.44978	9.29706	7.98183	7.998	9.14723	8.83477	9.53673	8.95461	8.96498	9.54852	9.44961
Alkbh8	-1.08612	Mutant down vs Wildtype	9.09536	10.1821	9.06543	8.77458	9.55584	9.47108	9.26571	10.1018	10.0041	10.8079	10.1036	10.6962
Nin	-1.08607	Mutant down vs Wildtype	1.39778	1.10737	1.13374	1.42732	1.63828	1.02891	0.784711	2.20602	1.12515	1.45472	1.73792	1.48267
Nin	-1.08607	Mutant down vs Wildtype	1.05653	1.54934	1.35016	0.991553	1.38746	1.99639	2.04188	2.04662	2.6773	1.45483	1.2135	1.99082
Nin	-1.08607	Mutant down vs Wildtype	8.32976	8.99599	8.60244	8.318	9.00362	8.04693	8.61045	9.08307	8.57266	9.19819	9.08689	9.15971
Akna	-1.08606	Mutant down vs Wildtype	3.33895	3.5068	3.02135	3.33818	3.74631	3.46332	3.59562	3.95888	3.50816	3.6898	3.58127	3.83816
Zfp947	-1.08602	Mutant down vs Wildtype	1.44594	1.66078	1.23144	1.47204	1.73612	1.62565	1.5583	1.61894	1.52092	1.64034	1.78536	1.83712
Col9a3	-1.08602	Mutant down vs Wildtype	1.93594	1.86548	1.39512	1.75621	1.61031	1.48604	2.35652	1.49589	1.50394	1.55612	2.10911	1.89197
Cenpi	-1.08602	Mutant down vs Wildtype	9.56085	10.9783	8.91018	9.73613	9.78342	10.3582	10.9689	11.0956	10.683	10.5913	10.6436	10.4478
Fam188a	-1.08602	Mutant down vs Wildtype	11.9195	11.0998	11.6837	11.2394	10.6233	11.5592	12.3431	12.819	12.1696	12.8907	11.5048	12.2581
Hirip3	-1.08601	Mutant down vs Wildtype	24.643	25.7192	23.3006	25.5001	21.8078	24.9391	28.2135	25.7155	24.2132	26.9201	27.6278	25.7693
Gm16740	-1.0859	Mutant down vs Wildtype	1.61535	1.83349	1.68378	1.70499	1.34592	1.69841	2.007	1.22972	1.49419	2.1853	2.34972	1.46486
Limch1	-1.08574	Mutant down vs Wildtype	8.31813	7.41603	8.10325	7.15363	8.08543	8.80576	8.09415	8.43619	9.03038	7.91513	7.94144	8.0418
Ccnjl	-1.08568	Mutant down vs Wildtype	9.5692	9.1609	10.0621	10.4097	8.95019	9.34464	10.43	11.0816	10.4934	10.4531	10.1728	9.79195
Soga1	-1.08566	Mutant down vs Wildtype	11.9226	13.2054	12.0177	12.7136	13.5802	13.8672	12.5159	14.8796	15.2124	13.082	13.2664	14.9725
Ebf4	-1.08565	Mutant down vs Wildtype	4.0349	4.32644	5.15839	3.9048	4.04255	4.18821	5.66698	4.29939	4.23774	4.68444	4.72409	4.24003
Pola1	-1.08562	Mutant down vs Wildtype	14.5948	15.3126	14.4327	13.4551	14.8112	15.5428	15.7455	16.8502	15.1327	15.9273	16.2164	15.824
Tmeff1	-1.08561	Mutant down vs Wildtype	36.7405	39.1816	34.7089	34.0649	32.5861	34.497	40.5159	39.493	35.1938	38.4135	39.7669	36.5267
Hspa4	-1.0855	Mutant down vs Wildtype	74.9508	79.6114	75.9357	75.1101	74.084	75.7377	84.6132	86.1344	80.4262	80.4052	79.6449	83.1462
Slc25a27	-1.08549	Mutant down vs Wildtype	1.0274	1.64168	1.32493	1.18039	1.13088	1.02535	1.39889	1.09615	1.61159	1.39905	1.21248	1.23918
Pdf	-1.08549	Mutant down vs Wildtype	22.9263	24.6691	23.4352	23.3887	20.4631	25.1117	26.4831	23.6007	26.8054	26.7159	24.8495	23.5081
Rprd2	-1.08547	Mutant down vs Wildtype	7.38185	7.43339	7.2784	7.38544	7.22613	7.51904	7.70726	7.8312	8.41631	7.78699	7.69335	8.56906
Appbp2	-1.08537	Mutant down vs Wildtype	26.9889	27.0111	27.9162	27.6947	29.2575	29.6368	28.8213	31.5592	30.3481	31.0137	29.2431	31.9046
Pdgfa	-1.08533	Mutant down vs Wildtype	27.2174	26.3732	25.8577	28.164	25.5586	26.9048	27.943	30.4908	29.0903	28.714	30.0949	27.402
Otud3	-1.0853	Mutant down vs Wildtype	3.36662	3.47756	3.55299	3.83606	4.58682	4.40585	4.17731	4.45445	4.24502	4.14446	3.40059	4.78516
Rsph3b	-1.08522	Mutant down vs Wildtype	9.94827	9.08446	9.7971	10.0389	12.5347	12.6877	12.0193	11.6689	11.9099	12.6947	10.2494	11.011
2500004C02Rik	-1.08519	Mutant down vs Wildtype	4.68276	5.45082	5.00189	4.35142	4.38604	4.90124	5.9748	4.61569	4.58146	5.70129	4.58262	5.76972
Umps	-1.08519	Mutant down vs Wildtype	22.4128	23.2567	21.3149	22.8279	21.3281	22.666	24.9867	24.2825	25.3969	23.2366	24.1789	23.1242
Bmf	-1.08518	Mutant down vs Wildtype	16.4225	18.4671	14.9027	17.596	16.2193	14.6009	17.7114	18.4527	16.9447	16.9562	17.3995	19.1091
Prr7	-1.08517	Mutant down vs Wildtype	3.93597	3.75688	3.43741	4.47955	3.67732	3.74181	4.05207	3.69282	4.00577	4.44333	4.879	3.91726
Neil3	-1.08517	Mutant down vs Wildtype	8.95075	9.45152	8.85847	8.41874	8.48572	8.22916	9.2891	9.1344	8.52515	10.0269	9.27328	10.6079
Zfp553	-1.08511	Mutant down vs Wildtype	14.7234	15.2247	14.8962	14.6373	14.1065	15.1449	16.8017	17.0862	14.8098	15.498	16.2179	15.8716
Atp10a	-1.08509	Mutant down vs Wildtype	2.60391	2.67506	2.44603	2.41164	2.55816	2.91001	2.79578	2.96206	3.0331	2.49897	2.72715	2.9156
Lrp6	-1.08505	Mutant down vs Wildtype	21.7648	22.7052	24.3653	22.652	25.4007	25.8585	24.2462	27.4883	26.0592	25.4441	25.1089	26.5405
Dfna5	-1.08501	Mutant down vs Wildtype	1.57835	1.94904	1.97252	3.03283	2.16658	2.35538	2.80761	1.82344	2.55408	2.65188	2.66244	1.6651
Kif11	-1.08497	Mutant down vs Wildtype	37.7671	34.2442	29.3416	32.6737	35.9354	37.0743	36.9839	36.0764	34.0018	41.0313	35.0312	41.5029
Nhlrc2	-1.08496	Mutant down vs Wildtype	8.27534	8.84937	8.39141	8.31773	8.89884	8.84068	8.56684	9.16672	9.85347	9.11822	9.17804	10.072
Tcf4	-1.08493	Mutant down vs Wildtype	7.30061	8.44587	6.97977	7.35668	8.23139	7.51606	7.50348	7.66441	8.90718	8.2551	9.11342	9.07342
Tcf4	-1.08493	Mutant down vs Wildtype	10.1957	10.5547	11.883	10.4131	10.108	11.3831	11.5284	13.138	10.9819	11.1517	11.0126	11.376
Wdr3	-1.0849	Mutant down vs Wildtype	16.0278	17.7931	18.337	16.5993	15.6233	16.7171	19.1052	17.9883	18.5511	17.0337	17.3599	19.6422
H2-T9	-1.08488	Mutant down vs Wildtype	3.4982	2.76978	0.0730273	2.94898	3.64054	5.51023	2.86248	3.53709	2.12722	4.33888	1.91129	5.22904
Hsp90b1	-1.08488	Mutant down vs Wildtype	356.576	349.57	362.147	345.945	359.769	365.837	382.553	450.56	425.103	357.611	327.375	378.278
Cxxc5	-1.08482	Mutant down vs Wildtype	63.5538	63.0931	58.9899	65.4322	62.3723	66.6523	69.2609	70.8686	68.3994	69.215	70.1717	64.418
Orc2	-1.08479	Mutant down vs Wildtype	2.87357	1.71933	1.68102	1.76299	1.86258	1.31541	2.25948	0.92818	2.82962	2.83979	1.83468	1.60454
Orc2	-1.08479	Mutant down vs Wildtype	3.27758	3.44845	5.1835	1.85631	1.95853	3.37473	3.46283	3.93664	4.34781	3.80465	3.83968	4.65201
Orc2	-1.08479	Mutant down vs Wildtype	10.3264	11.3407	9.72426	11.3473	11.4197	11.3952	11.9299	12.7343	9.49209	11.3079	11.7283	10.4889
Otud4	-1.08477	Mutant down vs Wildtype	8.63632	8.42976	8.34265	8.26839	7.98181	7.97947	9.40922	9.31674	9.29675	9.81699	8.92003	9.03418
Otud4	-1.08477	Mutant down vs Wildtype	9.65922	9.92933	11.9695	9.9203	10.0832	9.72769	10.5498	11.7554	11.3063	10.0576	9.61623	11.2525
Mfap3l	-1.08476	Mutant down vs Wildtype	2.07895	1.32712	2.59059	2.74243	2.94219	2.82676	1.60338	1.8478	2.85354	2.88253	2.31428	1.88184
Zfp780b	-1.08466	Mutant down vs Wildtype	3.12635	3.80371	3.69048	3.28593	3.73617	3.39493	3.61491	4.26251	4.10226	3.40981	3.57221	3.85696
Sgol1	-1.08464	Mutant down vs Wildtype	9.94407	11.1587	9.64529	9.05806	9.60373	9.94217	11.2536	10.4317	10.4505	10.8642	10.4683	10.9072
Sms	-1.08461	Mutant down vs Wildtype	14.59	16.0449	14.9155	14.1266	13.5812	14.7466	17.0381	15.7434	14.8228	15.1845	16.6612	16.0009
Ago2	-1.0846	Mutant down vs Wildtype	10.1908	12.5107	11.4092	11.805	13.6804	14.1744	11.0901	13.9506	15.0368	12.5073	12.3078	15.1192
Eif3j1	-1.08459	Mutant down vs Wildtype	15.7177	17.965	16.4373	16.1835	13.6505	13.741	18.1226	18.0226	16.8143	16.627	14.7301	17.3039
Abr	-1.08458	Mutant down vs Wildtype	1.76298	2.45833	1.88768	1.56044	1.96625	2.00097	2.51554	2.23468	3.02758	2.88862	2.39046	2.67565
Abr	-1.08458	Mutant down vs Wildtype	5.2958	5.84049	5.67441	4.9453	5.41023	6.01221	7.00078	6.71308	7.05612	8.05313	7.17944	8.04076
Abr	-1.08458	Mutant down vs Wildtype	10.3934	8.39419	8.83142	7.29086	7.43771	6.8903	10.3855	6.07366	7.53806	7.39476	6.73791	4.80972
Abr	-1.08458	Mutant down vs Wildtype	11.9769	12.6676	9.99286	14.2901	13.8932	13.7957	9.90643	16.4167	12.066	12.4619	15.3245	14.8435
Wdfy3	-1.08458	Mutant down vs Wildtype	12.8562	13.6725	13.7626	13.4569	17.038	15.9965	13.5298	15.9196	16.5157	15.9609	15.6282	16.5689
2610020H08Rik	-1.08456	Mutant down vs Wildtype	0.864383	1.61967	1.11546	0.890239	1.07305	1.57115	1.08685	1.51841	1.26831	1.21358	1.4626	1.57754
2610020H08Rik	-1.08456	Mutant down vs Wildtype	2.68627	2.81319	3.27178	2.4155	3.01956	2.12385	2.985	2.75129	3.06515	2.94663	2.3928	3.22377
Sema3f	-1.08451	Mutant down vs Wildtype	23.1288	25.8988	25.5423	25.4612	22.5759	25.8025	28.2587	24.7512	26.8734	26.5286	28.4799	26.0599
Hinfp	-1.08448	Mutant down vs Wildtype	5.8515	5.84833	5.87356	5.54787	6.28535	5.92697	6.38605	6.58122	6.33587	6.15669	6.30524	6.55364
Mcf2l	-1.08447	Mutant down vs Wildtype	1.19052	1.30151	0.4929	0.973183	1.07419	1.10029	1.54316	1.07925	0.947338	0.719921	0.64129	1.94986
Mcf2l	-1.08447	Mutant down vs Wildtype	0.963158	0.985263	1.4807	1.18834	1.04412	0.803977	1.07919	1.43331	1.76813	1.45922	1.24456	0.782337
Mcf2l	-1.08447	Mutant down vs Wildtype	3.2188	2.50694	3.04068	2.73532	3.22289	3.28559	2.58101	3.20943	2.8	3.51675	3.76124	2.68716
Hoxa11os	-1.08446	Mutant down vs Wildtype	14.6255	14.823	14.9651	14.1869	13.9414	14.5104	17.6715	15.316	14.9773	14.6886	17.1219	14.6298
AI464131	-1.08445	Mutant down vs Wildtype	5.89461	3.86903	3.97935	4.05419	4.90524	4.32433	4.79914	5.64382	4.94346	5.68864	4.35276	3.8813
Zfp219	-1.08444	Mutant down vs Wildtype	0.810884	2.28627	0.698064	1.12774	0.854377	0.823677	0.794299	1.94304	1.24186	0.656003	1.38789	0.868577
Zfp219	-1.08444	Mutant down vs Wildtype	3.01028	1.7182	1.97218	2.3354	2.08526	2.06894	2.52372	2.79524	1.87322	1.86642	2.92253	2.80525
Zfp219	-1.08444	Mutant down vs Wildtype	4.79829	5.1304	3.34917	5.49586	4.70271	4.88031	3.57909	3.62423	3.97142	3.91005	4.44297	6.21358
Zfp219	-1.08444	Mutant down vs Wildtype	25.8218	24.738	27.0835	26.8049	23.2713	26.8836	30.3056	27.5882	28.5186	31.4734	30.5726	24.103
Zfp868	-1.08441	Mutant down vs Wildtype	2.31967	2.86221	1.26099	2.16561	2.67589	2.14131	1.44281	4.35007	1.97845	2.68431	2.38327	2.88451
Zfp868	-1.08441	Mutant down vs Wildtype	6.96149	5.75023	6.88373	5.66246	5.61293	5.70174	7.71057	5.32501	6.53451	5.89161	6.38478	6.65556
Phf3	-1.08441	Mutant down vs Wildtype	14.9341	16.2684	16.299	15.3796	16.2555	15.8615	16.0431	17.5296	17.6851	16.858	16.7967	18.1043
Per2	-1.0844	Mutant down vs Wildtype	1.36118	1.66369	1.59565	1.45798	1.67564	1.48266	1.57717	1.58497	2.11196	1.58301	1.45427	1.70499
Bbs12	-1.08438	Mutant down vs Wildtype	2.50831	1.57744	1.50811	2.17924	1.02592	0.728655	1.4346	1.82057	2.51811	2.13942	1.7423	1.48183
Bbs12	-1.08438	Mutant down vs Wildtype	2.65755	3.23792	2.87466	2.16916	3.77038	3.77185	3.6291	3.27105	2.43574	3.2056	3.37932	3.34387
Cse1l	-1.08432	Mutant down vs Wildtype	59.7472	65.9886	61.4343	59.6692	57.0261	62.1281	67.1647	70.3044	61.5788	66.1917	65.4349	66.1808
Bclaf1	-1.08428	Mutant down vs Wildtype	10.7785	11.4372	12.4037	11.5269	11.5981	11.4877	13.5737	13.0539	12.5507	13.2849	13.2589	13.147
Bclaf1	-1.08428	Mutant down vs Wildtype	14.0522	16.0799	17.2344	13.3491	14.4613	15.794	16.8509	15.2096	15.7037	15.22	16.5931	17.0882
Bclaf1	-1.08428	Mutant down vs Wildtype	26.8885	26.0411	21.6826	24.6038	24.0926	23.3999	27.9297	26.9497	23.6156	26.2779	25.5066	27.0648
Dopey1	-1.0842	Mutant down vs Wildtype	2.74023	2.89876	2.77422	2.67006	2.99059	3.06627	2.82951	3.21851	3.14536	3.22053	2.96671	3.20275
Gpr161	-1.0842	Mutant down vs Wildtype	4.12381	5.35724	4.60843	5.15572	5.47368	5.68856	4.7052	5.2473	5.91321	5.17144	6.1994	5.7313
Phtf2	-1.08415	Mutant down vs Wildtype	5.94846	6.00075	6.42817	5.66539	5.54693	5.82083	6.51043	6.4769	6.73328	6.2585	6.22619	6.18518
Zfp142	-1.08408	Mutant down vs Wildtype	3.54116	3.87729	3.92168	3.84956	3.64582	3.67782	4.10965	3.83546	4.11701	4.14556	4.09505	4.10341
Sorl1	-1.08405	Mutant down vs Wildtype	6.08981	5.69476	5.6237	5.10559	7.41821	6.47514	5.35345	6.406	6.90087	6.86664	6.90153	7.0388
Rev1	-1.08403	Mutant down vs Wildtype	7.46099	9.04186	8.53641	8.23804	7.54771	7.80619	9.17399	9.18638	8.75642	8.44395	8.27139	8.88566
Skil	-1.08402	Mutant down vs Wildtype	1.05002	0.69943	1.60999	1.35454	1.32527	0.956403	1.32425	1.07342	1.47607	1.24101	0.923728	0.859731
Skil	-1.08402	Mutant down vs Wildtype	3.41068	4.05521	4.16757	4.2131	3.70841	4.10716	3.50828	5.5878	3.97833	4.13374	4.53116	4.94291
Pigg	-1.08402	Mutant down vs Wildtype	4.1795	3.93977	3.92351	3.73539	4.36233	4.2012	3.94587	4.3368	4.41182	4.67867	4.33997	4.67387
Skil	-1.08402	Mutant down vs Wildtype	4.85945	6.03003	4.62069	4.8409	5.34756	5.45828	5.92696	5.41489	5.88608	5.48785	5.4729	5.18709
Tpr	-1.08402	Mutant down vs Wildtype	32.159	33.9218	32.1464	29.6243	34.13	33.2426	34.7514	35.61	34.2311	35.4247	35.1212	36.4884
Gpatch4	-1.08396	Mutant down vs Wildtype	13.7967	13.1869	12.9836	12.594	11.4574	12.3767	14.9294	12.6672	12.4165	13.8526	13.6095	13.3087
Derl2	-1.08395	Mutant down vs Wildtype	1.27703	1.13109	1.28939	1.02234	0.975423	0.855309	0.816955	1.61501	1.80781	1.32162	1.00268	0.994453
Derl2	-1.08395	Mutant down vs Wildtype	7.28154	7.60221	6.8724	8.04417	7.34089	7.77112	8.34313	9.03085	8.44965	8.00438	7.28048	7.37833
Fignl1	-1.08394	Mutant down vs Wildtype	5.21416	6.80696	4.0798	5.27361	3.08497	5.60763	4.61477	4.25518	4.13589	5.90047	5.03604	5.61454
Fignl1	-1.08394	Mutant down vs Wildtype	7.32523	5.60786	6.50476	5.1593	6.78164	3.55299	7.67398	7.09995	5.84259	6.76957	7.54496	4.35111
Fignl1	-1.08394	Mutant down vs Wildtype	13.8636	15.0594	12.2438	13.4797	12.7811	14.3115	15.7336	14.9966	15.6579	14.0052	13.8866	16.0042
Sdad1	-1.08393	Mutant down vs Wildtype	15.6461	17.7831	15.1364	15.4012	15.1896	14.8377	17.5707	16.6615	16.988	16.8388	17.6181	16.2062
Hspbap1	-1.08392	Mutant down vs Wildtype	2.35356	2.40459	2.11579	2.37261	2.04788	2.18855	2.51737	2.52506	2.4262	2.51715	2.35559	2.27312
Rassf10	-1.08392	Mutant down vs Wildtype	8.07719	7.65926	7.3114	7.67789	7.57605	7.79508	8.01597	8.84368	7.91914	8.00721	8.90614	8.27314
Spred2	-1.08391	Mutant down vs Wildtype	16.0008	16.6079	17.4544	16.5653	16.2893	18.791	17.6796	17.9339	18.7135	17.7379	20.2211	17.9572
Zfp958	-1.08388	Mutant down vs Wildtype	5.13335	5.53785	5.51365	4.92127	5.25536	4.72262	5.1674	6.74934	5.33964	5.13383	5.4563	5.84483
Gtf2h2	-1.08385	Mutant down vs Wildtype	15.8568	14.0363	15.505	14.0734	15.1125	15.0198	16.515	16.6574	16.1006	16.5478	15.4963	15.7999
Zscan2	-1.08382	Mutant down vs Wildtype	5.93503	5.74731	5.82039	6.09927	6.31395	6.57904	6.35416	6.11182	6.29392	6.74694	7.55734	6.48974
Baz2b	-1.08381	Mutant down vs Wildtype	7.91029	8.88027	8.13845	8.22067	9.0754	8.15201	8.9815	8.69263	8.89682	9.29403	8.95184	9.78225
Zfp229	-1.08375	Mutant down vs Wildtype	4.59693	4.1229	4.46528	4.44055	4.47588	4.29692	4.22285	5.02258	5.06934	4.9525	4.57653	4.76555
Ezh2	-1.08362	Mutant down vs Wildtype	7.04143	5.85206	5.17249	4.8477	7.24812	4.27441	5.61607	5.70296	3.74001	4.21039	5.59829	7.74657
Ezh2	-1.08362	Mutant down vs Wildtype	44.3423	47.8822	41.0352	38.7399	36.0969	41.8336	48.3175	49.0865	42.6275	46.2552	46.5859	42.6364
Tfap2a	-1.08353	Mutant down vs Wildtype	1.91235	2.30757	1.6872	2.19815	1.42996	2.14422	1.76468	1.82171	1.41127	2.04539	2.04274	1.84288
Cks2	-1.08349	Mutant down vs Wildtype	75.0455	76.5942	73.6829	69.3672	71.1961	68.1422	85.2816	81.7795	71.2532	77.9614	81.0115	72.9799
Phactr4	-1.08348	Mutant down vs Wildtype	7.81235	2.32595	2.47275	6.72542	6.98224	7.24134	6.01337	8.1796	5.69104	5.60104	6.89904	4.60715
Phactr4	-1.08348	Mutant down vs Wildtype	9.25495	7.04366	7.29807	10.6599	10.8975	11.059	10.3234	9.74561	11.6903	12.5768	9.74573	6.18273
Pdik1l	-1.08344	Mutant down vs Wildtype	1.38025	1.52025	1.55505	0.763685	1.99022	1.86963	1.61545	0.902266	2.03085	1.26431	1.21225	1.54512
Pdik1l	-1.08344	Mutant down vs Wildtype	5.46804	5.1261	5.28688	5.54833	4.28145	4.68691	5.15942	6.58766	5.00952	5.70021	5.95577	5.82375
Hmgb2	-1.08342	Mutant down vs Wildtype	131.013	132.493	110.46	120.608	114.7	124.379	142.753	137.312	116.87	135.195	135.191	127.536
Ncapd3	-1.08341	Mutant down vs Wildtype	11.74	12.37	12.7623	11.8867	12.1136	12.3044	13.4584	13.168	12.6349	13.3944	13.1116	13.5131
Uck2	-1.08332	Mutant down vs Wildtype	34.3209	40.3276	35.4495	36.171	32.221	38.5224	39.3832	39.2015	37.1423	38.9173	40.5754	39.8742
Asxl2	-1.08331	Mutant down vs Wildtype	1.94742	2.50827	2.47511	1.97677	1.66245	1.82157	2.022	2.07788	2.34784	1.952	1.8581	2.21014
Asxl2	-1.08331	Mutant down vs Wildtype	3.95362	3.79582	3.93797	3.71793	4.96232	4.61966	4.42134	4.69818	4.47841	4.62892	4.88862	4.89431
Pdp2	-1.08331	Mutant down vs Wildtype	4.76408	4.60876	4.00933	4.76701	5.12164	4.66089	4.77178	5.07368	5.25129	5.24287	4.81067	5.10842
Fgfr1	-1.08329	Mutant down vs Wildtype	2.61728	3.84114	3.48423	3.50012	2.67497	2.26815	4.46279	2.71621	2.57237	3.75478	4.03547	2.40244
Rsbn1	-1.08329	Mutant down vs Wildtype	7.49778	8.45829	8.21565	7.59423	7.36544	7.79244	8.32115	9.09127	8.30573	8.35384	8.27497	8.48499
Fgfr1	-1.08329	Mutant down vs Wildtype	25.2069	22.96	21.9343	21.8434	19.8505	26.7977	25.5525	24.0712	24.9095	24.9194	27.2951	25.7453
Fgfr1	-1.08329	Mutant down vs Wildtype	23.0826	27.3029	24.6916	28.1764	26.5699	27.1991	26.8031	29.9933	28.2749	27.1556	28.4084	27.0863
Tle4	-1.08328	Mutant down vs Wildtype	2.02825	2.3796	0.997068	1.84785	2.02993	1.67076	3.10204	2.12261	1.88305	3.26653	1.0846	2.66372
Tle4	-1.08328	Mutant down vs Wildtype	2.54085	2.86757	3.74672	2.3125	1.84637	2.3135	2.80613	2.11016	2.83738	2.70674	2.84798	2.23463
Tle4	-1.08328	Mutant down vs Wildtype	4.00128	3.39658	2.67351	3.016	3.42197	3.38716	2.78641	3.21443	3.86449	3.19254	2.61234	2.78214
Tle4	-1.08328	Mutant down vs Wildtype	4.8645	4.75622	5.19235	5.96268	4.81044	6.15484	6.36564	6.59647	4.87429	5.24396	7.18706	6.65455
Smg7	-1.08324	Mutant down vs Wildtype	3.92004	2.41943	4.52539	3.13278	4.34077	4.57506	4.43938	3.84932	3.7367	3.51603	3.82756	4.00659
Smg7	-1.08324	Mutant down vs Wildtype	4.46843	3.98451	3.33623	3.71857	4.32708	3.32998	3.89924	3.36887	4.59779	3.76062	3.87724	3.90606
Zfp646	-1.08324	Mutant down vs Wildtype	9.30701	9.7734	9.98281	10.0106	9.9722	10.1587	10.3238	11.2568	10.9001	9.96995	10.4867	11.1956
Smg7	-1.08324	Mutant down vs Wildtype	9.78652	13.0165	12.235	12.3106	10.5394	11.0582	12.4977	13.9258	12.8353	12.8872	11.9819	13.6899
Rcsd1	-1.08324	Mutant down vs Wildtype	13.0905	9.50393	12.2773	9.53457	11.2296	13.5311	13.7463	11.4271	11.137	10.3202	15.0823	11.4609
Rcsd1	-1.08324	Mutant down vs Wildtype	9.17703	13.1022	10.9251	13.0864	11.8394	11.1074	12.2483	13.4815	14.1546	12.3182	10.9831	13.5065
Srsf7	-1.08317	Mutant down vs Wildtype	12.8288	12.5922	11.2922	12.7208	12.5169	9.9642	12.5488	14.5219	13.1304	9.80617	11.0797	14.0923
Srsf7	-1.08317	Mutant down vs Wildtype	12.3306	15.9885	12.3908	13.7749	11.7613	12.3818	16.4513	16.5233	13.2045	14.4569	15.2331	10.0497
Srsf7	-1.08317	Mutant down vs Wildtype	14.7853	21.486	19.9642	17.0987	15.5206	19.0083	17.6718	18.2751	17.1584	18.6878	19.2022	15.3216
Srsf7	-1.08317	Mutant down vs Wildtype	24.1014	24.6778	24.9481	21.6557	20.4292	20.9558	25.8242	21.6796	22.6126	24.5453	21.122	25.6216
Srsf7	-1.08317	Mutant down vs Wildtype	39.5212	48.2865	42.2031	45.068	37.7108	42.6815	53.4357	51.5325	51.2957	48.1954	43.8966	48.8238
Fem1b	-1.0831	Mutant down vs Wildtype	30.8806	32.6055	33.4949	32.3417	31.7601	32.1883	34.4361	36.8476	35.6431	32.8326	34.3889	35.1836
Gja1	-1.08304	Mutant down vs Wildtype	59.0812	69.2756	64.1847	60.0248	53.0402	57.6963	68.8999	69.3807	59.8118	63.9414	67.99	63.4479
Rbm15	-1.083	Mutant down vs Wildtype	5.96108	6.31791	6.46631	6.88562	6.43705	6.32402	6.14683	7.27508	7.66791	6.77954	6.3892	7.32008
Ppil1	-1.08299	Mutant down vs Wildtype	61.9569	60.0747	51.4991	57.947	53.2758	55.409	63.499	63.0284	56.6802	61.7652	65.5353	57.8849
Ercc6l	-1.08297	Mutant down vs Wildtype	10.8104	11.2713	10.879	10.2931	10.4429	10.7632	11.9511	12.2512	11.197	11.5828	11.043	11.7828
Cpsf2	-1.08295	Mutant down vs Wildtype	18.0651	19.1247	18.437	18.0383	18.6701	18.8197	20.557	20.2482	18.8047	20.214	19.885	20.6665
Zfp442	-1.08292	Mutant down vs Wildtype	3.19982	3.95198	3.15671	3.32391	3.82089	3.83971	3.62608	4.60866	3.7637	3.51736	3.26194	4.28091
Mrps22	-1.0828	Mutant down vs Wildtype	22.6195	22.7052	23.7766	22.0802	22.334	22.5506	26.2746	25.8366	23.8941	23.8941	24.3097	23.1227
Knop1	-1.08272	Mutant down vs Wildtype	2.66793	2.52437	3.36128	3.22577	2.67101	2.9481	3.70788	2.19683	3.03085	2.71523	2.63218	2.78302
Knop1	-1.08272	Mutant down vs Wildtype	25.3283	27.8252	25.3826	24.3864	25.42	26.0985	27.1666	29.601	27.0836	27.8508	29.1769	28.2225
Tubgcp4	-1.08271	Mutant down vs Wildtype	4.2501	5.6298	3.54645	3.14766	3.90305	4.20001	4.7588	6.60817	5.36535	6.25855	5.33097	3.32362
Tubgcp4	-1.08271	Mutant down vs Wildtype	4.35186	3.56328	3.42658	4.98764	4.92796	5.51017	4.39425	3.12733	4.46121	3.92059	4.39315	5.57313
Igip	-1.08269	Mutant down vs Wildtype	2.39426	2.02663	2.58352	2.18773	1.9984	1.92879	2.01113	2.63067	2.76234	2.49859	2.23411	2.06729
Arhgap5	-1.08266	Mutant down vs Wildtype	26.4224	26.7941	28.6591	26.1208	29.6365	28.9385	28.3354	32.5577	29.8411	31.3535	27.6287	30.6238
Znrf3	-1.08265	Mutant down vs Wildtype	1.62973	1.87825	1.70591	2.17322	1.68148	2.07467	1.61793	1.84169	2.01298	1.44152	2.02353	2.47066
Znrf3	-1.08265	Mutant down vs Wildtype	3.66983	3.83862	3.78561	3.57082	3.93524	3.75673	4.41915	5.07981	3.93178	3.92996	4.04844	3.58647
Ccrn4l	-1.0826	Mutant down vs Wildtype	4.43178	4.33269	4.33542	5.29011	4.12549	4.26683	5.10667	4.82319	4.91572	4.88821	4.704	4.55674
Baz2a	-1.0825	Mutant down vs Wildtype	13.2307	14.2389	13.8875	13.2081	14.2776	14.0745	13.1962	14.9664	16.2614	14.4874	14.8215	16.0248
Cacna2d1	-1.08243	Mutant down vs Wildtype	0.938309	1.36082	1.28879	1.24764	0.961659	1.01903	1.18615	1.0555	1.16352	1.23033	1.23131	1.18828
Cacna2d1	-1.08243	Mutant down vs Wildtype	1.20447	1.31523	0.893086	1.10842	1.14607	1.39419	1.39149	1.3611	1.36174	1.20791	1.32435	1.69878
Cacna2d1	-1.08243	Mutant down vs Wildtype	1.64009	2.22431	2.93182	1.57723	1.78275	1.74351	1.73952	1.69649	1.70643	1.8041	1.80592	1.74248
Cacna2d1	-1.08243	Mutant down vs Wildtype	2.79155	2.32665	1.82616	2.38987	2.47251	3.09088	3.97477	2.84414	2.8213	3.44063	3.57701	3.29023
Ndufaf4	-1.08242	Mutant down vs Wildtype	8.69463	8.1697	8.07925	8.23119	8.43611	8.00511	9.08622	9.47147	8.70168	9.60555	8.17185	8.66848
Erbb3	-1.08238	Mutant down vs Wildtype	5.29279	6.14177	6.09183	5.73379	6.20459	6.18429	6.58483	6.90408	5.96803	5.79437	6.69909	6.63542
Rbbp8	-1.08237	Mutant down vs Wildtype	1.91357	1.05638	0.975332	0.86598	2.60179	0.901459	1.84698	2.4262	1.61656	1.81681	0.972445	1.31734
Zfp326	-1.08237	Mutant down vs Wildtype	3.05678	3.34344	2.40371	3.48466	2.37123	2.12745	4.18465	1.25442	2.76033	3.55916	3.29937	4.10208
Rbbp8	-1.08237	Mutant down vs Wildtype	9.62719	10.0505	10.2084	9.93813	8.84655	9.50579	9.70717	10.2696	9.81178	10.1129	11.4524	11.1168
Peli1	-1.08237	Mutant down vs Wildtype	17.176	18.6586	17.4282	16.7603	17.0571	17.8853	18.875	19.9153	18.5784	18.9024	19.0915	18.2487
Zfp326	-1.08237	Mutant down vs Wildtype	19.3973	19.4011	17.0791	17.2646	18.6766	18.8759	19.1115	24.3311	20.1591	18.9633	17.5439	18.8863
Tnrc6a	-1.08236	Mutant down vs Wildtype	14.5957	16.1539	15.2002	15.296	15.3729	15.3675	16.6391	16.6204	17.4343	15.8698	15.2743	17.7237
Spdl1	-1.08234	Mutant down vs Wildtype	10.6364	11.632	10.5016	10.7721	10.656	10.4729	12.0057	12.2009	11.4366	11.4778	11.3484	11.5264
Tmem67	-1.08232	Mutant down vs Wildtype	4.13133	4.51544	4.2447	4.5913	4.59765	4.16352	4.9513	5.12634	4.68041	4.78639	4.18373	4.73366
Nsl1	-1.0823	Mutant down vs Wildtype	9.3989	10.3649	9.9064	9.40084	8.94329	9.76863	9.99669	10.4024	10.9477	10.4112	10.315	10.4655
Zfp263	-1.08227	Mutant down vs Wildtype	7.40407	8.58473	9.1288	7.81685	8.66987	8.00829	9.44234	8.88702	8.74668	8.63702	8.74924	9.23198
Gtpbp4	-1.08226	Mutant down vs Wildtype	26.9855	28.6297	29.8199	27.2527	25.7912	27.131	31.6681	30.9891	27.679	29.5722	29.5398	29.7846
Prim1	-1.08202	Mutant down vs Wildtype	32.7438	33.6189	30.1665	29.4775	31.529	30.5525	36.4881	33.3766	32.4846	32.8644	34.9002	33.4005
Slc35e2	-1.08199	Mutant down vs Wildtype	6.0221	6.49486	7.07403	6.5474	6.05201	5.75507	7.34395	6.81413	6.67351	6.90842	6.51567	6.80075
Zranb3	-1.08193	Mutant down vs Wildtype	1.12963	1.98671	1.42808	1.76892	1.06622	2.10002	1.79874	2.43143	1.55758	2.24815	1.86108	1.34873
Zranb3	-1.08193	Mutant down vs Wildtype	4.31931	3.70594	3.78653	3.15886	4.0645	3.17173	3.90887	3.34312	4.2065	2.9744	4.51913	4.11723
Mfhas1	-1.08189	Mutant down vs Wildtype	10.6016	8.91669	9.96969	9.73594	9.46312	11.3278	8.66069	10.7336	12.0554	11.9365	10.4748	11.0686
Mettl16	-1.08188	Mutant down vs Wildtype	14.0214	15.4239	15.8237	15.5398	16.1292	14.7755	17.2047	17.1717	17.127	15.1365	16.3853	16.1978
Xpo5	-1.08183	Mutant down vs Wildtype	24.6347	25.258	24.995	25.2647	25.295	25.3694	27.4915	27.4885	27.2673	25.784	26.9077	28.2186
Zfp874a	-1.0818	Mutant down vs Wildtype	2.89872	4.06551	4.07555	3.42566	4.28347	3.77499	3.83933	4.42748	3.95736	4.13627	4.03778	3.9682
Gm5577	-1.08174	Mutant down vs Wildtype	1.75074	2.09635	1.5668	1.50064	1.55706	1.41224	2.01468	1.19413	1.96329	1.80234	1.53333	2.1839
Rpa2	-1.08174	Mutant down vs Wildtype	31.8903	34.1749	30.8551	31.8436	29.6102	30.9943	37.4495	34.2223	33.3739	33.1026	33.8143	32.8857
Hist1h2bk	-1.0817	Mutant down vs Wildtype	4.20242	5.43926	1.66995	3.40745	2.76063	3.01617	3.88151	4.34554	2.33207	3.99077	5.17481	2.4458
Ssh2	-1.08166	Mutant down vs Wildtype	1.26268	1.36433	1.24901	1.26505	0.682768	1.18412	1.32587	1.87507	1.38423	0.947599	1.42067	1.22069
Ssh2	-1.08166	Mutant down vs Wildtype	3.35917	3.33738	2.84186	3.4651	4.41965	3.4132	3.32362	3.34377	3.83774	3.85002	3.7231	3.85676
Xrcc6	-1.08165	Mutant down vs Wildtype	20.5375	20.6812	20.2183	20.3756	19.3992	19.8191	23.5931	22.1241	20.626	21.4325	22.1094	21.0282
Cep135	-1.08159	Mutant down vs Wildtype	4.14967	4.50288	4.35804	4.24892	4.16359	4.10501	4.48983	5.38632	4.46877	4.54207	4.18474	4.53926
Serpinf1	-1.08159	Mutant down vs Wildtype	24.6525	21.4541	23.2998	22.3647	20.7417	23.7566	26.3961	24.9972	24.3566	22.411	25.1079	24.1195
E330009J07Rik	-1.08158	Mutant down vs Wildtype	2.74368	3.44841	2.30398	2.96164	3.27723	3.65499	2.53072	3.65805	3.20403	3.56555	3.78405	3.14782
Exosc1	-1.08149	Mutant down vs Wildtype	13.0195	11.9759	12.345	11.7955	11.6861	12.2762	13.8499	12.214	13.7415	13.5193	13.5146	12.4182
Rtp4	-1.08147	Mutant down vs Wildtype	1.648	1.29119	1.25736	0.758624	1.18723	0.927266	0.729026	2.80868	0.799234	1.63047	0.855069	0.823187
Npm3	-1.08142	Mutant down vs Wildtype	20.0817	16.5986	17.1277	18.707	18.3464	20.4491	22.0422	19.6114	20.9021	19.0274	19.2844	19.5055
Phldb2	-1.08139	Mutant down vs Wildtype	4.89575	4.21868	4.53957	4.1102	4.72251	4.65073	4.35187	4.26347	4.30849	5.6948	4.3022	5.07685
Phldb2	-1.08139	Mutant down vs Wildtype	38.1135	36.3315	36.2883	36.0293	40.7186	40.4114	39.7689	44.4212	41.7696	42.0009	40.4847	39.3819
Flywch1	-1.08138	Mutant down vs Wildtype	13.8476	16.3039	12.0394	15.2322	15.0632	16.2647	15.1972	16.3897	15.5611	16.0193	16.0109	16.7951
Crebbp	-1.08124	Mutant down vs Wildtype	8.18447	8.46749	9.73384	8.63405	9.38159	9.3349	8.87697	9.96467	9.80629	9.43502	9.69903	10.3198
Sltm	-1.0812	Mutant down vs Wildtype	9.59481	8.11627	9.34451	9.55017	9.70118	10.5198	10.4694	8.21073	8.18696	10.7002	9.83783	10.502
Sltm	-1.0812	Mutant down vs Wildtype	15.167	18.1522	14.7661	13.8991	13.9106	12.1335	17.2	17.2584	16.2949	15.497	16.4168	15.9265
Gabpb2	-1.08115	Mutant down vs Wildtype	5.36557	6.55375	5.44671	6.22803	7.05225	7.1779	6.23178	7.95234	6.88396	6.23453	6.56273	8.40256
Gabpb2	-1.08115	Mutant down vs Wildtype	7.50715	6.74966	7.6226	6.90333	6.36611	6.70289	7.53123	7.11179	7.57011	7.67914	7.17672	6.78934
Abhd6	-1.08111	Mutant down vs Wildtype	5.12167	4.78071	5.29251	5.27533	5.41141	5.17196	5.52479	5.55751	5.38195	5.86715	5.53946	5.70162
Cdk14	-1.08111	Mutant down vs Wildtype	8.96668	8.769	8.88946	8.96498	9.15232	9.43154	9.86571	9.91893	9.67807	9.58635	9.88401	9.63518
Rad52	-1.08109	Mutant down vs Wildtype	0.88154	1.3924	2.82387	1.45006	1.22839	1.59252	1.58159	1.62295	1.98958	1.51522	1.58639	1.40579
Rad52	-1.08109	Mutant down vs Wildtype	3.41819	3.16388	1.13651	1.53799	3.18688	2.61825	2.97671	2.77873	2.35165	2.59207	2.20852	3.64508
Dynlt1f	-1.08104	Mutant down vs Wildtype	2.62859	2.72311	2.18542	2.65931	2.03521	2.60918	2.63198	2.17134	3.16284	2.05026	2.51085	2.85604
Usp54	-1.08104	Mutant down vs Wildtype	5.69217	5.88119	5.65172	5.54885	6.06012	6.38015	6.05046	6.33061	5.9462	6.50557	6.85852	6.37667
Crnkl1	-1.08099	Mutant down vs Wildtype	15.0638	15.0158	14.5992	15.3735	13.1861	14.5864	16.8743	16.3255	15.2777	15.9235	15.3146	15.2219
Pdgfrl	-1.08094	Mutant down vs Wildtype	0.988244	1.07647	1.33709	1.3315	1.42469	1.09947	1.68311	1.15771	0.93399	1.00839	1.63778	1.42387
Dnajc2	-1.0809	Mutant down vs Wildtype	28.1956	29.6475	26.5159	26.9477	26.0744	26.7643	32.2922	30.6241	28.1846	28.8379	29.2438	28.2422
Zfp354a	-1.08079	Mutant down vs Wildtype	2.68175	2.77666	2.81883	2.55422	2.80578	2.67618	3.02472	3.1501	2.91957	3.02235	2.82651	2.68809
Dyrk3	-1.08078	Mutant down vs Wildtype	3.55835	2.98666	2.93308	3.69804	3.23861	3.75441	3.82806	3.77247	3.06748	3.52689	4.44302	3.1604
Smchd1	-1.08072	Mutant down vs Wildtype	22.7801	24.5173	22.4039	22.5899	24.2202	24.6409	25.1698	26.4617	25.592	24.5255	24.3678	26.4297
Chst2	-1.08068	Mutant down vs Wildtype	10.8355	9.99031	9.64979	10.6354	10.5324	10.8217	11.7476	11.2642	11.9223	9.95124	10.7117	11.9074
Atad2	-1.08068	Mutant down vs Wildtype	27.4934	31.5676	28.0699	27.1703	27.9155	28.1583	31.2154	31.6215	30.5837	30.645	29.1268	30.929
Chek1	-1.08067	Mutant down vs Wildtype	11.9323	12.6305	12.3962	10.9638	10.8274	11.1638	13.9533	12.6167	12.2849	11.9765	12.7318	11.9909
Ltbp1	-1.08063	Mutant down vs Wildtype	2.12614	2.35482	3.71169	1.84076	1.27693	1.23714	3.02109	1.13472	2.65712	2.05941	2.2103	1.65596
Ltbp1	-1.08063	Mutant down vs Wildtype	25.0188	23.9411	22.5908	24.4154	27.2722	25.573	26.6201	25.0264	25.8737	27.4338	29.6775	26.8806
Ankle2	-1.08056	Mutant down vs Wildtype	4.00524	4.2854	5.31269	5.02313	4.0292	2.92789	3.89205	4.27972	3.3117	4.61595	3.86918	3.48566
Ankle2	-1.08056	Mutant down vs Wildtype	8.16668	8.51016	8.21578	7.51952	9.29253	10.0477	10.5019	10.184	10.1373	9.14869	9.81879	10.3185
Creb3l2	-1.08052	Mutant down vs Wildtype	21.1352	21.568	19.8444	22.0427	24.9273	25.2134	20.2954	24.8896	26.46	24.7352	23.7548	25.4448
Mtbp	-1.08051	Mutant down vs Wildtype	9.20252	9.38149	8.99806	8.0491	8.47092	8.69369	10.0412	9.1213	9.1521	9.48834	9.84087	9.06741
Rcbtb1	-1.08049	Mutant down vs Wildtype	24.1902	28.5559	26.7009	25.2318	25.1325	25.0884	29.1692	27.3122	26.9809	27.842	28.4037	27.6596
Bex4	-1.08044	Mutant down vs Wildtype	23.142	23.9712	21.4547	20.6356	21.6409	21.0869	24.1558	23.926	22.297	25.4933	24.1377	22.5337
Ska3	-1.08038	Mutant down vs Wildtype	13.7197	15.7833	12.8408	13.5756	13.6695	13.6823	15.2788	16.274	13.4744	14.3176	15.1828	15.437
Plce1	-1.08032	Mutant down vs Wildtype	1.8906	1.71875	1.64506	1.73709	1.96395	1.72138	1.82906	1.95378	2.08233	2.00255	1.92368	1.74302
Srsf3	-1.0803	Mutant down vs Wildtype	27.6484	29.772	25.0288	28.6291	29.4777	22.6316	30.4439	21.9625	26.1525	29.7048	28.3658	28.7552
Srsf3	-1.0803	Mutant down vs Wildtype	141.979	146.352	140.043	136.712	123.507	135.774	152.398	171.629	149.908	147.509	140.019	141.936
Mrpl9	-1.08025	Mutant down vs Wildtype	37.7457	30.2683	30.6372	31.5011	30.6841	31.4413	38.5197	35.3554	32.6536	38.1397	37.4131	25.6271
Rragd	-1.08022	Mutant down vs Wildtype	8.71839	9.84059	9.08455	8.40608	9.01858	9.43428	9.31585	10.0931	9.88779	9.75963	10.4645	9.35355
Foxn2	-1.08018	Mutant down vs Wildtype	6.31738	6.55427	7.03792	6.09036	6.1139	6.89193	7.24305	7.10806	7.27429	7.02804	6.66103	6.81857
Dph3	-1.08017	Mutant down vs Wildtype	1.2669	0.460279	1.74054	0.960354	0.973908	1.08669	1.88839	1.12288	1.2128	1.52062	1.95665	1.2607
Dph3	-1.08017	Mutant down vs Wildtype	9.97205	9.07735	9.0571	10.0643	9.22512	10.3967	9.7428	11.2559	10.2441	9.91112	10.138	11.4333
Ahsa1	-1.08011	Mutant down vs Wildtype	77.4067	76.6692	76.5252	80.3156	77.2857	76.1217	86.9963	88.6242	85.2417	78.0917	83.0789	79.4861
Ddx52	-1.08006	Mutant down vs Wildtype	18.7803	19.9598	19.3214	18.7783	18.8376	19.3311	21.7262	20.6111	19.9003	20.4315	21.2834	20.2638
Wdfy2	-1.08002	Mutant down vs Wildtype	4.77119	5.28656	5.11423	5.21562	5.61913	5.78633	4.79954	5.83974	6.73783	5.64299	5.55874	5.75826
Coa4	-1.08002	Mutant down vs Wildtype	8.19453	7.11567	7.41633	6.55171	8.19786	7.53974	8.13547	7.96877	7.07654	8.34099	9.06717	8.02919
Mphosph10	-1.07999	Mutant down vs Wildtype	18.1327	20.3497	18.9765	17.7123	17.1201	18.0318	21.5979	21.0413	18.9201	19.8004	18.7861	19.0022
Thap1	-1.07995	Mutant down vs Wildtype	4.73732	5.43151	5.66296	5.12533	5.24988	4.70397	6.02802	5.48011	5.94615	5.17623	5.70892	5.04273
Chd9	-1.07989	Mutant down vs Wildtype	5.2471	5.6598	5.4517	5.39335	5.95294	6.13533	5.63129	6.42631	6.07051	5.96994	5.96646	6.47926
Rabl2	-1.07977	Mutant down vs Wildtype	15.0537	10.7776	13.152	10.6457	10.0574	13.4497	14.437	10.0941	13.4512	14.429	15.7255	10.8337
Mier1	-1.07972	Mutant down vs Wildtype	2.12543	2.22951	1.95861	1.73203	1.47677	2.22237	1.62248	2.79148	1.9088	1.74467	2.68533	2.94278
Mier1	-1.07972	Mutant down vs Wildtype	1.81542	2.16084	1.44	2.11829	1.86107	2.49709	1.95674	2.6587	2.33693	2.29193	2.60325	3.03885
Mier1	-1.07972	Mutant down vs Wildtype	5.61036	8.97452	6.34168	7.28088	7.23472	6.31925	8.6776	7.8044	8.44508	6.42305	7.93095	7.74044
Mier1	-1.07972	Mutant down vs Wildtype	9.09265	6.81049	10.4084	7.01545	7.29479	6.69314	7.98799	7.93163	8.24455	9.11764	6.05487	5.94031
Rnf169	-1.07968	Mutant down vs Wildtype	7.57336	8.50911	8.15482	7.9067	8.27476	7.83494	8.08266	9.0327	8.88545	8.35501	8.42767	9.315
Hoxb7	-1.07965	Mutant down vs Wildtype	31.8091	28.7342	27.941	29.2996	27.6619	28.4285	31.0511	31.9586	31.0969	31.4787	32.6923	29.4455
Zfp629	-1.07964	Mutant down vs Wildtype	11.0643	13.05	12.9649	11.9841	11.831	12.7246	12.7553	14.003	14.0522	12.7642	12.5207	13.3867
Espl1	-1.07963	Mutant down vs Wildtype	11.3389	13.1536	11.5529	11.6281	10.7944	11.5817	13.4865	12.046	12.3571	12.6808	11.9107	13.1468
Pop1	-1.07962	Mutant down vs Wildtype	7.0039	7.644	7.05506	8.05959	7.22591	7.4806	8.80157	8.39222	7.24545	8.01693	8.52373	7.98556
Ggps1	-1.07962	Mutant down vs Wildtype	14.0146	14.2681	15.2394	14.781	13.8706	13.6296	15.3831	16.7226	15.1413	15.0995	14.8249	15.4633
Zbtb43	-1.07957	Mutant down vs Wildtype	2.24898	1.58878	2.25591	2.39179	2.2791	2.69946	2.06533	1.89987	2.63777	1.99137	2.46905	2.48136
Zbtb43	-1.07957	Mutant down vs Wildtype	3.8001	4.42157	4.39524	3.79825	4.42505	3.93198	4.61553	5.10805	4.51889	4.57396	4.52562	4.41025
Uspl1	-1.07955	Mutant down vs Wildtype	0.75568	1.59925	1.11731	1.17247	1.22977	1.16918	1.159	0.897726	1.91254	1.19261	1.4618	1.264
Uspl1	-1.07955	Mutant down vs Wildtype	1.6639	2.65251	1.98406	2.05295	2.25993	2.12502	2.16858	1.79172	2.49282	1.84845	1.53825	2.39249
Uspl1	-1.07955	Mutant down vs Wildtype	2.95789	3.4409	3.75971	2.86563	3.05533	2.8241	3.89584	3.52721	3.72259	3.92932	4.05428	3.0035
Uspl1	-1.07955	Mutant down vs Wildtype	5.48423	5.22615	5.74309	4.51112	5.04804	4.6298	6.2732	5.92028	4.47417	5.24635	3.7241	5.14534
Zfp655	-1.07954	Mutant down vs Wildtype	1.47083	1.26127	1.03917	1.0825	1.45205	1.31063	1.33353	1.23092	1.22253	1.06136	1.54056	1.21747
Zfp655	-1.07954	Mutant down vs Wildtype	9.46564	9.38222	10.1205	9.42521	9.59249	9.67643	10.1236	10.984	10.3961	10.3767	9.92419	10.7111
Ubash3b	-1.07952	Mutant down vs Wildtype	4.04866	4.01215	4.22479	4.0089	3.96271	4.10786	4.19421	5.1466	4.17816	4.26843	4.68203	3.83311
Esco1	-1.07952	Mutant down vs Wildtype	6.84447	6.75944	7.12083	6.57112	7.26482	6.54687	6.98832	7.97641	7.53056	7.59157	7.11025	7.17925
Supt16	-1.07951	Mutant down vs Wildtype	47.2717	52.3038	46.7625	47.7587	45.0944	47.4356	54.2648	51.4844	47.5056	51.3394	53.1698	51.6512
Cdyl2	-1.0795	Mutant down vs Wildtype	1.70683	1.40094	1.47186	1.55714	1.54213	1.49099	1.55983	1.81171	1.69277	1.5553	1.50426	1.77502
Bcl2l11	-1.07949	Mutant down vs Wildtype	2.3244	1.76767	1.33047	2.58153	1.606	2.65611	2.50934	2.43082	1.61737	1.61627	2.0227	1.95535
Bcl2l11	-1.07949	Mutant down vs Wildtype	5.5015	7.72447	6.27298	7.04438	6.10347	5.06957	6.7889	6.24449	7.38268	5.93068	5.94989	8.04308
Usp37	-1.07947	Mutant down vs Wildtype	9.52534	9.56552	10.0896	9.39996	9.55831	9.74285	10.3983	10.9516	10.2592	10.2822	10.2303	10.3596
Hif1an	-1.07943	Mutant down vs Wildtype	13.1075	12.1916	11.6247	13.1751	13.3617	13.3999	13.2718	13.9393	14.3299	13.7695	12.6414	15.0137
Pla2g12a	-1.07939	Mutant down vs Wildtype	11.6871	11.8405	10.6092	10.5529	10.7564	10.8032	12.359	12.5984	11.8849	11.6001	11.7836	9.93581
Zfp382	-1.07932	Mutant down vs Wildtype	1.55052	2.11278	1.5414	1.99043	2.09287	1.99533	1.78663	2.20402	2.26126	2.0186	1.79909	2.10878
Ubr2	-1.0793	Mutant down vs Wildtype	6.91022	6.29431	7.3237	5.34445	7.61739	7.10431	6.22794	7.75691	8.05368	6.85218	6.53946	7.35733
Ubr2	-1.0793	Mutant down vs Wildtype	7.04216	7.98639	7.04361	8.31479	7.02755	7.68474	8.58109	7.468	8.05368	8.20428	8.50488	8.88925
D16Ertd472e	-1.07929	Mutant down vs Wildtype	1.61318	2.20931	2.13538	1.90701	1.58599	1.32661	1.32946	2.08657	1.76227	2.29716	2.18978	1.93845
Zfp217	-1.07925	Mutant down vs Wildtype	4.80266	5.42937	4.05949	3.7042	4.47428	4.33644	3.30833	4.39441	4.43039	4.70334	5.01995	5.17873
Zfp217	-1.07925	Mutant down vs Wildtype	5.63853	5.30848	6.26183	5.65736	6.18875	7.16932	6.88705	6.86913	7.05615	6.43923	6.91214	6.82216
Zdhhc13	-1.07923	Mutant down vs Wildtype	14.5882	13.7383	14.9549	14.6382	14.5969	14.4761	14.981	15.892	15.1034	15.7932	16.3914	15.7238
Lsm12	-1.07914	Mutant down vs Wildtype	21.9765	22.3753	21.1533	22.1155	18.5417	18.2986	24.2551	21.4412	22.2828	22.9055	21.3914	22.0346
Arhgef26	-1.07912	Mutant down vs Wildtype	5.49137	5.84097	5.75507	5.50835	5.61298	5.8163	6.45656	6.07225	5.817	5.55517	6.4545	6.36153
9630033F20Rik	-1.07911	Mutant down vs Wildtype	2.77403	2.71916	2.82526	3.00018	2.36551	2.75951	3.24386	2.71864	2.88707	3.05841	2.7983	3.0383
Zfp81	-1.0791	Mutant down vs Wildtype	6.70933	7.24006	7.18254	6.17467	7.61467	7.92704	7.3521	8.36343	7.50213	7.5319	7.7211	7.7671
Bmp2	-1.07909	Mutant down vs Wildtype	4.94702	4.75226	4.54802	4.73775	4.1541	4.45385	4.73439	5.22048	4.49502	5.17245	5.33919	4.81389
Nuak1	-1.07909	Mutant down vs Wildtype	7.13176	7.48792	6.97283	6.66485	6.70526	6.25912	6.76699	6.72747	8.19118	7.61758	8.25562	6.923
Rad54b	-1.07906	Mutant down vs Wildtype	3.98054	5.28306	4.31338	4.01674	4.04224	4.07116	4.97778	5.11286	4.86737	4.79508	4.53106	5.31981
Ube3a	-1.07905	Mutant down vs Wildtype	4.44692	5.2744	6.93768	5.07977	5.85233	6.80585	5.23917	6.58499	7.3934	6.64041	5.45019	4.68764
Ube3a	-1.07905	Mutant down vs Wildtype	15.0282	15.9067	15.1643	15.3115	15.6806	15.4515	16.6856	18.439	15.8285	15.5354	15.9943	18.7294
Aars2	-1.07903	Mutant down vs Wildtype	7.42888	7.45761	6.09902	7.59524	7.02241	7.89761	7.90415	7.5883	7.06993	8.42401	7.247	8.70503
Rnmtl1	-1.07902	Mutant down vs Wildtype	5.4606	5.80676	5.3025	5.64076	6.13115	4.97493	6.08479	6.37788	5.96859	6.16952	5.24867	6.09994
Bard1	-1.079	Mutant down vs Wildtype	4.1094	4.35717	4.24425	4.27123	4.067	4.24797	4.62497	4.32506	4.8973	4.4497	4.3671	4.63134
Fbn2	-1.079	Mutant down vs Wildtype	26.2487	35.3205	33.7885	30.0306	31.0337	30.8234	35.8818	30.1945	34.6355	29.6621	34.6609	37.0034
Elmod2	-1.07892	Mutant down vs Wildtype	2.32539	2.09315	1.60364	1.66272	1.36814	2.05864	1.73182	2.68723	1.90949	2.45323	1.34608	1.58383
Elmod2	-1.07892	Mutant down vs Wildtype	4.01137	4.62131	5.00367	4.30759	4.90474	4.40002	4.83836	4.87746	5.09324	4.48802	4.88198	5.49656
Nop10	-1.07886	Mutant down vs Wildtype	50.9555	55.214	59.3983	56.8914	48.8517	49.1028	62.9318	59.4558	56.1688	54.8422	58.4423	53.8403
Nmd3	-1.07885	Mutant down vs Wildtype	25.2981	22.4227	23.8565	22.965	21.7272	22.5101	26.8874	27.115	23.1876	25.1067	24.2658	23.16
Iqcg	-1.07884	Mutant down vs Wildtype	1.21055	0.80148	1.20435	1.04592	0.898327	1.24125	1.20503	1.29049	0.811263	1.34255	1.13008	1.12719
1110002L01Rik	-1.07883	Mutant down vs Wildtype	3.44779	4.29165	3.70661	3.13876	3.44682	3.70091	4.12992	4.19175	3.97944	3.55961	3.79783	3.78722
Ppip5k2	-1.07881	Mutant down vs Wildtype	17.0205	17.0645	16.5336	16.5306	17.3784	18.0868	17.7179	18.8195	17.4736	18.8665	19.2392	18.5846
Fancc	-1.07877	Mutant down vs Wildtype	3.55192	4.3056	4.06785	4.66645	4.58831	4.27961	4.27531	4.53417	4.92488	4.52048	4.41933	4.04548
Eaf1	-1.07876	Mutant down vs Wildtype	14.5532	14.8342	14.3147	14.9012	14.5941	14.5316	15.5589	16.3055	16.3239	15.519	15.1915	15.7396
Dmxl2	-1.07873	Mutant down vs Wildtype	2.20128	2.31421	2.07686	2.05034	2.44539	2.21096	2.08281	2.4121	2.51371	2.45609	2.22185	2.65953
Ung	-1.0787	Mutant down vs Wildtype	6.60694	8.13642	6.94093	7.3337	5.88701	7.18365	8.02634	5.6879	7.91807	8.4324	8.50152	9.21637
Ung	-1.0787	Mutant down vs Wildtype	12.3237	12.3614	10.5448	11.9651	10.6465	11.4901	13.7323	12.123	10.7952	11.9814	13.15	10.6586
Haus3	-1.0787	Mutant down vs Wildtype	16.3243	17.0606	15.0246	14.5828	13.8083	14.2064	16.7344	18.4065	16.2359	15.992	15.4568	15.3438
Phlda3	-1.07865	Mutant down vs Wildtype	24.8079	23.3633	23.5815	26.1799	22.4181	25.409	28.8144	24.6078	25.1382	26.823	26.874	24.9669
Cfap97	-1.07863	Mutant down vs Wildtype	9.46792	11.0859	10.4073	10.3034	10.0494	10.0615	10.6627	12.8069	9.94465	11.2088	10.4213	11.157
Akr1e1	-1.0786	Mutant down vs Wildtype	5.58155	6.42854	4.55543	3.95975	9.03575	13.3967	5.26258	8.20031	7.09451	9.94725	7.3633	8.46619
Rnf111	-1.07858	Mutant down vs Wildtype	10.6311	11.0943	11.6135	11.1133	10.1574	10.8531	12.0237	11.8932	11.7791	11.8071	11.3678	11.7357
Gmps	-1.07856	Mutant down vs Wildtype	25.7196	26.8849	25.2441	25.2283	24.528	25.1597	27.7671	29.5755	26.2661	26.5019	27.0556	27.5994
Scx	-1.07853	Mutant down vs Wildtype	10.5503	8.91154	9.11677	9.48172	10.3373	12.8112	10.5714	10.7367	11.0976	11.0101	11.7874	10.8123
Zfp26	-1.07852	Mutant down vs Wildtype	6.86782	7.48378	7.45251	7.05033	6.73459	7.03273	7.61244	8.02428	7.68121	7.66914	7.26862	7.71258
Tgfbr1	-1.07848	Mutant down vs Wildtype	31.955	33.9027	32.4064	31.3753	32.5355	32.1785	35.3288	37.5878	33.8928	34.4326	32.5956	35.7688
Ckap5	-1.07845	Mutant down vs Wildtype	8.44582	8.86492	9.29233	6.71747	9.71338	8.773	9.80283	10.9228	10.5092	10.6352	8.99398	10.9394
Ckap5	-1.07845	Mutant down vs Wildtype	28.884	32.8505	27.7571	29.5134	28.0676	31.0433	32.1294	30.0776	27.6683	31.1486	33.3711	31.8177
Gon4l	-1.07841	Mutant down vs Wildtype	5.09162	4.4694	4.55195	5.00151	3.93047	3.74459	6.07852	4.88876	5.5835	5.01303	5.47771	4.41031
Gon4l	-1.07841	Mutant down vs Wildtype	7.58053	9.76042	8.44433	8.52231	9.34146	9.99122	9.04779	10.0197	9.19659	9.02602	8.96568	9.04633
Etaa1	-1.07841	Mutant down vs Wildtype	10.5127	11.3632	10.1311	9.28157	10.1407	10.5234	10.9955	12.6111	10.9548	10.6355	10.9875	10.6259
Sec16a	-1.07839	Mutant down vs Wildtype	14.9358	15.8621	15.6368	15.9117	16.8641	16.3419	16.2826	17.4957	17.9426	16.3907	16.359	18.5723
Nbeal2	-1.07835	Mutant down vs Wildtype	2.50116	2.52352	2.27128	2.69689	3.15342	2.6879	2.65604	2.69385	2.9991	3.02123	2.82155	2.88305
Rbmx2	-1.07832	Mutant down vs Wildtype	7.3011	6.75487	7.03532	6.08963	5.42983	6.7876	7.36507	6.69431	6.45147	7.72005	7.18512	7.06815
Rbm10	-1.0783	Mutant down vs Wildtype	2.28687	2.53651	2.26844	3.27679	2.13604	3.18585	3.76576	2.83626	3.18344	2.46175	3.03359	2.98236
Rbm10	-1.0783	Mutant down vs Wildtype	3.30837	5.00346	3.11115	3.38313	2.53823	2.09551	1.98138	4.76529	3.00458	2.33886	2.69695	2.74491
Rbm10	-1.0783	Mutant down vs Wildtype	10.0358	8.1102	9.24059	9.07871	10.5628	10.2236	11.2297	9.84188	10.6597	11.3426	10.4689	10.3088
Fen1	-1.07829	Mutant down vs Wildtype	5.38885	4.25821	5.3072	5.19795	2.48578	3.75903	3.26736	6.11507	3.96847	4.27845	3.30519	2.58467
Fen1	-1.07829	Mutant down vs Wildtype	6.56815	9.15216	6.5622	8.10873	4.77846	6.76196	9.69249	7.65633	4.32777	7.60097	8.69252	7.19751
Fen1	-1.07829	Mutant down vs Wildtype	18.2452	19.5518	18.5527	19.8037	21.0038	19.9152	23.2446	20.2216	23.8384	19.9558	21.2671	22.6745
Krr1	-1.07825	Mutant down vs Wildtype	12.9405	13.7902	13.7908	12.2944	12.3953	12.1929	14.7925	14.5967	13.2105	14.2798	13.2605	13.321
Rapgef6	-1.07823	Mutant down vs Wildtype	1.98254	1.82063	2.10206	1.56869	1.8679	1.85034	2.0656	2.31136	1.99355	1.40121	2.51168	1.57697
Rapgef6	-1.07823	Mutant down vs Wildtype	5.08705	5.15452	5.06685	5.12299	5.74196	5.65645	4.76027	5.28195	5.78258	6.39613	5.62388	6.6311
Mphosph8	-1.07823	Mutant down vs Wildtype	15.5363	16.191	15.8492	14.4405	13.9261	14.8866	16.9173	17.4573	15.9858	15.6479	15.6163	16.3109
Zfp422	-1.07822	Mutant down vs Wildtype	1.00733	1.27152	0.866399	1.49009	1.46674	1.3654	1.75717	1.2022	1.72425	1.9216	2.33734	1.39441
Zfp422	-1.07822	Mutant down vs Wildtype	8.28234	10.0873	9.79748	7.85362	7.68181	8.65436	10.1812	11.1087	12.02	10.4858	9.46344	10.3731
Zfp422	-1.07822	Mutant down vs Wildtype	38.7678	40.006	38.2589	38.539	33.5386	36.6996	41.882	41.8926	34.7883	38.5974	39.2707	37.2302
Myo9a	-1.0782	Mutant down vs Wildtype	8.61195	8.36446	9.66137	8.54968	10.1906	9.71256	8.43846	10.2366	10.3536	10.29	9.81003	10.2702
Rsf1	-1.07814	Mutant down vs Wildtype	7.71397	9.21057	8.68237	7.83594	8.57519	8.78989	8.48668	9.38514	8.88978	8.80463	9.39197	9.82005
Polr3k	-1.07812	Mutant down vs Wildtype	22.9013	23.5325	22.8493	21.179	21.781	22.1931	26.2273	24.6139	23.648	24.4526	23.0847	22.9122
Mis18a	-1.07811	Mutant down vs Wildtype	19.0602	18.089	16.8185	17.8756	15.7777	16.2065	19.7497	19.3744	17.1118	19.1611	19.1522	17.3883
LOC100504703	-1.0781	Mutant down vs Wildtype	3.06987	3.27962	2.84187	2.4817	2.40523	2.9556	3.19512	2.41028	4.03356	2.34934	3.45227	2.92373
Rab26os	-1.0781	Mutant down vs Wildtype	7.98859	8.06825	7.07022	9.47413	7.08165	7.69124	10.3662	7.68023	7.81308	6.19298	8.6122	10.4091
2810408I11Rik	-1.07806	Mutant down vs Wildtype	4.48568	5.07406	3.32875	4.62457	4.52818	4.50056	5.94198	5.24313	5.53464	4.5826	3.73094	3.58029
Utp23	-1.07805	Mutant down vs Wildtype	3.99332	4.35175	4.86953	4.22008	4.26451	4.40027	4.33534	5.06157	4.7768	4.85386	4.41629	4.69272
Unc5c	-1.07805	Mutant down vs Wildtype	6.29851	7.78438	7.58301	6.62398	6.30027	6.30117	7.96139	8.14197	6.46396	6.72212	6.90554	7.08648
Unc5c	-1.07805	Mutant down vs Wildtype	10.4092	11.5314	10.5804	11.123	12.1005	12.0972	11.9795	12.4009	13.4315	11.236	11.5686	13.3163
Rrm1	-1.078	Mutant down vs Wildtype	66.9197	73.514	65.5334	65.1709	61.9515	65.5885	77.3208	72.3007	67.1445	68.0163	74.2935	70.6976
C230091D08Rik	-1.07784	Mutant down vs Wildtype	10.2778	10.6811	12.2002	9.87484	9.89365	9.66798	11.9583	11.6603	10.5011	11.2847	10.7692	11.2945
Pole2	-1.07783	Mutant down vs Wildtype	14.2808	13.443	12.6658	13.2652	12.8479	12.6975	15.2788	15.1267	13.2889	13.6802	14.1953	13.7945
Gm4013	-1.07782	Mutant down vs Wildtype	0.890212	1.1443	0.864437	1.58525	1.9783	1.63624	1.68461	1.18003	1.17526	1.43573	1.65254	1.6008
Stmn1	-1.07781	Mutant down vs Wildtype	256.879	267.593	230.86	270.362	241.278	290.311	311.752	282.638	250.253	277.255	288.856	267.7
Nup35	-1.0778	Mutant down vs Wildtype	1.98388	1.80094	1.70713	2.45071	1.58707	1.50469	1.11568	2.86609	2.25277	1.84884	1.31576	1.54775
Nup35	-1.0778	Mutant down vs Wildtype	4.76687	5.10906	4.8486	4.66946	5.15595	5.06897	6.64152	5.25396	4.49275	5.41633	5.58898	5.48267
Usp36	-1.0778	Mutant down vs Wildtype	7.92887	8.82631	9.00136	9.12586	8.48177	7.62797	9.03554	9.2097	9.79986	8.96966	8.19574	9.74873
Zfp518a	-1.07774	Mutant down vs Wildtype	8.01295	8.08689	7.45499	7.85535	8.38985	7.91846	8.31753	9.4734	8.79179	8.44431	7.47672	8.92456
Lsm6	-1.07769	Mutant down vs Wildtype	4.26698	4.98599	3.06804	3.9628	3.98508	4.87834	5.09087	4.35416	4.26812	5.24505	5.52582	4.1525
Lsm6	-1.07769	Mutant down vs Wildtype	6.57722	5.21902	6.32091	5.58458	5.57008	5.29649	6.50977	5.4338	5.65478	5.8892	5.83971	6.3497
Hsd17b14	-1.07768	Mutant down vs Wildtype	3.18164	2.02268	2.05489	2.43862	2.48121	2.18462	2.56702	2.6004	2.14905	2.67682	2.80282	2.68325
Zfand2a	-1.07766	Mutant down vs Wildtype	2.56202	2.15648	3.44122	3.86768	3.01103	2.61544	3.93089	4.18305	2.16341	2.81849	4.06566	2.99253
Zfand2a	-1.07766	Mutant down vs Wildtype	3.83128	4.31879	2.45247	2.38416	3.54217	3.46736	3.6005	2.5305	4.32048	3.74079	2.82928	3.40249
Prpf4b	-1.07765	Mutant down vs Wildtype	32.1133	34.3501	33.867	31.6913	31.8088	32.8123	36.5833	35.1315	35.3756	34.5511	34.1192	36.1514
Pigf	-1.07762	Mutant down vs Wildtype	16.0972	15.9768	16.2188	14.8729	13.5997	15.0705	15.9758	17.4689	15.3004	16.682	15.3663	18.1709
Abce1	-1.07762	Mutant down vs Wildtype	49.5413	51.5769	52.5781	47.9816	48.38	50.358	53.9762	56.3792	53.8806	52.4834	51.2345	55.7808
Meaf6	-1.07758	Mutant down vs Wildtype	1.19658	2.12112	0.0299774	1.04893	0.27998	1.99054	0.0631821	3.16899	2.09736	1.53511	0.467983	0.179894
Meaf6	-1.07758	Mutant down vs Wildtype	16.2233	16.3839	15.3291	15.3211	15.06	13.7741	18.6904	14.2685	14.9781	15.0307	19.5566	16.4581
Notch1	-1.07757	Mutant down vs Wildtype	13.6879	15.2037	14.3592	14.5879	15.5979	15.385	14.6868	15.5915	16.5502	15.9949	16.8205	16.0672
Cux2	-1.07754	Mutant down vs Wildtype	5.57043	5.93366	5.33817	5.62589	5.2373	5.66738	5.60707	5.87133	6.50905	5.74446	5.81069	6.41811
Psme4	-1.07751	Mutant down vs Wildtype	27.4472	29.6809	25.3879	24.7393	28.6212	28.242	27.8046	31.9873	28.2055	28.9923	30.7895	29.0596
Elk4	-1.07744	Mutant down vs Wildtype	4.20942	5.26469	4.52568	5.01285	6.18226	5.748	4.7031	5.90435	5.64119	5.00537	5.71571	6.3693
Zfp763	-1.07744	Mutant down vs Wildtype	6.15639	6.60016	6.19351	5.58482	6.48018	6.54965	6.36147	7.55222	6.01465	7.19272	6.58715	6.76536
Grwd1	-1.07739	Mutant down vs Wildtype	23.754	22.4415	22.8393	23.5275	21.6178	21.6769	27.366	24.3799	24.1076	23.219	23.1006	24.1974
U2af1	-1.07734	Mutant down vs Wildtype	29.3017	29.6866	24.2411	27.5196	26.5192	28.3262	35.2772	31.3714	29.7586	26.6634	28.0801	29.0813
Zfp583	-1.07731	Mutant down vs Wildtype	1.4611	1.65275	1.56068	1.8626	1.56833	1.51222	1.76265	2.00755	1.70506	1.49936	1.51339	1.87323
Grhl2	-1.07731	Mutant down vs Wildtype	4.07724	3.54181	3.86798	3.62538	4.083	4.29903	3.91578	4.34413	4.23641	4.36857	4.36919	4.07663
Ticrr	-1.07726	Mutant down vs Wildtype	6.34399	7.13114	6.34158	6.20991	6.6376	7.13935	7.28189	7.26256	6.79904	6.74739	7.6468	7.14118
6330419J24Rik	-1.07719	Mutant down vs Wildtype	2.56012	2.29935	2.10064	2.6135	2.65426	2.47504	2.66146	2.93314	2.56445	2.57996	2.62389	2.47495
Smc4	-1.07719	Mutant down vs Wildtype	62.6396	69.0601	63.4376	59.1518	60.4754	63.8177	72.0196	67.5759	63.3594	69.0099	65.9807	69.8599
Thnsl1	-1.07715	Mutant down vs Wildtype	2.21908	2.43365	2.18586	2.29542	2.2325	2.33424	2.60611	2.5374	2.00853	2.67622	2.34577	2.54294
Gart	-1.07714	Mutant down vs Wildtype	39.1103	39.6331	36.1443	37.5194	36.9616	38.278	42.7789	41.2342	39.0053	39.9381	41.829	40.4213
Zfp946	-1.07709	Mutant down vs Wildtype	5.62955	6.38555	6.05499	6.00907	6.49445	6.58506	7.02148	6.49584	6.63687	6.69609	6.24913	6.92378
Brca2	-1.07706	Mutant down vs Wildtype	0.957267	1.34188	1.0546	1.03934	1.20879	1.52593	1.28734	1.29542	1.33398	1.03486	1.39228	1.214
Brca2	-1.07706	Mutant down vs Wildtype	2.51887	3.09628	2.68088	2.32682	2.8902	2.17157	2.46091	2.86189	2.66803	2.90044	2.95203	3.17135
Usp1	-1.07705	Mutant down vs Wildtype	20.8251	20.0951	22.1065	17.7424	18.6705	18.6601	18.7085	21.5366	19.4617	21.2295	24.1992	19.7889
Usp1	-1.07705	Mutant down vs Wildtype	24.0391	28.4479	22.1333	26.8051	25.4174	27.5488	31.8281	27.8833	25.2382	30.2176	25.7306	27.6532
Zfp273	-1.07697	Mutant down vs Wildtype	2.51575	2.67387	2.77508	2.79457	2.9427	2.59042	2.9539	3.21545	2.57309	3.40032	2.81451	2.58911
Kalrn	-1.07694	Mutant down vs Wildtype	1.89053	1.83891	2.01056	1.94155	2.0565	2.11717	2.1994	2.06556	2.16675	2.04451	2.11004	2.02496
Ccar1	-1.07691	Mutant down vs Wildtype	38.9063	38.9354	38.2975	35.4283	34.8832	35.9092	42.1761	40.9149	39.1411	39.1346	38.1994	39.8963
Slc4a7	-1.0769	Mutant down vs Wildtype	6.39243	7.40873	7.4997	6.45145	6.39997	7.29503	7.84181	6.98599	6.81522	7.53162	7.94462	7.51544
Nme1	-1.0769	Mutant down vs Wildtype	85.1605	85.5178	74.7456	80.1222	72.84	81.4395	93.8608	83.6248	80.3915	86.1405	91.9432	80.7629
Vav3	-1.07685	Mutant down vs Wildtype	1.30459	1.59154	1.18166	1.74019	1.31094	1.30229	1.11027	1.69988	1.43608	1.58948	1.32576	1.71187
Vav3	-1.07685	Mutant down vs Wildtype	9.25261	7.25401	8.49576	8.24565	9.55487	9.67904	8.91726	9.70062	9.51891	9.9539	10.2421	8.52197
Zfp606	-1.07684	Mutant down vs Wildtype	8.57194	9.45751	8.83298	8.57772	8.40057	8.8107	9.60187	9.63816	9.2736	9.39073	9.26054	9.37924
Pdcd11	-1.07684	Mutant down vs Wildtype	12.496	13.1236	12.4133	12.3107	12.7701	12.8033	13.1466	13.2786	14.1064	13.1626	13.7057	14.3504
Kdm5a	-1.0768	Mutant down vs Wildtype	10.7634	10.8941	11.163	9.93921	11.1829	11.3913	10.7872	12.2505	11.5723	11.8494	11.9917	11.9003
Zfp120	-1.07675	Mutant down vs Wildtype	1.57593	1.77194	1.75309	1.71597	0.591988	0.827805	1.63567	1.27656	0.829273	2.26336	1.37117	1.36594
Zfp120	-1.07675	Mutant down vs Wildtype	2.45971	2.55579	2.74303	2.06755	3.52842	2.99935	2.69054	3.06709	3.6683	2.23229	2.86806	3.20767
Nupl1	-1.07672	Mutant down vs Wildtype	22.8379	23.6091	23.5081	22.6013	23.7991	22.3534	24.3765	26.1678	24.9006	24.244	24.3335	25.3288
Sp4	-1.07667	Mutant down vs Wildtype	1.18206	1.83995	1.21311	1.07032	0.982792	1.09107	1.19804	1.25401	0.757718	1.32995	1.0815	0.99271
Sp4	-1.07667	Mutant down vs Wildtype	2.4889	1.7793	2.46472	2.40262	2.4229	2.69844	2.68523	2.56609	2.8059	2.84003	2.89362	2.88934
Zfp930	-1.07667	Mutant down vs Wildtype	6.23656	7.33001	6.08545	6.47766	5.76851	5.77723	7.19807	6.76826	6.55081	6.86014	6.65428	6.5324
Ints6	-1.07665	Mutant down vs Wildtype	6.83697	7.45439	7.95047	7.4078	7.65672	7.67849	7.6035	8.30322	8.01434	8.32289	7.75043	8.43855
Cyp7b1	-1.07665	Mutant down vs Wildtype	8.20672	7.38435	8.20154	7.35057	7.84745	7.42239	8.82393	8.33325	7.6906	8.4508	8.18302	8.48901
Polh	-1.07664	Mutant down vs Wildtype	8.9646	10.4677	9.53374	9.93212	8.99284	10.7415	10.186	11.343	9.47499	11.2072	9.85887	11.0559
Ipo11	-1.07662	Mutant down vs Wildtype	23.6025	24.8352	22.9016	23.7759	23.8616	24.8208	26.5428	26.7203	25.3149	25.3777	25.5966	25.2633
Cwc22	-1.07659	Mutant down vs Wildtype	2.11582	1.16624	1.30889	1.42138	0.904189	1.30398	0.769712	1.33139	1.38678	1.68698	1.73859	1.76232
Cwc22	-1.07659	Mutant down vs Wildtype	1.52385	0.654601	1.92959	2.2111	1.05518	1.99396	2.54294	2.00245	0.776373	2.95174	1.77513	1.62449
Cwc22	-1.07659	Mutant down vs Wildtype	5.80436	7.98302	5.85586	5.4737	6.52049	5.50872	6.70999	6.44411	6.78762	5.53168	6.42722	6.70993
Adar	-1.07657	Mutant down vs Wildtype	1.46153	1.51449	1.80975	1.38099	1.85998	1.77298	1.71188	2.15759	1.38106	1.67416	1.61159	1.84155
Adar	-1.07657	Mutant down vs Wildtype	2.24483	3.56954	3.64395	3.51401	2.32722	2.89343	3.63719	3.66831	3.91583	3.9217	3.84091	3.55239
Adar	-1.07657	Mutant down vs Wildtype	3.95685	3.48543	2.45852	3.00066	3.38527	2.73918	3.0545	3.176	2.94651	2.43038	3.06523	3.07473
Stambpl1	-1.07652	Mutant down vs Wildtype	1.46375	1.42792	1.50896	1.53999	1.72826	1.65507	1.40108	1.64179	1.64194	1.84725	1.9342	1.57113
Tmem167	-1.07652	Mutant down vs Wildtype	11.7079	12.5514	12.3295	12.0365	11.3153	11.641	13.2587	13.3312	12.387	12.4782	12.6592	12.9448
Zwilch	-1.07652	Mutant down vs Wildtype	12.7095	13.6661	12.1264	11.7197	11.9697	11.7459	12.8127	13.82	13.295	13.3993	13.4177	12.8504
Pcf11	-1.07651	Mutant down vs Wildtype	11.0558	11.9636	11.7659	10.648	11.7362	10.8788	11.6573	13.1422	12.0158	12.27	11.5355	12.6338
Katnbl1	-1.07646	Mutant down vs Wildtype	11.3505	11.492	11.7249	11.1321	10.9023	10.9393	11.8667	13.1502	12.0647	11.2236	11.85	12.5503
Ythdf2	-1.07645	Mutant down vs Wildtype	19.6152	21.1204	19.9203	20.9148	19.0631	20.284	23.8947	21.3529	21.1177	20.7629	21.27	21.7642
Ubfd1	-1.07644	Mutant down vs Wildtype	33.3456	37.9495	37.1367	38.7809	34.2671	35.902	40.1361	41.6928	39.7075	35.9187	37.7098	38.8343
Wdr48	-1.07639	Mutant down vs Wildtype	19.8862	20.7141	19.5473	19.3493	19.6973	20.2472	22.5621	20.7558	20.4863	21.1546	21.75	21.8564
Snhg12	-1.07635	Mutant down vs Wildtype	9.3332	11.4163	9.90993	9.84583	9.5063	11.1253	12.931	10.4684	10.0271	10.3197	10.703	11.3553
Dhfr	-1.07635	Mutant down vs Wildtype	10.6752	10.0168	9.80289	10.3977	10.5834	10.1878	11.7205	11.2078	10.4298	11.2313	11.2805	10.5018
Pla2g7	-1.07634	Mutant down vs Wildtype	24.8331	21.9458	23.2619	20.7998	21.2869	22.4543	24.8305	23.0722	22.3464	24.0543	25.4191	25.1327
Snrnp48	-1.07632	Mutant down vs Wildtype	9.37158	9.38395	9.06552	9.18043	8.52804	8.84158	10.6656	10.0049	9.70167	9.70142	8.95512	9.49208
Spata5l1	-1.07631	Mutant down vs Wildtype	5.96358	6.60648	7.24112	7.58332	4.84018	5.98698	7.33061	7.00339	7.26993	6.91495	5.70184	6.91757
Cebpz	-1.07631	Mutant down vs Wildtype	18.6328	19.4564	19.3667	18.3321	18.3233	19.519	21.0636	20.2676	19.6637	20.9808	20.3695	19.9566
[truncated: 14,430 more rows]
